# Supplementary material for: Slow-to-fast transition of giant creeping rockslides modulated by undrained loading in basal shear zones
Source: Nat Commun. 2020 Mar 12;11:1352. doi: 10.1038/s41467-020-15093-3 (PMC7067777; doi:10.1038/s41467-020-15093-3)
Supplement: Supplementary file 3 — Source Data [file 41467_2020_15093_MOESM3_ESM.zip]

Archive with 9 entries (9 files):
- NCOMMS-19-25861A_Supplementary-Data_table.docx
- NCOMMS-19-25861A_b502_data.txt
- NCOMMS-19-25861A_b503_data.txt
- NCOMMS-19-25861A_b504_data.txt
- NCOMMS-19-25861A_b505_data.txt
- NCOMMS-19-25861A_i455_data
- NCOMMS-19-25861A_i456_data
- NCOMMS-19-25861A_i458_data
- NCOMMS-19-25861A_i459_data
