# Supplementary material for: Slow-to-fast transition of giant creeping rockslides modulated by undrained loading in basal shear zones
Source: Nat Commun. 2020 Mar 12;11:1352. doi: 10.1038/s41467-020-15093-3 (PMC7067777; doi:10.1038/s41467-020-15093-3)
Supplement: Supplementary file 3 — Source Data [file 41467_2020_15093_MOESM3_ESM.zip › NCOMMS-19-25861A_b502_data.txt]

number of records = 174693
            col 1       col 2       col 3       col 4       col 5       col 6       col 7       col 8       col 9       col 10       col 11       col 12       col 13       col 14       col 15       col 16       col 17
          lp_disp          LT         Tau       Sig_N          Pc     Pc_Disp    Ppa_load    Ppa_Disp    Ppb_load    Ppb_Disp        Time     ec_disp   Shear_str  Eff_stress          mu      Ppbsmt    Velocity
              mic          mm         MPa         MPa         MPa          mm         MPa          mm         MPa          mm           s          mm           .         MPa           .         MPa        mm/s
      174693 recs 174693 recs 174693 recs 174693 recs 174693 recs 174693 recs 174693 recs 174693 recs 174693 recs 174693 recs 174693 recs 174693 recs 174693 recs 174693 recs 174693 recs 174693 recs 174693 recs
    0           -0     4.53737           0       1e-07   -0.000749     28.9649           0      120.62          -0     126.185           0          -0          -0  -0.0007489          -0           0           0
    1           -0     4.53737           0       1e-07   -0.003275     28.9649           0      120.62          -0     126.185           1           0           0  -0.0032749          -0           0           0
    2           -0     4.53737           0       1e-07   -0.003399     28.9649           0      120.62          -0     126.185           2           0           0  -0.0033989          -0           0           0
    3           -0     4.53737           0       1e-07   -0.002344     28.9649           0      120.62          -0     126.185           3           0           0  -0.0023439          -0           0           0
    4           -0     4.53737           0       1e-07   -0.002279     28.9649           0      120.62          -0     126.185           4           0           0  -0.0022789          -0           0           0
    5           -0     4.53737           0       1e-07   -0.001134     28.9649           0      120.62          -0     126.185           5           0           0  -0.0011339          -0           0           0
    6           -0     4.53737           0       1e-07   -0.000824     28.9649           0      120.62          -0     126.185           6           0           0  -0.0008239          -0           0           0
    7           -0     4.53737           0       1e-07    0.000793     28.9649           0      120.62          -0     126.185           7           0           0   0.0007931           0           0           0
    8           -0     4.53737           0       1e-07    -0.00042     28.9649           0      120.62          -0     126.185           8           0           0  -0.0004199          -0           0           0
    9           -0     4.53737           0       1e-07   -0.000165     28.9649           0      120.62          -0     126.185           9           0           0  -0.0001649          -0           0           0
   10           -0     4.53737           0       1e-07   -0.002204     28.9649           0      120.62          -0     126.185          10           0           0  -0.0022039          -0           0           0
   11           -0     4.53737           0       1e-07   -0.000642     28.9649           0      120.62          -0     126.185          11           0           0  -0.0006419          -0           0           0
   12           -0     4.53737           0       1e-07   -0.001155     28.9649           0      120.62          -0     126.185          12           0           0  -0.0011549          -0           0           0
   13           -0     4.53737           0       1e-07   -0.002138     28.9649           0      120.62          -0     126.185          13           0           0  -0.0021379          -0           0           0
   14           -0     4.53737           0       1e-07   -0.002146     28.9649           0      120.62          -0     126.185          14           0           0  -0.0021459          -0           0           0
   15           -0     4.53737           0       1e-07   -0.002868     28.9649           0      120.62          -0     126.185          15           0           0  -0.0028679          -0           0           0
   16           -0     4.53737           0       1e-07   -0.001443     28.9649           0      120.62          -0     126.185          16           0           0  -0.0014429          -0           0           0
   17           -0     4.53737           0       1e-07   -0.000335     28.9649           0      120.62          -0     126.185          17           0           0  -0.0003349          -0           0           0
   18           -0     4.53737           0       1e-07   -0.001594     28.9649           0      120.62          -0     126.185          18           0           0  -0.0015939          -0           0           0
   19           -0     4.53737           0       1e-07   -0.001215     28.9649           0      120.62          -0     126.185          19           0           0  -0.0012149          -0           0           0
   20           -0     4.53737           0       1e-07    0.000644     28.9649           0      120.62          -0     126.185          20           0           0   0.0006441           0           0           0
   21           -0     4.53737           0       1e-07   -0.001043     28.9649           0      120.62          -0     126.185          21           0           0  -0.0010429          -0           0           0
   22           -0     4.53737           0       1e-07   -0.000833     28.9649           0      120.62          -0     126.185          22           0           0  -0.0008329          -0           0           0
   23           -0     4.53737           0       1e-07   -0.000546     28.9649           0      120.62          -0     126.185          23           0           0  -0.0005459          -0           0           0
   24           -0     4.53737           0       1e-07   -0.002195     28.9649           0      120.62          -0     126.185          24           0           0  -0.0021949          -0           0           0
   25           -0     4.53737           0       1e-07   -0.001866     28.9649           0      120.62          -0     126.185          25           0           0  -0.0018659          -0           0           0
   26           -0     4.53737           0       1e-07    0.000716     28.9649           0      120.62          -0     126.185          26           0           0   0.0007161           0           0           0
   27           -0     4.53737           0       1e-07   -0.000951     28.9649           0      120.62          -0     126.185          27           0           0  -0.0009509          -0           0           0
   28           -0     4.53737           0       1e-07   -0.000101     28.9649           0      120.62          -0     126.185          28           0           0  -0.0001009          -0           0           0
   29           -0     4.53737           0       1e-07    -0.00019     28.9649           0      120.62          -0     126.185          29           0           0  -0.0001899          -0           0           0
   30           -0     4.53737           0       1e-07   -0.001701     28.9649           0      120.62          -0     126.185          30           0           0  -0.0017009          -0           0           0
   31           -0     4.53737           0       1e-07   -0.000818     28.9649           0      120.62          -0     126.185          31           0           0  -0.0008179          -0           0           0
   32           -0     4.53737           0       1e-07   -0.000377     28.9649           0      120.62          -0     126.185          32           0           0  -0.0003769          -0           0           0
   33           -0     4.53737           0       1e-07   -0.002258     28.9649           0      120.62          -0     126.185          33           0           0  -0.0022579          -0           0           0
   34           -0     4.53737           0       1e-07   -0.002133     28.9649           0      120.62          -0     126.185          34           0           0  -0.0021329          -0           0           0
   35           -0     4.53737           0       1e-07   -0.002111     28.9649           0      120.62          -0     126.185          35           0           0  -0.0021109          -0           0           0
   36           -0     4.53737           0       1e-07    0.000145     28.9649           0      120.62          -0     126.185          36           0           0   0.0001451           0           0           0
   37           -0     4.53737           0       1e-07   -0.001685     28.9649           0      120.62          -0     126.185          37           0           0  -0.0016849          -0           0           0
   38           -0     4.53737           0       1e-07   -0.001407     28.9649           0      120.62          -0     126.185          38           0           0  -0.0014069          -0           0           0
   39           -0     4.53737           0       1e-07   -0.000855     28.9649           0      120.62          -0     126.185          39           0           0  -0.0008549          -0           0           0
   40           -0     4.53737           0       1e-07   -0.001042     28.9649           0      120.62          -0     126.185          40           0           0  -0.0010419          -0           0           0
   41           -0     4.53737           0       1e-07   -0.000861     28.9649           0      120.62          -0     126.185          41           0           0  -0.0008609          -0           0           0
   42           -0     4.53737           0       1e-07   -0.001395     28.9649           0      120.62          -0     126.185          42           0           0  -0.0013949          -0           0           0
   43           -0     4.53737           0       1e-07    0.000795     28.9649           0      120.62          -0     126.185          43           0           0   0.0007951           0           0           0
   44           -0     4.53737           0       1e-07   -0.002206     28.9649           0      120.62          -0     126.185          44           0           0  -0.0022059          -0           0           0
   45           -0     4.53737           0       1e-07    0.000989     28.9649           0      120.62          -0     126.185          45           0           0   0.0009891           0           0           0
   46           -0     4.53737           0       1e-07    0.000303     28.9649           0      120.62          -0     126.185          46           0           0   0.0003031           0           0           0
   47           -0     4.53737           0       1e-07   -0.000116     28.9649           0      120.62          -0     126.185          47           0           0  -0.0001159          -0           0           0
   48           -0     4.53737           0       1e-07   -0.000997     28.9649           0      120.62          -0     126.185          48           0           0  -0.0009969          -0           0           0
   49           -0     4.53737           0       1e-07   -0.001614     28.9649           0      120.62          -0     126.185          49           0           0  -0.0016139          -0           0           0
   50           -0     4.53737           0       1e-07   -0.001176     28.9649           0      120.62          -0     126.185          50           0           0  -0.0011759          -0           0           0
   51           -0     4.53737           0       1e-07   -0.000901     28.9649           0      120.62          -0     126.185          51           0           0  -0.0009009          -0           0           0
   52           -0     4.53737           0       1e-07   -0.002431     28.9649           0      120.62          -0     126.185          52           0           0  -0.0024309          -0           0           0
   53           -0     4.53737           0       1e-07   -0.001486     28.9649           0      120.62          -0     126.185          53           0           0  -0.0014859          -0           0           0
   54           -0     4.53737           0       1e-07   -0.000699     28.9649           0      120.62          -0     126.185          54           0           0  -0.0006989          -0           0           0
   55           -0     4.53737           0       1e-07   -0.002064     28.9649           0      120.62          -0     126.185          55           0           0  -0.0020639          -0           0           0
   56           -0     4.53737           0       1e-07   -0.001147     28.9649           0      120.62          -0     126.185          56           0           0  -0.0011469          -0           0           0
   57           -0     4.53737           0       1e-07   -0.000898     28.9649           0      120.62          -0     126.185          57           0           0  -0.0008979          -0           0           0
   58           -0     4.53737           0       1e-07    -0.00083     28.9649           0      120.62          -0     126.185          58           0           0  -0.0008299          -0           0           0
   59           -0     4.53737           0       1e-07   -0.000608     28.9649           0      120.62          -0     126.185          59           0           0  -0.0006079          -0           0           0
   60           -0     4.53737           0       1e-07   -0.001048     28.9649           0      120.62          -0     126.185          60           0           0  -0.0010479          -0           0           0
   61           -0     4.53737           0       1e-07     0.00094     28.9649           0      120.62          -0     126.185          61           0           0   0.0009401           0           0           0
   62           -0     4.53737           0       1e-07   -0.000127     28.9649           0      120.62          -0     126.185          62           0           0  -0.0001269          -0           0           0
   63           -0     4.53737           0       1e-07   -0.000148     28.9649           0      120.62          -0     126.185          63           0           0  -0.0001479          -0           0           0
   64           -0     4.53737           0       1e-07   -0.000703     28.9649           0      120.62          -0     126.185          64           0           0  -0.0007029          -0           0           0
   65           -0     4.53737           0       1e-07   -0.000894     28.9649           0      120.62          -0     126.185          65           0           0  -0.0008939          -0           0           0
   66           -0     4.53737           0       1e-07    -0.00153     28.9649           0      120.62          -0     126.185          66           0           0  -0.0015299          -0           0           0
   67           -0     4.53737           0       1e-07   -0.000912     28.9649           0      120.62          -0     126.185          67           0           0  -0.0009119          -0           0           0
   68           -0     4.53737           0       1e-07   -0.001103     28.9649           0      120.62          -0     126.185          68           0           0  -0.0011029          -0           0           0
   69           -0     4.53737           0       1e-07   -0.001581     28.9649           0      120.62          -0     126.185          69           0           0  -0.0015809          -0           0           0
   70           -0     4.53737           0       1e-07    -0.00117     28.9649           0      120.62          -0     126.185          70           0           0  -0.0011699          -0           0           0
   71           -0     4.53737           0       1e-07   -0.001472     28.9649           0      120.62          -0     126.185          71           0           0  -0.0014719          -0           0           0
   72           -0     4.53737           0       1e-07    0.000956     28.9649           0      120.62          -0     126.185          72           0           0   0.0009561           0           0           0
   73           -0     4.53737           0       1e-07    -0.00028     28.9649           0      120.62          -0     126.185          73           0           0  -0.0002799          -0           0           0
   74           -0     4.53737           0       1e-07    0.000702     28.9649           0      120.62          -0     126.185          74           0           0   0.0007021           0           0           0
   75           -0     4.53737           0       1e-07   -0.000184     28.9649           0      120.62          -0     126.185          75           0           0  -0.0001839          -0           0           0
   76           -0     4.53737           0       1e-07   -0.001315     28.9649           0      120.62          -0     126.185          76           0           0  -0.0013149          -0           0           0
   77           -0     4.53737           0       1e-07    -0.00074     28.9649           0      120.62          -0     126.185          77           0           0  -0.0007399          -0           0           0
   78           -0     4.53737           0       1e-07    -9.9e-05     28.9649           0      120.62          -0     126.185          78           0           0   -9.89e-05          -0           0           0
   79           -0     4.53737           0       1e-07    0.000603     28.9649           0      120.62          -0     126.185          79           0           0   0.0006031           0           0           0
   80           -0     4.53737           0       1e-07   -0.000483     28.9649           0      120.62          -0     126.185          80           0           0  -0.0004829          -0           0           0
   81           -0     4.53737           0       1e-07   -0.000708     28.9649           0      120.62          -0     126.185          81           0           0  -0.0007079          -0           0           0
   82           -0     4.53737           0       1e-07     7.3e-05     28.9649           0      120.62          -0     126.185          82           0           0    7.31e-05           0           0           0
   83           -0     4.53737           0       1e-07    -0.00046     28.9649           0      120.62          -0     126.185          83           0           0  -0.0004599          -0           0           0
   84           -0     4.53737           0       1e-07   -0.000366     28.9649           0      120.62          -0     126.185          84           0           0  -0.0003659          -0           0           0
   85           -0     4.53737           0       1e-07   -0.002508     28.9649           0      120.62          -0     126.185          85           0           0  -0.0025079          -0           0           0
   86           -0     4.53737           0       1e-07   -0.000265     28.9649           0      120.62          -0     126.185          86           0           0  -0.0002649          -0           0           0
   87           -0     4.53737           0       1e-07   -0.001248     28.9649           0      120.62          -0     126.185          87           0           0  -0.0012479          -0           0           0
   88           -0     4.53737           0       1e-07    0.000242     28.9649           0      120.62          -0     126.185          88           0           0   0.0002421           0           0           0
   89           -0     4.53737           0       1e-07   -0.000218     28.9649           0      120.62          -0     126.185          89           0           0  -0.0002179          -0           0           0
   90           -0     4.53737           0       1e-07   -0.000482     28.9649           0      120.62          -0     126.185          90           0           0  -0.0004819          -0           0           0
   91           -0     4.53737           0       1e-07    0.000868     28.9649           0      120.62          -0     126.185          91           0           0   0.0008681           0           0           0
   92           -0     4.53737           0       1e-07    -9.8e-05     28.9649           0      120.62          -0     126.185          92           0           0   -9.79e-05          -0           0           0
   93           -0     4.53737           0       1e-07    0.001565     28.9649           0      120.62          -0     126.185          93           0           0   0.0015651           0           0           0
   94           -0     4.53737           0       1e-07    0.000297     28.9649           0      120.62          -0     126.185          94           0           0   0.0002971           0           0           0
   95           -0     4.53737           0       1e-07    0.000434     28.9649           0      120.62          -0     126.185          95           0           0   0.0004341           0           0           0
   96           -0     4.53737           0       1e-07   -0.000527     28.9649           0      120.62          -0     126.185          96           0           0  -0.0005269          -0           0           0
   97           -0     4.53737           0       1e-07    0.001811     28.9649           0      120.62          -0     126.185          97           0           0   0.0018111           0           0           0
   98           -0     4.53737           0       1e-07    0.000944     28.9649           0      120.62          -0     126.185          98           0           0   0.0009441           0           0           0
   99           -0     4.53737           0       1e-07    0.001532     28.9649           0      120.62          -0     126.185          99           0           0   0.0015321           0           0           0
  100           -0     4.53737           0       1e-07    0.001952     28.9649           0      120.62          -0     126.185         100           0           0   0.0019521           0           0           0
  101           -0     4.53737           0       1e-07    0.000971     28.9649           0      120.62          -0     126.185         101           0           0   0.0009711           0           0           0
  102           -0     4.53737           0       1e-07   -0.000509     28.9649           0      120.62          -0     126.185         102           0           0  -0.0005089          -0           0           0
  103           -0     4.53737           0       1e-07   -0.001292     28.9649           0      120.62          -0     126.185         103           0           0  -0.0012919          -0           0           0
  104           -0     4.53737           0       1e-07   -0.000129     28.9649           0      120.62          -0     126.185         104           0           0  -0.0001289          -0           0           0
  105           -0     4.53737           0       1e-07    0.000963     28.9649           0      120.62          -0     126.185         105           0           0   0.0009631           0           0           0
  106           -0     4.53737           0       1e-07     0.00025     28.9649           0      120.62          -0     126.185         106           0           0   0.0002501           0           0           0
  107           -0     4.53737           0       1e-07    0.001781     28.9649           0      120.62          -0     126.185         107           0           0   0.0017811           0           0           0
  108           -0     4.53737           0       1e-07     0.00169     28.9649           0      120.62          -0     126.185         108           0           0   0.0016901           0           0           0
  109           -0     4.53737           0       1e-07    0.000836     28.9649           0      120.62          -0     126.185         109           0           0   0.0008361           0           0           0
  110           -0     4.53737           0       1e-07    0.000187     28.9649           0      120.62          -0     126.185         110           0           0   0.0001871           0           0           0
  111           -0     4.53737           0       1e-07    -3.5e-05     28.9649           0      120.62          -0     126.185         111           0           0   -3.49e-05          -0           0           0
  112           -0     4.53737           0       1e-07   -0.001731     28.9649           0      120.62          -0     126.185         112           0           0  -0.0017309          -0           0           0
  113           -0     4.53737           0       1e-07   -0.001825     28.9649           0      120.62          -0     126.185         113           0           0  -0.0018249          -0           0           0
  114           -0     4.53737           0       1e-07   -0.000159     28.9649           0      120.62          -0     126.185         114           0           0  -0.0001589          -0           0           0
  115           -0     4.53737           0       1e-07   -0.000839     28.9649           0      120.62          -0     126.185         115           0           0  -0.0008389          -0           0           0
  116           -0     4.53737           0       1e-07   -0.000672     28.9649           0      120.62          -0     126.185         116           0           0  -0.0006719          -0           0           0
  117           -0     4.53737           0       1e-07   -0.000184     28.9649           0      120.62          -0     126.185         117           0           0  -0.0001839          -0           0           0
  118           -0     4.53737           0       1e-07    0.000342     28.9649           0      120.62          -0     126.185         118           0           0   0.0003421           0           0           0
  119           -0     4.53737           0       1e-07    0.001023     28.9649           0      120.62          -0     126.185         119           0           0   0.0010231           0           0           0
  120           -0     4.53737           0       1e-07    0.000317     28.9649           0      120.62          -0     126.185         120           0           0   0.0003171           0           0           0
  121           -0     4.53737           0       1e-07    0.001377     28.9649           0      120.62          -0     126.185         121           0           0   0.0013771           0           0           0
  122           -0     4.53737           0       1e-07    0.001031     28.9649           0      120.62          -0     126.185         122           0           0   0.0010311           0           0           0
  123           -0     4.53737           0       1e-07    0.000399     28.9649           0      120.62          -0     126.185         123           0           0   0.0003991           0           0           0
  124           -0     4.53737           0       1e-07    0.001478     28.9649           0      120.62          -0     126.185         124           0           0   0.0014781           0           0           0
  125           -0     4.53737           0       1e-07    0.000735     28.9649           0      120.62          -0     126.185         125           0           0   0.0007351           0           0           0
  126           -0     4.53737           0       1e-07    0.001139     28.9649           0      120.62          -0     126.185         126           0           0   0.0011391           0           0           0
  127           -0     4.53737           0       1e-07     0.00159     28.9649           0      120.62          -0     126.185         127           0           0   0.0015901           0           0           0
  128           -0     4.53737           0       1e-07    0.002217     28.9649           0      120.62          -0     126.185         128           0           0   0.0022171           0           0           0
  129           -0     4.53737           0       1e-07    0.002608     28.9649           0      120.62          -0     126.185         129           0           0   0.0026081           0           0           0
  130           -0     4.53737           0       1e-07    -1.1e-05     28.9649           0      120.62          -0     126.185         130           0           0   -1.09e-05          -0           0           0
  131           -0     4.53737           0       1e-07    0.001868     28.9649           0      120.62          -0     126.185         131           0           0   0.0018681           0           0           0
  132           -0     4.53737           0       1e-07    0.001891     28.9649           0      120.62          -0     126.185         132           0           0   0.0018911           0           0           0
  133           -0     4.53737           0       1e-07    0.002265     28.9649           0      120.62          -0     126.185         133           0           0   0.0022651           0           0           0
  134           -0     4.53737           0       1e-07    0.002824     28.9649           0      120.62          -0     126.185         134           0           0   0.0028241           0           0           0
  135           -0     4.53737           0       1e-07    0.000858     28.9649           0      120.62          -0     126.185         135           0           0   0.0008581           0           0           0
  136           -0     4.53737           0       1e-07    0.002012     28.9649           0      120.62          -0     126.185         136           0           0   0.0020121           0           0           0
  137           -0     4.53737           0       1e-07    0.000505     28.9649           0      120.62          -0     126.185         137           0           0   0.0005051           0           0           0
  138           -0     4.53737           0       1e-07    0.001591     28.9649           0      120.62          -0     126.185         138           0           0   0.0015911           0           0           0
  139           -0     4.53737           0       1e-07    0.002661     28.9649           0      120.62          -0     126.185         139           0           0   0.0026611           0           0           0
  140           -0     4.53737           0       1e-07     0.00324     28.9649           0      120.62          -0     126.185         140           0           0   0.0032401           0           0           0
  141           -0     4.53737           0       1e-07    0.002121     28.9649           0      120.62          -0     126.185         141           0           0   0.0021211           0           0           0
  142           -0     4.53737           0       1e-07    0.002832     28.9649           0      120.62          -0     126.185         142           0           0   0.0028321           0           0           0
  143           -0     4.53737           0       1e-07    0.001246     28.9649           0      120.62          -0     126.185         143           0           0   0.0012461           0           0           0
  144           -0     4.53737           0       1e-07    0.001982     28.9649           0      120.62          -0     126.185         144           0           0   0.0019821           0           0           0
  145           -0     4.53737           0       1e-07    0.002107     28.9649           0      120.62          -0     126.185         145           0           0   0.0021071           0           0           0
  146           -0     4.53737           0       1e-07    0.002482     28.9649           0      120.62          -0     126.185         146           0           0   0.0024821           0           0           0
  147           -0     4.53737           0       1e-07    0.001247     28.9649           0      120.62          -0     126.185         147           0           0   0.0012471           0           0           0
  148           -0     4.53737           0       1e-07    0.002766     28.9649           0      120.62          -0     126.185         148           0           0   0.0027661           0           0           0
  149           -0     4.53737           0       1e-07    0.001919     28.9649           0      120.62          -0     126.185         149           0           0   0.0019191           0           0           0
  150           -0     4.53737           0       1e-07    0.001519     28.9649           0      120.62          -0     126.185         150           0           0   0.0015191           0           0           0
  151           -0     4.53737           0       1e-07    0.002117     28.9649           0      120.62          -0     126.185         151           0           0   0.0021171           0           0           0
  152           -0     4.53737           0       1e-07    0.002094     28.9649           0      120.62          -0     126.185         152           0           0   0.0020941           0           0           0
  153           -0     4.53737           0       1e-07    0.001427     28.9649           0      120.62          -0     126.185         153           0           0   0.0014271           0           0           0
  154           -0     4.53737           0       1e-07    0.000406     28.9649           0      120.62          -0     126.185         154           0           0   0.0004061           0           0           0
  155           -0     4.53737           0       1e-07    0.001081     28.9649           0      120.62          -0     126.185         155           0           0   0.0010811           0           0           0
  156           -0     4.53737           0       1e-07    0.000733     28.9649           0      120.62          -0     126.185         156           0           0   0.0007331           0           0           0
  157           -0     4.53737           0       1e-07    0.000663     28.9649           0      120.62          -0     126.185         157           0           0   0.0006631           0           0           0
  158           -0     4.53737           0       1e-07    0.001025     28.9649           0      120.62          -0     126.185         158           0           0   0.0010251           0           0           0
  159           -0     4.53737           0       1e-07    0.002123     28.9649           0      120.62          -0     126.185         159           0           0   0.0021231           0           0           0
  160           -0     4.53737           0       1e-07    0.002731     28.9649           0      120.62          -0     126.185         160           0           0   0.0027311           0           0           0
  161           -0     4.53737           0       1e-07     0.00265     28.9649           0      120.62          -0     126.185         161           0           0   0.0026501           0           0           0
  162           -0     4.53737           0       1e-07   -0.000392     28.9649           0      120.62          -0     126.185         162           0           0  -0.0003919          -0           0           0
  163           -0     4.53737           0       1e-07    0.000472     28.9649           0      120.62          -0     126.185         163           0           0   0.0004721           0           0           0
  164           -0     4.53737           0       1e-07    0.002284     28.9649           0      120.62          -0     126.185         164           0           0   0.0022841           0           0           0
  165           -0     4.53737           0       1e-07   -0.000303     28.9649           0      120.62          -0     126.185         165           0           0  -0.0003029          -0           0           0
  166           -0     4.53737           0       1e-07    0.000539     28.9649           0      120.62          -0     126.185         166           0           0   0.0005391           0           0           0
  167           -0     4.53737           0       1e-07    0.001178     28.9649           0      120.62          -0     126.185         167           0           0   0.0011781           0           0           0
  168           -0     4.53737           0       1e-07    0.001043     28.9649           0      120.62          -0     126.185         168           0           0   0.0010431           0           0           0
  169           -0     4.53737           0       1e-07    0.001615     28.9649           0      120.62          -0     126.185         169           0           0   0.0016151           0           0           0
  170           -0     4.53737           0       1e-07    0.001601     28.9649           0      120.62          -0     126.185         170           0           0   0.0016011           0           0           0
  171           -0     4.53737           0       1e-07    0.000738     28.9649           0      120.62          -0     126.185         171           0           0   0.0007381           0           0           0
  172           -0     4.53737           0       1e-07    0.001278     28.9649           0      120.62          -0     126.185         172           0           0   0.0012781           0           0           0
  173           -0     4.53737           0       1e-07    0.000841     28.9649           0      120.62          -0     126.185         173           0           0   0.0008411           0           0           0
  174           -0     4.53737           0       1e-07    0.000685     28.9649           0      120.62          -0     126.185         174           0           0   0.0006851           0           0           0
  175           -0     4.53737           0       1e-07    0.001421     28.9649           0      120.62          -0     126.185         175           0           0   0.0014211           0           0           0
  176           -0     4.53737           0       1e-07    0.001527     28.9649           0      120.62          -0     126.185         176           0           0   0.0015271           0           0           0
  177           -0     4.53737           0       1e-07    0.000316     28.9649           0      120.62          -0     126.185         177           0           0   0.0003161           0           0           0
  178           -0     4.53737           0       1e-07    0.001755     28.9649           0      120.62          -0     126.185         178           0           0   0.0017551           0           0           0
  179           -0     4.53737           0       1e-07      0.0012     28.9649           0      120.62          -0     126.185         179           0           0   0.0012001           0           0           0
  180           -0     4.53737           0       1e-07    0.000845     28.9649           0      120.62          -0     126.185         180           0           0   0.0008451           0           0           0
  181           -0     4.53737           0       1e-07    0.000425     28.9649           0      120.62          -0     126.185         181           0           0   0.0004251           0           0           0
  182           -0     4.53737           0       1e-07   -0.000961     28.9649           0      120.62          -0     126.185         182           0           0  -0.0009609          -0           0           0
  183           -0     4.53737           0       1e-07    0.000962     28.9649           0      120.62          -0     126.185         183           0           0   0.0009621           0           0           0
  184           -0     4.53737           0       1e-07    0.001563     28.9649           0      120.62          -0     126.185         184           0           0   0.0015631           0           0           0
  185           -0     4.53737           0       1e-07    -4.1e-05     28.9649           0      120.62          -0     126.185         185           0           0   -4.09e-05          -0           0           0
  186           -0     4.53737           0       1e-07    -3.2e-05     28.9649           0      120.62          -0     126.185         186           0           0   -3.19e-05          -0           0           0
  187           -0     4.53737           0       1e-07     0.00125     28.9649           0      120.62          -0     126.185         187           0           0   0.0012501           0           0           0
  188           -0     4.53737           0       1e-07     0.00105     28.9649           0      120.62          -0     126.185         188           0           0   0.0010501           0           0           0
  189           -0     4.53737           0       1e-07    0.000834     28.9649           0      120.62          -0     126.185         189           0           0   0.0008341           0           0           0
  190           -0     4.53737           0       1e-07    -0.00076     28.9649           0      120.62          -0     126.185         190           0           0  -0.0007599          -0           0           0
  191           -0     4.53737           0       1e-07   -0.000255     28.9649           0      120.62          -0     126.185         191           0           0  -0.0002549          -0           0           0
  192           -0     4.53737           0       1e-07    0.001563     28.9649           0      120.62          -0     126.185         192           0           0   0.0015631           0           0           0
  193           -0     4.53737           0       1e-07    0.001659     28.9649           0      120.62          -0     126.185         193           0           0   0.0016591           0           0           0
  194           -0     4.53737           0       1e-07     0.00099     28.9649           0      120.62          -0     126.185         194           0           0   0.0009901           0           0           0
  195           -0     4.53737           0       1e-07    0.001137     28.9649           0      120.62          -0     126.185         195           0           0   0.0011371           0           0           0
  196           -0     4.53737           0       1e-07    0.001243     28.9649           0      120.62          -0     126.185         196           0           0   0.0012431           0           0           0
  197           -0     4.53737           0       1e-07    0.002191     28.9649           0      120.62          -0     126.185         197           0           0   0.0021911           0           0           0
  198           -0     4.53737           0       1e-07    0.001639     28.9649           0      120.62          -0     126.185         198           0           0   0.0016391           0           0           0
  199           -0     4.53737           0       1e-07    0.001352     28.9649           0      120.62          -0     126.185         199           0           0   0.0013521           0           0           0
  200           -0     4.53737           0       1e-07    0.001047     28.9649           0      120.62          -0     126.185         200           0           0   0.0010471           0           0           0
  201           -0     4.53737           0       1e-07    0.001472     28.9649           0      120.62          -0     126.185         201           0           0   0.0014721           0           0           0
  202           -0     4.53737           0       1e-07    0.001837     28.9649           0      120.62          -0     126.185         202           0           0   0.0018371           0           0           0
  203           -0     4.53737           0       1e-07    0.002034     28.9649           0      120.62          -0     126.185         203           0           0   0.0020341           0           0           0
  204           -0     4.53737           0       1e-07    0.000497     28.9649           0      120.62          -0     126.185         204           0           0   0.0004971           0           0           0
  205           -0     4.53737           0       1e-07    0.002235     28.9649           0      120.62          -0     126.185         205           0           0   0.0022351           0           0           0
  206           -0     4.53737           0       1e-07    0.001728     28.9649           0      120.62          -0     126.185         206           0           0   0.0017281           0           0           0
  207           -0     4.53737           0       1e-07    0.000865     28.9649           0      120.62          -0     126.185         207           0           0   0.0008651           0           0           0
  208           -0     4.53737           0       1e-07    0.001701     28.9649           0      120.62          -0     126.185         208           0           0   0.0017011           0           0           0
  209           -0     4.53737           0       1e-07     0.00052     28.9649           0      120.62          -0     126.185         209           0           0   0.0005201           0           0           0
  210           -0     4.53737           0       1e-07    0.001774     28.9649           0      120.62          -0     126.185         210           0           0   0.0017741           0           0           0
  211           -0     4.53737           0       1e-07    0.000956     28.9649           0      120.62          -0     126.185         211           0           0   0.0009561           0           0           0
  212           -0     4.53737           0       1e-07    0.001402     28.9649           0      120.62          -0     126.185         212           0           0   0.0014021           0           0           0
  213           -0     4.53737           0       1e-07    0.000688     28.9649           0      120.62          -0     126.185         213           0           0   0.0006881           0           0           0
  214           -0     4.53737           0       1e-07   -0.000616     28.9649           0      120.62          -0     126.185         214           0           0  -0.0006159          -0           0           0
  215           -0     4.53737           0       1e-07    0.000948     28.9649           0      120.62          -0     126.185         215           0           0   0.0009481           0           0           0
  216           -0     4.53737           0       1e-07    0.001415     28.9649           0      120.62          -0     126.185         216           0           0   0.0014151           0           0           0
  217           -0     4.53737           0       1e-07    0.000223     28.9649           0      120.62          -0     126.185         217           0           0   0.0002231           0           0           0
  218           -0     4.53737           0       1e-07    0.000255     28.9649           0      120.62          -0     126.185         218           0           0   0.0002551           0           0           0
  219           -0     4.53737           0       1e-07   -0.000466     28.9649           0      120.62          -0     126.185         219           0           0  -0.0004659          -0           0           0
  220           -0     4.53737           0       1e-07    0.001107     28.9649           0      120.62          -0     126.185         220           0           0   0.0011071           0           0           0
  221           -0     4.53737           0       1e-07    0.001479     28.9649           0      120.62          -0     126.185         221           0           0   0.0014791           0           0           0
  222           -0     4.53737           0       1e-07    0.001591     28.9649           0      120.62          -0     126.185         222           0           0   0.0015911           0           0           0
  223           -0     4.53737           0       1e-07   -0.000479     28.9649           0      120.62          -0     126.185         223           0           0  -0.0004789          -0           0           0
  224           -0     4.53737           0       1e-07    0.000236     28.9649           0      120.62          -0     126.185         224           0           0   0.0002361           0           0           0
  225           -0     4.53737           0       1e-07    0.000359     28.9649           0      120.62          -0     126.185         225           0           0   0.0003591           0           0           0
  226           -0     4.53737           0       1e-07   -0.000675     28.9649           0      120.62          -0     126.185         226           0           0  -0.0006749          -0           0           0
  227           -0     4.53737           0       1e-07    0.001415     28.9649           0      120.62          -0     126.185         227           0           0   0.0014151           0           0           0
  228           -0     4.53737           0       1e-07    0.002093     28.9649           0      120.62          -0     126.185         228           0           0   0.0020931           0           0           0
  229           -0     4.53737           0       1e-07   -0.000192     28.9649           0      120.62          -0     126.185         229           0           0  -0.0001919          -0           0           0
  230           -0     4.53737           0       1e-07    -0.00128     28.9649           0      120.62          -0     126.185         230           0           0  -0.0012799          -0           0           0
  231           -0     4.53737           0       1e-07     0.00013     28.9649           0      120.62          -0     126.185         231           0           0   0.0001301           0           0           0
  232           -0     4.53737           0       1e-07   -0.000256     28.9649           0      120.62          -0     126.185         232           0           0  -0.0002559          -0           0           0
  233           -0     4.53737           0       1e-07    0.000441     28.9649           0      120.62          -0     126.185         233           0           0   0.0004411           0           0           0
  234           -0     4.53737           0       1e-07    0.001101     28.9649           0      120.62          -0     126.185         234           0           0   0.0011011           0           0           0
  235           -0     4.53737           0       1e-07    0.000346     28.9649           0      120.62          -0     126.185         235           0           0   0.0003461           0           0           0
  236           -0     4.53737           0       1e-07    0.001465     28.9649           0      120.62          -0     126.185         236           0           0   0.0014651           0           0           0
  237           -0     4.53737           0       1e-07   -0.001075     28.9649           0      120.62          -0     126.185         237           0           0  -0.0010749          -0           0           0
  238           -0     4.53737           0       1e-07    0.001942     28.9649           0      120.62          -0     126.185         238           0           0   0.0019421           0           0           0
  239           -0     4.53737           0       1e-07     0.00139     28.9649           0      120.62          -0     126.185         239           0           0   0.0013901           0           0           0
  240           -0     4.53737           0       1e-07    0.001126     28.9649           0      120.62          -0     126.185         240           0           0   0.0011261           0           0           0
  241           -0     4.53737           0       1e-07    0.000318     28.9649           0      120.62          -0     126.185         241           0           0   0.0003181           0           0           0
  242           -0     4.53737           0       1e-07    0.001597     28.9649           0      120.62          -0     126.185         242           0           0   0.0015971           0           0           0
  243           -0     4.53737           0       1e-07    0.000155     28.9649           0      120.62          -0     126.185         243           0           0   0.0001551           0           0           0
  244           -0     4.53737           0       1e-07   -0.001022     28.9649           0      120.62          -0     126.185         244           0           0  -0.0010219          -0           0           0
  245           -0     4.53737           0       1e-07    0.000752     28.9649           0      120.62          -0     126.185         245           0           0   0.0007521           0           0           0
  246           -0     4.53737           0       1e-07    0.002284     28.9649           0      120.62          -0     126.185         246           0           0   0.0022841           0           0           0
  247           -0     4.53737           0       1e-07    0.000793     28.9649           0      120.62          -0     126.185         247           0           0   0.0007931           0           0           0
  248           -0     4.53737           0       1e-07    0.000154     28.9649           0      120.62          -0     126.185         248           0           0   0.0001541           0           0           0
  249           -0     4.53737           0       1e-07    0.000133     28.9649           0      120.62          -0     126.185         249           0           0   0.0001331           0           0           0
  250           -0     4.53737           0       1e-07    -7.3e-05     28.9649           0      120.62          -0     126.185         250           0           0   -7.29e-05          -0           0           0
  251           -0     4.53737           0       1e-07    0.000838     28.9649           0      120.62          -0     126.185         251           0           0   0.0008381           0           0           0
  252           -0     4.53737           0       1e-07    0.000394     28.9649           0      120.62          -0     126.185         252           0           0   0.0003941           0           0           0
  253           -0     4.53737           0       1e-07    0.000876     28.9649           0      120.62          -0     126.185         253           0           0   0.0008761           0           0           0
  254           -0     4.53737           0       1e-07    0.000243     28.9649           0      120.62          -0     126.185         254           0           0   0.0002431           0           0           0
  255           -0     4.53737           0       1e-07    0.000847     28.9649           0      120.62          -0     126.185         255           0           0   0.0008471           0           0           0
  256           -0     4.53737           0       1e-07    0.000473     28.9649           0      120.62          -0     126.185         256           0           0   0.0004731           0           0           0
  257           -0     4.53737           0       1e-07     0.00097     28.9649           0      120.62          -0     126.185         257           0           0   0.0009701           0           0           0
  258           -0     4.53737           0       1e-07   -0.000593     28.9649           0      120.62          -0     126.185         258           0           0  -0.0005929          -0           0           0
  259           -0     4.53737           0       1e-07    0.000124     28.9649           0      120.62          -0     126.185         259           0           0   0.0001241           0           0           0
  260           -0     4.53737           0       1e-07   -0.000949     28.9649           0      120.62          -0     126.185         260           0           0  -0.0009489          -0           0           0
  261           -0     4.53737           0       1e-07    -0.00233     28.9649           0      120.62          -0     126.185         261           0           0  -0.0023299          -0           0           0
  262           -0     4.53737           0       1e-07    0.002372     28.9649           0      120.62          -0     126.185         262           0           0   0.0023721           0           0           0
  263           -0     4.53737           0       1e-07   -0.000692     28.9649           0      120.62          -0     126.185         263           0           0  -0.0006919          -0           0           0
  264           -0     4.53737           0       1e-07   -0.000268     28.9649           0      120.62          -0     126.185         264           0           0  -0.0002679          -0           0           0
  265           -0     4.53737           0       1e-07    0.001423     28.9649           0      120.62          -0     126.185         265           0           0   0.0014231           0           0           0
  266           -0     4.53737           0       1e-07    -0.00067     28.9649           0      120.62          -0     126.185         266           0           0  -0.0006699          -0           0           0
  267           -0     4.53737           0       1e-07    0.000126     28.9649           0      120.62          -0     126.185         267           0           0   0.0001261           0           0           0
  268           -0     4.53737           0       1e-07   -0.000988     28.9649           0      120.62          -0     126.185         268           0           0  -0.0009879          -0           0           0
  269           -0     4.53737           0       1e-07   -0.001462     28.9649           0      120.62          -0     126.185         269           0           0  -0.0014619          -0           0           0
  270           -0     4.53737           0       1e-07      -1e-05     28.9649           0      120.62          -0     126.185         270           0           0    -9.9e-06          -0           0           0
  271           -0     4.53737           0       1e-07    0.001629     28.9649           0      120.62          -0     126.185         271           0           0   0.0016291           0           0           0
  272           -0     4.53737           0       1e-07   -0.000434     28.9649           0      120.62          -0     126.185         272           0           0  -0.0004339          -0           0           0
  273           -0     4.53737           0       1e-07    0.000583     28.9649           0      120.62          -0     126.185         273           0           0   0.0005831           0           0           0
  274           -0     4.53737           0       1e-07   -0.000678     28.9649           0      120.62          -0     126.185         274           0           0  -0.0006779          -0           0           0
  275           -0     4.53737           0       1e-07    0.000888     28.9649           0      120.62          -0     126.185         275           0           0   0.0008881           0           0           0
  276           -0     4.53737           0       1e-07   -0.000602     28.9649           0      120.62          -0     126.185         276           0           0  -0.0006019          -0           0           0
  277           -0     4.53737           0       1e-07    0.001082     28.9649           0      120.62          -0     126.185         277           0           0   0.0010821           0           0           0
  278           -0     4.53737           0       1e-07    0.000272     28.9649           0      120.62          -0     126.185         278           0           0   0.0002721           0           0           0
  279           -0     4.53737           0       1e-07    0.000417     28.9649           0      120.62          -0     126.185         279           0           0   0.0004171           0           0           0
  280           -0     4.53737           0       1e-07   -0.001301     28.9649           0      120.62          -0     126.185         280           0           0  -0.0013009          -0           0           0
  281           -0     4.53737           0       1e-07   -0.000454     28.9649           0      120.62          -0     126.185         281           0           0  -0.0004539          -0           0           0
  282           -0     4.53737           0       1e-07    0.000783     28.9649           0      120.62          -0     126.185         282           0           0   0.0007831           0           0           0
  283           -0     4.53737           0       1e-07   -0.001166     28.9649           0      120.62          -0     126.185         283           0           0  -0.0011659          -0           0           0
  284           -0     4.53737           0       1e-07   -0.000229     28.9649           0      120.62          -0     126.185         284           0           0  -0.0002289          -0           0           0
  285           -0     4.53737           0       1e-07   -0.001687     28.9649           0      120.62          -0     126.185         285           0           0  -0.0016869          -0           0           0
  286           -0     4.53737           0       1e-07   -0.000761     28.9649           0      120.62          -0     126.185         286           0           0  -0.0007609          -0           0           0
  287           -0     4.53737           0       1e-07   -0.001533     28.9649           0      120.62          -0     126.185         287           0           0  -0.0015329          -0           0           0
  288           -0     4.53737           0       1e-07   -0.001065     28.9649           0      120.62          -0     126.185         288           0           0  -0.0010649          -0           0           0
  289           -0     4.53737           0       1e-07   -0.001829     28.9649           0      120.62          -0     126.185         289           0           0  -0.0018289          -0           0           0
  290           -0     4.53737           0       1e-07   -0.001164     28.9649           0      120.62          -0     126.185         290           0           0  -0.0011639          -0           0           0
  291           -0     4.53737           0       1e-07    -0.00101     28.9649           0      120.62          -0     126.185         291           0           0  -0.0010099          -0           0           0
  292           -0     4.53737           0       1e-07   -0.001519     28.9649           0      120.62          -0     126.185         292           0           0  -0.0015189          -0           0           0
  293           -0     4.53737           0       1e-07   -0.001073     28.9649           0      120.62          -0     126.185         293           0           0  -0.0010729          -0           0           0
  294           -0     4.53737           0       1e-07    0.000634     28.9649           0      120.62          -0     126.185         294           0           0   0.0006341           0           0           0
  295           -0     4.53737           0       1e-07   -0.000677     28.9649           0      120.62          -0     126.185         295           0           0  -0.0006769          -0           0           0
  296           -0     4.53737           0       1e-07   -0.002982     28.9649           0      120.62          -0     126.185         296           0           0  -0.0029819          -0           0           0
  297           -0     4.53737           0       1e-07   -0.002952     28.9649           0      120.62          -0     126.185         297           0           0  -0.0029519          -0           0           0
  298           -0     4.53737           0       1e-07   -0.001662     28.9649           0      120.62          -0     126.185         298           0           0  -0.0016619          -0           0           0
  299           -0     4.53737           0       1e-07   -0.002422     28.9649           0      120.62          -0     126.185         299           0           0  -0.0024219          -0           0           0
  300           -0     4.53737           0       1e-07   -0.000253     28.9649           0      120.62          -0     126.185         300           0           0  -0.0002529          -0           0           0
  301           -0     4.53737           0       1e-07   -0.001891     28.9649           0      120.62          -0     126.185         301           0           0  -0.0018909          -0           0           0
  302           -0     4.53737           0       1e-07   -0.001437     28.9649           0      120.62          -0     126.185         302           0           0  -0.0014369          -0           0           0
  303           -0     4.53737           0       1e-07   -0.002135     28.9649           0      120.62          -0     126.185         303           0           0  -0.0021349          -0           0           0
  304           -0     4.53737           0       1e-07   -0.002239     28.9649           0      120.62          -0     126.185         304           0           0  -0.0022389          -0           0           0
  305           -0     4.53737           0       1e-07   -0.001677     28.9649           0      120.62          -0     126.185         305           0           0  -0.0016769          -0           0           0
  306           -0     4.53737           0       1e-07   -0.001121     28.9649           0      120.62          -0     126.185         306           0           0  -0.0011209          -0           0           0
  307           -0     4.53737           0       1e-07   -0.001996     28.9649           0      120.62          -0     126.185         307           0           0  -0.0019959          -0           0           0
  308           -0     4.53737           0       1e-07   -0.000212     28.9649           0      120.62          -0     126.185         308           0           0  -0.0002119          -0           0           0
  309           -0     4.53737           0       1e-07   -0.001518     28.9649           0      120.62          -0     126.185         309           0           0  -0.0015179          -0           0           0
  310           -0     4.53737           0       1e-07   -0.000905     28.9649           0      120.62          -0     126.185         310           0           0  -0.0009049          -0           0           0
  311           -0     4.53737           0       1e-07   -0.002377     28.9649           0      120.62          -0     126.185         311           0           0  -0.0023769          -0           0           0
  312           -0     4.53737           0       1e-07   -0.000731     28.9649           0      120.62          -0     126.185         312           0           0  -0.0007309          -0           0           0
  313           -0     4.53737           0       1e-07    0.000191     28.9649           0      120.62          -0     126.185         313           0           0   0.0001911           0           0           0
  314           -0     4.53737           0       1e-07   -0.000562     28.9649           0      120.62          -0     126.185         314           0           0  -0.0005619          -0           0           0
  315           -0     4.53737           0       1e-07   -0.001944     28.9649           0      120.62          -0     126.185         315           0           0  -0.0019439          -0           0           0
  316           -0     4.53737           0       1e-07    0.000782     28.9649           0      120.62          -0     126.185         316           0           0   0.0007821           0           0           0
  317           -0     4.53737           0       1e-07   -0.000434     28.9649           0      120.62          -0     126.185         317           0           0  -0.0004339          -0           0           0
  318           -0     4.53737           0       1e-07    0.000955     28.9649           0      120.62          -0     126.185         318           0           0   0.0009551           0           0           0
  319           -0     4.53737           0       1e-07    -0.00155     28.9649           0      120.62          -0     126.185         319           0           0  -0.0015499          -0           0           0
  320           -0     4.53737           0       1e-07   -0.001704     28.9649           0      120.62          -0     126.185         320           0           0  -0.0017039          -0           0           0
  321           -0     4.53737           0       1e-07   -0.001211     28.9649           0      120.62          -0     126.185         321           0           0  -0.0012109          -0           0           0
  322           -0     4.53737           0       1e-07   -0.000701     28.9649           0      120.62          -0     126.185         322           0           0  -0.0007009          -0           0           0
  323           -0     4.53737           0       1e-07   -0.000761     28.9649           0      120.62          -0     126.185         323           0           0  -0.0007609          -0           0           0
  324           -0     4.53737           0       1e-07   -0.002856     28.9649           0      120.62          -0     126.185         324           0           0  -0.0028559          -0           0           0
  325           -0     4.53737           0       1e-07   -0.002039     28.9649           0      120.62          -0     126.185         325           0           0  -0.0020389          -0           0           0
  326           -0     4.53737           0       1e-07   -0.002403     28.9649           0      120.62          -0     126.185         326           0           0  -0.0024029          -0           0           0
  327           -0     4.53737           0       1e-07   -0.000312     28.9649           0      120.62          -0     126.185         327           0           0  -0.0003119          -0           0           0
  328           -0     4.53737           0       1e-07    -0.00176     28.9649           0      120.62          -0     126.185         328           0           0  -0.0017599          -0           0           0
  329           -0     4.53737           0       1e-07   -0.000266     28.9649           0      120.62          -0     126.185         329           0           0  -0.0002659          -0           0           0
  330           -0     4.53737           0       1e-07   -0.000336     28.9649           0      120.62          -0     126.185         330           0           0  -0.0003359          -0           0           0
  331           -0     4.53737           0       1e-07    0.000645     28.9649           0      120.62          -0     126.185         331           0           0   0.0006451           0           0           0
  332           -0     4.53737           0       1e-07    0.000597     28.9649           0      120.62          -0     126.185         332           0           0   0.0005971           0           0           0
  333           -0     4.53737           0       1e-07    0.000232     28.9649           0      120.62          -0     126.185         333           0           0   0.0002321           0           0           0
  334           -0     4.53737           0       1e-07   -0.000347     28.9649           0      120.62          -0     126.185         334           0           0  -0.0003469          -0           0           0
  335           -0     4.53737           0       1e-07   -0.000791     28.9649           0      120.62          -0     126.185         335           0           0  -0.0007909          -0           0           0
  336           -0     4.53737           0       1e-07   -0.000354     28.9649           0      120.62          -0     126.185         336           0           0  -0.0003539          -0           0           0
  337           -0     4.53737           0       1e-07    -0.00171     28.9649           0      120.62          -0     126.185         337           0           0  -0.0017099          -0           0           0
  338           -0     4.53737           0       1e-07     5.1e-05     28.9649           0      120.62          -0     126.185         338           0           0    5.11e-05           0           0           0
  339           -0     4.53737           0       1e-07     9.4e-05     28.9649           0      120.62          -0     126.185         339           0           0    9.41e-05           0           0           0
  340           -0     4.53737           0       1e-07   -0.001925     28.9649           0      120.62          -0     126.185         340           0           0  -0.0019249          -0           0           0
  341           -0     4.53737           0       1e-07    0.000423     28.9649           0      120.62          -0     126.185         341           0           0   0.0004231           0           0           0
  342           -0     4.53737           0       1e-07     0.00047     28.9649           0      120.62          -0     126.185         342           0           0   0.0004701           0           0           0
  343           -0     4.53737           0       1e-07   -0.000329     28.9649           0      120.62          -0     126.185         343           0           0  -0.0003289          -0           0           0
  344           -0     4.53737           0       1e-07    0.000784     28.9649           0      120.62          -0     126.185         344           0           0   0.0007841           0           0           0
  345           -0     4.53737           0       1e-07    0.000187     28.9649           0      120.62          -0     126.185         345           0           0   0.0001871           0           0           0
  346           -0     4.53737           0       1e-07    0.001012     28.9649           0      120.62          -0     126.185         346           0           0   0.0010121           0           0           0
  347           -0     4.53737           0       1e-07     0.00049     28.9649           0      120.62          -0     126.185         347           0           0   0.0004901           0           0           0
  348           -0     4.53737           0       1e-07   -0.000771     28.9649           0      120.62          -0     126.185         348           0           0  -0.0007709          -0           0           0
  349           -0     4.53737           0       1e-07    0.001311     28.9649           0      120.62          -0     126.185         349           0           0   0.0013111           0           0           0
  350           -0     4.53737           0       1e-07    0.000949     28.9649           0      120.62          -0     126.185         350           0           0   0.0009491           0           0           0
  351           -0     4.53737           0       1e-07    0.001111     28.9649           0      120.62          -0     126.185         351           0           0   0.0011111           0           0           0
  352           -0     4.53737           0       1e-07   -0.000925     28.9649           0      120.62          -0     126.185         352           0           0  -0.0009249          -0           0           0
  353           -0     4.53737           0       1e-07    -8.6e-05     28.9649           0      120.62          -0     126.185         353           0           0   -8.59e-05          -0           0           0
  354           -0     4.53737           0       1e-07    0.001006     28.9649           0      120.62          -0     126.185         354           0           0   0.0010061           0           0           0
  355           -0     4.53737           0       1e-07    0.001408     28.9649           0      120.62          -0     126.185         355           0           0   0.0014081           0           0           0
  356           -0     4.53737           0       1e-07    0.002448     28.9649           0      120.62          -0     126.185         356           0           0   0.0024481           0           0           0
  357           -0     4.53737           0       1e-07    0.002132     28.9649           0      120.62          -0     126.185         357           0           0   0.0021321           0           0           0
  358           -0     4.53737           0       1e-07     0.00012     28.9649           0      120.62          -0     126.185         358           0           0   0.0001201           0           0           0
  359           -0     4.53737           0       1e-07    0.002152     28.9649           0      120.62          -0     126.185         359           0           0   0.0021521           0           0           0
  360           -0     4.53737           0       1e-07    0.001998     28.9649           0      120.62          -0     126.185         360           0           0   0.0019981           0           0           0
  361           -0     4.53737           0       1e-07     0.00095     28.9649           0      120.62          -0     126.185         361           0           0   0.0009501           0           0           0
  362           -0     4.53737           0       1e-07   -0.000683     28.9649           0      120.62          -0     126.185         362           0           0  -0.0006829          -0           0           0
  363           -0     4.53737           0       1e-07    0.001789     28.9649           0      120.62          -0     126.185         363           0           0   0.0017891           0           0           0
  364           -0     4.53737           0       1e-07    0.000915     28.9649           0      120.62          -0     126.185         364           0           0   0.0009151           0           0           0
  365           -0     4.53737           0       1e-07    0.002843     28.9649           0      120.62          -0     126.185         365           0           0   0.0028431           0           0           0
  366           -0     4.53737           0       1e-07    0.002929     28.9649           0      120.62          -0     126.185         366           0           0   0.0029291           0           0           0
  367           -0     4.53737           0       1e-07    0.001979     28.9649           0      120.62          -0     126.185         367           0           0   0.0019791           0           0           0
  368           -0     4.53737           0       1e-07    0.000231     28.9649           0      120.62          -0     126.185         368           0           0   0.0002311           0           0           0
  369           -0     4.53737           0       1e-07    0.000794     28.9649           0      120.62          -0     126.185         369           0           0   0.0007941           0           0           0
  370           -0     4.53737           0       1e-07    0.002311     28.9649           0      120.62          -0     126.185         370           0           0   0.0023111           0           0           0
  371           -0     4.53737           0       1e-07    0.001783     28.9649           0      120.62          -0     126.185         371           0           0   0.0017831           0           0           0
  372           -0     4.53737           0       1e-07    0.001118     28.9649           0      120.62          -0     126.185         372           0           0   0.0011181           0           0           0
  373           -0     4.53737           0       1e-07    0.001465     28.9649           0      120.62          -0     126.185         373           0           0   0.0014651           0           0           0
  374           -0     4.53737           0       1e-07    0.001691     28.9649           0      120.62          -0     126.185         374           0           0   0.0016911           0           0           0
  375           -0     4.53737           0       1e-07    0.001776     28.9649           0      120.62          -0     126.185         375           0           0   0.0017761           0           0           0
  376           -0     4.53737           0       1e-07    0.001099     28.9649           0      120.62          -0     126.185         376           0           0   0.0010991           0           0           0
  377           -0     4.53737           0       1e-07    0.001575     28.9649           0      120.62          -0     126.185         377           0           0   0.0015751           0           0           0
  378           -0     4.53737           0       1e-07    0.001688     28.9649           0      120.62          -0     126.185         378           0           0   0.0016881           0           0           0
  379           -0     4.53737           0       1e-07    0.002282     28.9649           0      120.62          -0     126.185         379           0           0   0.0022821           0           0           0
  380           -0     4.53737           0       1e-07    0.002395     28.9649           0      120.62          -0     126.185         380           0           0   0.0023951           0           0           0
  381           -0     4.53737           0       1e-07    0.001924     28.9649           0      120.62          -0     126.185         381           0           0   0.0019241           0           0           0
  382           -0     4.53737           0       1e-07    0.001707     28.9649           0      120.62          -0     126.185         382           0           0   0.0017071           0           0           0
  383           -0     4.53737           0       1e-07    0.001944     28.9649           0      120.62          -0     126.185         383           0           0   0.0019441           0           0           0
  384           -0     4.53737           0       1e-07    0.001231     28.9649           0      120.62          -0     126.185         384           0           0   0.0012311           0           0           0
  385           -0     4.53737           0       1e-07    0.002216     28.9649           0      120.62          -0     126.185         385           0           0   0.0022161           0           0           0
  386           -0     4.53737           0       1e-07    0.000406     28.9649           0      120.62          -0     126.185         386           0           0   0.0004061           0           0           0
  387           -0     4.53737           0       1e-07    0.000708     28.9649           0      120.62          -0     126.185         387           0           0   0.0007081           0           0           0
  388           -0     4.53737           0       1e-07    0.001541     28.9649           0      120.62          -0     126.185         388           0           0   0.0015411           0           0           0
  389           -0     4.53737           0       1e-07    0.001193     28.9649           0      120.62          -0     126.185         389           0           0   0.0011931           0           0           0
  390           -0     4.53737           0       1e-07    0.001275     28.9649           0      120.62          -0     126.185         390           0           0   0.0012751           0           0           0
  391           -0     4.53737           0       1e-07     0.00319     28.9649           0      120.62          -0     126.185         391           0           0   0.0031901           0           0           0
  392           -0     4.53737           0       1e-07    0.002411     28.9649           0      120.62          -0     126.185         392           0           0   0.0024111           0           0           0
  393           -0     4.53737           0       1e-07    0.002987     28.9649           0      120.62          -0     126.185         393           0           0   0.0029871           0           0           0
  394           -0     4.53737           0       1e-07    0.003356     28.9649           0      120.62          -0     126.185         394           0           0   0.0033561           0           0           0
  395           -0     4.53737           0       1e-07    0.001348     28.9649           0      120.62          -0     126.185         395           0           0   0.0013481           0           0           0
  396           -0     4.53737           0       1e-07    0.000478     28.9649           0      120.62          -0     126.185         396           0           0   0.0004781           0           0           0
  397           -0     4.53737           0       1e-07    0.002531     28.9649           0      120.62          -0     126.185         397           0           0   0.0025311           0           0           0
  398           -0     4.53737           0       1e-07    0.002105     28.9649           0      120.62          -0     126.185         398           0           0   0.0021051           0           0           0
  399           -0     4.53737           0       1e-07    0.003558     28.9649           0      120.62          -0     126.185         399           0           0   0.0035581           0           0           0
  400           -0     4.53737           0       1e-07    0.001247     28.9649           0      120.62          -0     126.185         400           0           0   0.0012471           0           0           0
  401           -0     4.53737           0       1e-07    0.002754     28.9649           0      120.62          -0     126.185         401           0           0   0.0027541           0           0           0
  402           -0     4.53737           0       1e-07    0.002106     28.9649           0      120.62          -0     126.185         402           0           0   0.0021061           0           0           0
  403           -0     4.53737           0       1e-07    0.002777     28.9649           0      120.62          -0     126.185         403           0           0   0.0027771           0           0           0
  404           -0     4.53737           0       1e-07    0.002178     28.9649           0      120.62          -0     126.185         404           0           0   0.0021781           0           0           0
  405           -0     4.53737           0       1e-07    0.002627     28.9649           0      120.62          -0     126.185         405           0           0   0.0026271           0           0           0
  406           -0     4.53737           0       1e-07    0.003668     28.9649           0      120.62          -0     126.185         406           0           0   0.0036681           0           0           0
  407           -0     4.53737           0       1e-07      0.0025     28.9649           0      120.62          -0     126.185         407           0           0   0.0025001           0           0           0
  408           -0     4.53737           0       1e-07    0.002761     28.9649           0      120.62          -0     126.185         408           0           0   0.0027611           0           0           0
  409           -0     4.53737           0       1e-07    0.004003     28.9649           0      120.62          -0     126.185         409           0           0   0.0040031           0           0           0
  410           -0     4.53737           0       1e-07    0.004533     28.9649           0      120.62          -0     126.185         410           0           0   0.0045331           0           0           0
  411           -0     4.53737           0       1e-07    0.003391     28.9649           0      120.62          -0     126.185         411           0           0   0.0033911           0           0           0
  412           -0     4.53737           0       1e-07    0.005525     28.9649           0      120.62          -0     126.185         412           0           0   0.0055251           0           0           0
  413           -0     4.53737           0       1e-07    0.003224     28.9649           0      120.62          -0     126.185         413           0           0   0.0032241           0           0           0
  414           -0     4.53737           0       1e-07    0.002515     28.9649           0      120.62          -0     126.185         414           0           0   0.0025151           0           0           0
  415           -0     4.53737           0       1e-07    0.002735     28.9649           0      120.62          -0     126.185         415           0           0   0.0027351           0           0           0
  416           -0     4.53737           0       1e-07    0.003613     28.9649           0      120.62          -0     126.185         416           0           0   0.0036131           0           0           0
  417           -0     4.53737           0       1e-07     0.00221     28.9649           0      120.62          -0     126.185         417           0           0   0.0022101           0           0           0
  418           -0     4.53737           0       1e-07    0.002477     28.9649           0      120.62          -0     126.185         418           0           0   0.0024771           0           0           0
  419           -0     4.53737           0       1e-07    0.002069     28.9649           0      120.62          -0     126.185         419           0           0   0.0020691           0           0           0
  420           -0     4.53737           0       1e-07    0.003083     28.9649           0      120.62          -0     126.185         420           0           0   0.0030831           0           0           0
  421           -0     4.53737           0       1e-07    0.003712     28.9649           0      120.62          -0     126.185         421           0           0   0.0037121           0           0           0
  422           -0     4.53737           0       1e-07    0.003829     28.9649           0      120.62          -0     126.185         422           0           0   0.0038291           0           0           0
  423           -0     4.53737           0       1e-07     0.00415     28.9649           0      120.62          -0     126.185         423           0           0   0.0041501           0           0           0
  424           -0     4.53737           0       1e-07    0.003525     28.9649           0      120.62          -0     126.185         424           0           0   0.0035251           0           0           0
  425           -0     4.53737           0       1e-07    0.003527     28.9649           0      120.62          -0     126.185         425           0           0   0.0035271           0           0           0
  426           -0     4.53737           0       1e-07    0.003143     28.9649           0      120.62          -0     126.185         426           0           0   0.0031431           0           0           0
  427           -0     4.53737           0       1e-07    0.001975     28.9649           0      120.62          -0     126.185         427           0           0   0.0019751           0           0           0
  428           -0     4.53737           0       1e-07    0.004684     28.9649           0      120.62          -0     126.185         428           0           0   0.0046841           0           0           0
  429           -0     4.53737           0       1e-07    0.003669     28.9649           0      120.62          -0     126.185         429           0           0   0.0036691           0           0           0
  430           -0     4.53737           0       1e-07    0.002946     28.9649           0      120.62          -0     126.185         430           0           0   0.0029461           0           0           0
  431           -0     4.53737           0       1e-07    0.003613     28.9649           0      120.62          -0     126.185         431           0           0   0.0036131           0           0           0
  432           -0     4.53737           0       1e-07    0.003683     28.9649           0      120.62          -0     126.185         432           0           0   0.0036831           0           0           0
  433           -0     4.53737           0       1e-07    0.003687     28.9649           0      120.62          -0     126.185         433           0           0   0.0036871           0           0           0
  434           -0     4.53737           0       1e-07    0.003445     28.9649           0      120.62          -0     126.185         434           0           0   0.0034451           0           0           0
  435           -0     4.53737           0       1e-07    0.003862     28.9649           0      120.62          -0     126.185         435           0           0   0.0038621           0           0           0
  436           -0     4.53737           0       1e-07     0.00555     28.9649           0      120.62          -0     126.185         436           0           0   0.0055501           0           0           0
  437           -0     4.53737           0       1e-07    0.005668     28.9649           0      120.62          -0     126.185         437           0           0   0.0056681           0           0           0
  438           -0     4.53737           0       1e-07    0.003871     28.9649           0      120.62          -0     126.185         438           0           0   0.0038711           0           0           0
  439           -0     4.53737           0       1e-07    0.003786     28.9649           0      120.62          -0     126.185         439           0           0   0.0037861           0           0           0
  440           -0     4.53737           0       1e-07    0.003975     28.9649           0      120.62          -0     126.185         440           0           0   0.0039751           0           0           0
  441           -0     4.53737           0       1e-07    0.003024     28.9649           0      120.62          -0     126.185         441           0           0   0.0030241           0           0           0
  442           -0     4.53737           0       1e-07    0.005779     28.9649           0      120.62          -0     126.185         442           0           0   0.0057791           0           0           0
  443           -0     4.53737           0       1e-07    0.004481     28.9649           0      120.62          -0     126.185         443           0           0   0.0044811           0           0           0
  444           -0     4.53737           0       1e-07    0.004163     28.9649           0      120.62          -0     126.185         444           0           0   0.0041631           0           0           0
  445           -0     4.53737           0       1e-07    0.004387     28.9649           0      120.62          -0     126.185         445           0           0   0.0043871           0           0           0
  446           -0     4.53737           0       1e-07    0.003291     28.9649           0      120.62          -0     126.185         446           0           0   0.0032911           0           0           0
  447           -0     4.53737           0       1e-07    0.004235     28.9649           0      120.62          -0     126.185         447           0           0   0.0042351           0           0           0
  448           -0     4.53737           0       1e-07    0.004289     28.9649           0      120.62          -0     126.185         448           0           0   0.0042891           0           0           0
  449           -0     4.53737           0       1e-07    0.002216     28.9649           0      120.62          -0     126.185         449           0           0   0.0022161           0           0           0
  450           -0     4.53737           0       1e-07    0.005594     28.9649           0      120.62          -0     126.185         450           0           0   0.0055941           0           0           0
  451           -0     4.53737           0       1e-07    0.004302     28.9649           0      120.62          -0     126.185         451           0           0   0.0043021           0           0           0
  452           -0     4.53737           0       1e-07     0.00425     28.9649           0      120.62          -0     126.185         452           0           0   0.0042501           0           0           0
  453           -0     4.53737           0       1e-07    0.005394     28.9649           0      120.62          -0     126.185         453           0           0   0.0053941           0           0           0
  454           -0     4.53737           0       1e-07    0.004952     28.9649           0      120.62          -0     126.185         454           0           0   0.0049521           0           0           0
  455           -0     4.53737           0       1e-07    0.004771     28.9649           0      120.62          -0     126.185         455           0           0   0.0047711           0           0           0
  456           -0     4.53737           0       1e-07    0.004667     28.9649           0      120.62          -0     126.185         456           0           0   0.0046671           0           0           0
  457           -0     4.53737           0       1e-07    0.005451     28.9649           0      120.62          -0     126.185         457           0           0   0.0054511           0           0           0
  458           -0     4.53737           0       1e-07    0.004589     28.9649           0      120.62          -0     126.185         458           0           0   0.0045891           0           0           0
  459           -0     4.53737           0       1e-07    0.004686     28.9649           0      120.62          -0     126.185         459           0           0   0.0046861           0           0           0
  460           -0     4.53737           0       1e-07    0.004332     28.9649           0      120.62          -0     126.185         460           0           0   0.0043321           0           0           0
  461           -0     4.53737           0       1e-07    0.005677     28.9649           0      120.62          -0     126.185         461           0           0   0.0056771           0           0           0
  462           -0     4.53737           0       1e-07    0.005269     28.9649           0      120.62          -0     126.185         462           0           0   0.0052691           0           0           0
  463           -0     4.53737           0       1e-07     0.00602     28.9649           0      120.62          -0     126.185         463           0           0   0.0060201           0           0           0
  464           -0     4.53737           0       1e-07    0.005331     28.9649           0      120.62          -0     126.185         464           0           0   0.0053311           0           0           0
  465           -0     4.53737           0       1e-07    0.004614     28.9649           0      120.62          -0     126.185         465           0           0   0.0046141           0           0           0
  466           -0     4.53737           0       1e-07    0.006003     28.9649           0      120.62          -0     126.185         466           0           0   0.0060031           0           0           0
  467           -0     4.53737           0       1e-07    0.006032     28.9649           0      120.62          -0     126.185         467           0           0   0.0060321           0           0           0
  468           -0     4.53737           0       1e-07     0.00468     28.9649           0      120.62          -0     126.185         468           0           0   0.0046801           0           0           0
  469           -0     4.53737           0       1e-07    0.004864     28.9649           0      120.62          -0     126.185         469           0           0   0.0048641           0           0           0
  470           -0     4.53737           0       1e-07    0.004111     28.9649           0      120.62          -0     126.185         470           0           0   0.0041111           0           0           0
  471           -0     4.53737           0       1e-07    0.004798     28.9649           0      120.62          -0     126.185         471           0           0   0.0047981           0           0           0
  472           -0     4.53737           0       1e-07    0.004719     28.9649           0      120.62          -0     126.185         472           0           0   0.0047191           0           0           0
  473           -0     4.53737           0       1e-07    0.005672     28.9649           0      120.62          -0     126.185         473           0           0   0.0056721           0           0           0
  474           -0     4.53737           0       1e-07    0.004761     28.9649           0      120.62          -0     126.185         474           0           0   0.0047611           0           0           0
  475           -0     4.53737           0       1e-07    0.005691     28.9649           0      120.62          -0     126.185         475           0           0   0.0056911           0           0           0
  476           -0     4.53737           0       1e-07    0.005642     28.9649           0      120.62          -0     126.185         476           0           0   0.0056421           0           0           0
  477           -0     4.53737           0       1e-07    0.005593     28.9649           0      120.62          -0     126.185         477           0           0   0.0055931           0           0           0
  478           -0     4.53737           0       1e-07    0.005457     28.9649           0      120.62          -0     126.185         478           0           0   0.0054571           0           0           0
  479           -0     4.53737           0       1e-07    0.004874     28.9649           0      120.62          -0     126.185         479           0           0   0.0048741           0           0           0
  480           -0     4.53737           0       1e-07     0.00479     28.9649           0      120.62          -0     126.185         480           0           0   0.0047901           0           0           0
  481           -0     4.53737           0       1e-07    0.005135     28.9649           0      120.62          -0     126.185         481           0           0   0.0051351           0           0           0
  482           -0     4.53737           0       1e-07     0.00566     28.9649           0      120.62          -0     126.185         482           0           0   0.0056601           0           0           0
  483           -0     4.53737           0       1e-07    0.005787     28.9649           0      120.62          -0     126.185         483           0           0   0.0057871           0           0           0
  484           -0     4.53737           0       1e-07    0.004756     28.9649           0      120.62          -0     126.185         484           0           0   0.0047561           0           0           0
  485           -0     4.53737           0       1e-07    0.006056     28.9649           0      120.62          -0     126.185         485           0           0   0.0060561           0           0           0
  486           -0     4.53737           0       1e-07    0.005599     28.9649           0      120.62          -0     126.185         486           0           0   0.0055991           0           0           0
  487           -0     4.53737           0       1e-07    0.004643     28.9649           0      120.62          -0     126.185         487           0           0   0.0046431           0           0           0
  488           -0     4.53737           0       1e-07    0.004998     28.9649           0      120.62          -0     126.185         488           0           0   0.0049981           0           0           0
  489           -0     4.53737           0       1e-07    0.003786     28.9649           0      120.62          -0     126.185         489           0           0   0.0037861           0           0           0
  490           -0     4.53737           0       1e-07    0.003687     28.9649           0      120.62          -0     126.185         490           0           0   0.0036871           0           0           0
  491           -0     4.53737           0       1e-07    0.001525     28.9649           0      120.62          -0     126.185         491           0           0   0.0015251           0           0           0
  492           -0     4.53737           0       1e-07    0.003862     28.9649           0      120.62          -0     126.185         492           0           0   0.0038621           0           0           0
  493           -0     4.53737           0       1e-07    0.003477     28.9649           0      120.62          -0     126.185         493           0           0   0.0034771           0           0           0
  494           -0     4.53737           0       1e-07    0.003371     28.9649           0      120.62          -0     126.185         494           0           0   0.0033711           0           0           0
  495           -0     4.53737           0       1e-07     0.00479     28.9649           0      120.62          -0     126.185         495           0           0   0.0047901           0           0           0
  496           -0     4.53737           0       1e-07    0.004796     28.9649           0      120.62          -0     126.185         496           0           0   0.0047961           0           0           0
  497           -0     4.53737           0       1e-07    0.003885     28.9649           0      120.62          -0     126.185         497           0           0   0.0038851           0           0           0
  498           -0     4.53737           0       1e-07    0.002347     28.9649           0      120.62          -0     126.185         498           0           0   0.0023471           0           0           0
  499           -0     4.53737           0       1e-07     0.00295     28.9649           0      120.62          -0     126.185         499           0           0   0.0029501           0           0           0
  500           -0     4.53737           0       1e-07    0.003329     28.9649           0      120.62          -0     126.185         500           0           0   0.0033291           0           0           0
  501           -0     4.53737           0       1e-07    0.004275     28.9649           0      120.62          -0     126.185         501           0           0   0.0042751           0           0           0
  502           -0     4.53737           0       1e-07    0.004207     28.9649           0      120.62          -0     126.185         502           0           0   0.0042071           0           0           0
  503           -0     4.53737           0       1e-07     0.00344     28.9649           0      120.62          -0     126.185         503           0           0   0.0034401           0           0           0
  504           -0     4.53737           0       1e-07    0.002694     28.9649           0      120.62          -0     126.185         504           0           0   0.0026941           0           0           0
  505           -0     4.53737           0       1e-07    0.001335     28.9649           0      120.62          -0     126.185         505           0           0   0.0013351           0           0           0
  506           -0     4.53737           0       1e-07     0.00313     28.9649           0      120.62          -0     126.185         506           0           0   0.0031301           0           0           0
  507           -0     4.53737           0       1e-07    0.002957     28.9649           0      120.62          -0     126.185         507           0           0   0.0029571           0           0           0
  508           -0     4.53737           0       1e-07    0.003191     28.9649           0      120.62          -0     126.185         508           0           0   0.0031911           0           0           0
  509           -0     4.53737           0       1e-07    0.001871     28.9649           0      120.62          -0     126.185         509           0           0   0.0018711           0           0           0
  510           -0     4.53737           0       1e-07    0.002141     28.9649           0      120.62          -0     126.185         510           0           0   0.0021411           0           0           0
  511           -0     4.53737           0       1e-07    0.001801     28.9649           0      120.62          -0     126.185         511           0           0   0.0018011           0           0           0
  512           -0     4.53737           0       1e-07    0.003038     28.9649           0      120.62          -0     126.185         512           0           0   0.0030381           0           0           0
  513           -0     4.53737           0       1e-07    0.002273     28.9649           0      120.62          -0     126.185         513           0           0   0.0022731           0           0           0
  514           -0     4.53737           0       1e-07    0.001163     28.9649           0      120.62          -0     126.185         514           0           0   0.0011631           0           0           0
  515           -0     4.53737           0       1e-07    0.001393     28.9649           0      120.62          -0     126.185         515           0           0   0.0013931           0           0           0
  516           -0     4.53737           0       1e-07    0.003307     28.9649           0      120.62          -0     126.185         516           0           0   0.0033071           0           0           0
  517           -0     4.53737           0       1e-07    0.002061     28.9649           0      120.62          -0     126.185         517           0           0   0.0020611           0           0           0
  518           -0     4.53737           0       1e-07    0.003449     28.9649           0      120.62          -0     126.185         518           0           0   0.0034491           0           0           0
  519           -0     4.53737           0       1e-07    0.002583     28.9649           0      120.62          -0     126.185         519           0           0   0.0025831           0           0           0
  520           -0     4.53737           0       1e-07    0.001535     28.9649           0      120.62          -0     126.185         520           0           0   0.0015351           0           0           0
  521           -0     4.53737           0       1e-07    0.002584     28.9649           0      120.62          -0     126.185         521           0           0   0.0025841           0           0           0
  522           -0     4.53737           0       1e-07    0.001466     28.9649           0      120.62          -0     126.185         522           0           0   0.0014661           0           0           0
  523           -0     4.53737           0       1e-07    0.001557     28.9649           0      120.62          -0     126.185         523           0           0   0.0015571           0           0           0
  524           -0     4.53737           0       1e-07    0.001308     28.9649           0      120.62          -0     126.185         524           0           0   0.0013081           0           0           0
  525           -0     4.53737           0       1e-07    0.003531     28.9649           0      120.62          -0     126.185         525           0           0   0.0035311           0           0           0
  526           -0     4.53737           0       1e-07    0.001862     28.9649           0      120.62          -0     126.185         526           0           0   0.0018621           0           0           0
  527           -0     4.53737           0       1e-07    0.002463     28.9649           0      120.62          -0     126.185         527           0           0   0.0024631           0           0           0
  528           -0     4.53737           0       1e-07     0.00274     28.9649           0      120.62          -0     126.185         528           0           0   0.0027401           0           0           0
  529           -0     4.53737           0       1e-07     0.00157     28.9649           0      120.62          -0     126.185         529           0           0   0.0015701           0           0           0
  530           -0     4.53737           0       1e-07    0.001156     28.9649           0      120.62          -0     126.185         530           0           0   0.0011561           0           0           0
  531           -0     4.53737           0       1e-07    0.001465     28.9649           0      120.62          -0     126.185         531           0           0   0.0014651           0           0           0
  532           -0     4.53737           0       1e-07    0.000375     28.9649           0      120.62          -0     126.185         532           0           0   0.0003751           0           0           0
  533           -0     4.53737           0       1e-07    0.002044     28.9649           0      120.62          -0     126.185         533           0           0   0.0020441           0           0           0
  534           -0     4.53737           0       1e-07    0.002901     28.9649           0      120.62          -0     126.185         534           0           0   0.0029011           0           0           0
  535           -0     4.53737           0       1e-07    0.003613     28.9649           0      120.62          -0     126.185         535           0           0   0.0036131           0           0           0
  536           -0     4.53737           0       1e-07    0.001911     28.9649           0      120.62          -0     126.185         536           0           0   0.0019111           0           0           0
  537           -0     4.53737           0       1e-07    0.001703     28.9649           0      120.62          -0     126.185         537           0           0   0.0017031           0           0           0
  538           -0     4.53737           0       1e-07    0.003706     28.9649           0      120.62          -0     126.185         538           0           0   0.0037061           0           0           0
  539           -0     4.53737           0       1e-07    0.002327     28.9649           0      120.62          -0     126.185         539           0           0   0.0023271           0           0           0
  540           -0     4.53737           0       1e-07    0.002167     28.9649           0      120.62          -0     126.185         540           0           0   0.0021671           0           0           0
  541           -0     4.53737           0       1e-07    0.003122     28.9649           0      120.62          -0     126.185         541           0           0   0.0031221           0           0           0
  542           -0     4.53737           0       1e-07    0.003295     28.9649           0      120.62          -0     126.185         542           0           0   0.0032951           0           0           0
  543           -0     4.53737           0       1e-07    0.002255     28.9649           0      120.62          -0     126.185         543           0           0   0.0022551           0           0           0
  544           -0     4.53737           0       1e-07    0.002302     28.9649           0      120.62          -0     126.185         544           0           0   0.0023021           0           0           0
  545           -0     4.53737           0       1e-07    0.003147     28.9649           0      120.62          -0     126.185         545           0           0   0.0031471           0           0           0
  546           -0     4.53737           0       1e-07     0.00031     28.9649           0      120.62          -0     126.185         546           0           0   0.0003101           0           0           0
  547           -0     4.53737           0       1e-07    0.000751     28.9649           0      120.62          -0     126.185         547           0           0   0.0007511           0           0           0
  548           -0     4.53737           0       1e-07    0.001066     28.9649           0      120.62          -0     126.185         548           0           0   0.0010661           0           0           0
  549           -0     4.53737           0       1e-07    0.002593     28.9649           0      120.62          -0     126.185         549           0           0   0.0025931           0           0           0
  550           -0     4.53737           0       1e-07    0.002725     28.9649           0      120.62          -0     126.185         550           0           0   0.0027251           0           0           0
  551           -0     4.53737           0       1e-07     0.00397     28.9649           0      120.62          -0     126.185         551           0           0   0.0039701           0           0           0
  552           -0     4.53737           0       1e-07      0.0025     28.9649           0      120.62          -0     126.185         552           0           0   0.0025001           0           0           0
  553           -0     4.53737           0       1e-07     0.00465     28.9649           0      120.62          -0     126.185         553           0           0   0.0046501           0           0           0
  554           -0     4.53737           0       1e-07    0.003378     28.9649           0      120.62          -0     126.185         554           0           0   0.0033781           0           0           0
  555           -0     4.53737           0       1e-07     0.00214     28.9649           0      120.62          -0     126.185         555           0           0   0.0021401           0           0           0
  556           -0     4.53737           0       1e-07    0.000576     28.9649           0      120.62          -0     126.185         556           0           0   0.0005761           0           0           0
  557           -0     4.53737           0       1e-07    0.004161     28.9649           0      120.62          -0     126.185         557           0           0   0.0041611           0           0           0
  558           -0     4.53737           0       1e-07    0.001434     28.9649           0      120.62          -0     126.185         558           0           0   0.0014341           0           0           0
  559           -0     4.53737           0       1e-07    0.001478     28.9649           0      120.62          -0     126.185         559           0           0   0.0014781           0           0           0
  560           -0     4.53737           0       1e-07    0.000933     28.9649           0      120.62          -0     126.185         560           0           0   0.0009331           0           0           0
  561           -0     4.53737           0       1e-07    0.001105     28.9649           0      120.62          -0     126.185         561           0           0   0.0011051           0           0           0
  562           -0     4.53737           0       1e-07    0.001123     28.9649           0      120.62          -0     126.185         562           0           0   0.0011231           0           0           0
  563           -0     4.53737           0       1e-07    0.001821     28.9649           0      120.62          -0     126.185         563           0           0   0.0018211           0           0           0
  564           -0     4.53737           0       1e-07    0.001868     28.9649           0      120.62          -0     126.185         564           0           0   0.0018681           0           0           0
  565           -0     4.53737           0       1e-07     0.00081     28.9649           0      120.62          -0     126.185         565           0           0   0.0008101           0           0           0
  566           -0     4.53737           0       1e-07    0.001033     28.9649           0      120.62          -0     126.185         566           0           0   0.0010331           0           0           0
  567           -0     4.53737           0       1e-07    0.002082     28.9649           0      120.62          -0     126.185         567           0           0   0.0020821           0           0           0
  568           -0     4.53737           0       1e-07     0.00072     28.9649           0      120.62          -0     126.185         568           0           0   0.0007201           0           0           0
  569           -0     4.53737           0       1e-07    0.000161     28.9649           0      120.62          -0     126.185         569           0           0   0.0001611           0           0           0
  570           -0     4.53737           0       1e-07    0.002622     28.9649           0      120.62          -0     126.185         570           0           0   0.0026221           0           0           0
  571           -0     4.53737           0       1e-07    0.000324     28.9649           0      120.62          -0     126.185         571           0           0   0.0003241           0           0           0
  572           -0     4.53737           0       1e-07    0.000913     28.9649           0      120.62          -0     126.185         572           0           0   0.0009131           0           0           0
  573           -0     4.53737           0       1e-07   -0.000453     28.9649           0      120.62          -0     126.185         573           0           0  -0.0004529          -0           0           0
  574           -0     4.53737           0       1e-07    0.001098     28.9649           0      120.62          -0     126.185         574           0           0   0.0010981           0           0           0
  575           -0     4.53737           0       1e-07    0.000661     28.9649           0      120.62          -0     126.185         575           0           0   0.0006611           0           0           0
  576           -0     4.53737           0       1e-07    0.001169     28.9649           0      120.62          -0     126.185         576           0           0   0.0011691           0           0           0
  577           -0     4.53737           0       1e-07    0.001641     28.9649           0      120.62          -0     126.185         577           0           0   0.0016411           0           0           0
  578           -0     4.53737           0       1e-07    0.001891     28.9649           0      120.62          -0     126.185         578           0           0   0.0018911           0           0           0
  579           -0     4.53737           0       1e-07    0.001319     28.9649           0      120.62          -0     126.185         579           0           0   0.0013191           0           0           0
  580           -0     4.53737           0       1e-07    0.001083     28.9649           0      120.62          -0     126.185         580           0           0   0.0010831           0           0           0
  581           -0     4.53737           0       1e-07    0.001489     28.9649           0      120.62          -0     126.185         581           0           0   0.0014891           0           0           0
  582           -0     4.53737           0       1e-07    0.001618     28.9649           0      120.62          -0     126.185         582           0           0   0.0016181           0           0           0
  583           -0     4.53737           0       1e-07    0.001533     28.9649           0      120.62          -0     126.185         583           0           0   0.0015331           0           0           0
  584           -0     4.53737           0       1e-07    0.001849     28.9649           0      120.62          -0     126.185         584           0           0   0.0018491           0           0           0
  585           -0     4.53737           0       1e-07    0.001365     28.9649           0      120.62          -0     126.185         585           0           0   0.0013651           0           0           0
  586           -0     4.53737           0       1e-07    0.001687     28.9649           0      120.62          -0     126.185         586           0           0   0.0016871           0           0           0
  587           -0     4.53737           0       1e-07    0.002076     28.9649           0      120.62          -0     126.185         587           0           0   0.0020761           0           0           0
  588           -0     4.53737           0       1e-07    0.001006     28.9649           0      120.62          -0     126.185         588           0           0   0.0010061           0           0           0
  589           -0     4.53737           0       1e-07    0.003155     28.9649           0      120.62          -0     126.185         589           0           0   0.0031551           0           0           0
  590           -0     4.53737           0       1e-07    0.001951     28.9649           0      120.62          -0     126.185         590           0           0   0.0019511           0           0           0
  591           -0     4.53737           0       1e-07    0.000709     28.9649           0      120.62          -0     126.185         591           0           0   0.0007091           0           0           0
  592           -0     4.53737           0       1e-07    0.001743     28.9649           0      120.62          -0     126.185         592           0           0   0.0017431           0           0           0
  593           -0     4.53737           0       1e-07    0.000794     28.9649           0      120.62          -0     126.185         593           0           0   0.0007941           0           0           0
  594           -0     4.53737           0       1e-07    0.001564     28.9649           0      120.62          -0     126.185         594           0           0   0.0015641           0           0           0
  595           -0     4.53737           0       1e-07     0.00245     28.9649           0      120.62          -0     126.185         595           0           0   0.0024501           0           0           0
  596           -0     4.53737           0       1e-07    0.000975     28.9649           0      120.62          -0     126.185         596           0           0   0.0009751           0           0           0
  597           -0     4.53737           0       1e-07   -0.001352     28.9649           0      120.62          -0     126.185         597           0           0  -0.0013519          -0           0           0
  598           -0     4.53737           0       1e-07   -0.000687     28.9649           0      120.62          -0     126.185         598           0           0  -0.0006869          -0           0           0
  599           -0     4.53737           0       1e-07    -0.00033     28.9649           0      120.62          -0     126.185         599           0           0  -0.0003299          -0           0           0
  600           -0     4.53737           0       1e-07    0.000362     28.9649           0      120.62          -0     126.185         600           0           0   0.0003621           0           0           0
  601           -0     4.53737           0       1e-07    0.000791     28.9649           0      120.62          -0     126.185         601           0           0   0.0007911           0           0           0
  602           -0     4.53737           0       1e-07    0.000172     28.9649           0      120.62          -0     126.185         602           0           0   0.0001721           0           0           0
  603           -0     4.53737           0       1e-07    0.000411     28.9649           0      120.62          -0     126.185         603           0           0   0.0004111           0           0           0
  604           -0     4.53737           0       1e-07    0.001346     28.9649           0      120.62          -0     126.185         604           0           0   0.0013461           0           0           0
  605           -0     4.53737           0       1e-07   -0.000341     28.9649           0      120.62          -0     126.185         605           0           0  -0.0003409          -0           0           0
  606           -0     4.53737           0       1e-07   -0.000234     28.9649           0      120.62          -0     126.185         606           0           0  -0.0002339          -0           0           0
  607           -0     4.53737           0       1e-07   -0.000745     28.9649           0      120.62          -0     126.185         607           0           0  -0.0007449          -0           0           0
  608           -0     4.53737           0       1e-07   -0.000123     28.9649           0      120.62          -0     126.185         608           0           0  -0.0001229          -0           0           0
  609           -0     4.53737           0       1e-07    0.000778     28.9649           0      120.62          -0     126.185         609           0           0   0.0007781           0           0           0
  610           -0     4.53737           0       1e-07    -5.4e-05     28.9649           0      120.62          -0     126.185         610           0           0   -5.39e-05          -0           0           0
  611           -0     4.53737           0       1e-07      0.0009     28.9649           0      120.62          -0     126.185         611           0           0   0.0009001           0           0           0
  612           -0     4.53737           0       1e-07   -0.000475     28.9649           0      120.62          -0     126.185         612           0           0  -0.0004749          -0           0           0
  613           -0     4.53737           0       1e-07   -0.000687     28.9649           0      120.62          -0     126.185         613           0           0  -0.0006869          -0           0           0
  614           -0     4.53737           0       1e-07    0.001254     28.9649           0      120.62          -0     126.185         614           0           0   0.0012541           0           0           0
  615           -0     4.53737           0       1e-07    0.000162     28.9649           0      120.62          -0     126.185         615           0           0   0.0001621           0           0           0
  616           -0     4.53737           0       1e-07    0.001292     28.9649           0      120.62          -0     126.185         616           0           0   0.0012921           0           0           0
  617           -0     4.53737           0       1e-07   -0.000453     28.9649           0      120.62          -0     126.185         617           0           0  -0.0004529          -0           0           0
  618           -0     4.53737           0       1e-07   -0.000979     28.9649           0      120.62          -0     126.185         618           0           0  -0.0009789          -0           0           0
  619           -0     4.53737           0       1e-07    -6.5e-05     28.9649           0      120.62          -0     126.185         619           0           0   -6.49e-05          -0           0           0
  620           -0     4.53737           0       1e-07    0.000975     28.9649           0      120.62          -0     126.185         620           0           0   0.0009751           0           0           0
  621           -0     4.53737           0       1e-07   -0.000267     28.9649           0      120.62          -0     126.185         621           0           0  -0.0002669          -0           0           0
  622           -0     4.53737           0       1e-07    0.000648     28.9649           0      120.62          -0     126.185         622           0           0   0.0006481           0           0           0
  623           -0     4.53737           0       1e-07    0.000886     28.9649           0      120.62          -0     126.185         623           0           0   0.0008861           0           0           0
  624           -0     4.53737           0       1e-07   -0.000266     28.9649           0      120.62          -0     126.185         624           0           0  -0.0002659          -0           0           0
  625           -0     4.53737           0       1e-07    0.000685     28.9649           0      120.62          -0     126.185         625           0           0   0.0006851           0           0           0
  626           -0     4.53737           0       1e-07    0.001796     28.9649           0      120.62          -0     126.185         626           0           0   0.0017961           0           0           0
  627           -0     4.53737           0       1e-07    0.001956     28.9649           0      120.62          -0     126.185         627           0           0   0.0019561           0           0           0
  628           -0     4.53737           0       1e-07      0.0011     28.9649           0      120.62          -0     126.185         628           0           0   0.0011001           0           0           0
  629           -0     4.53737           0       1e-07    0.000408     28.9649           0      120.62          -0     126.185         629           0           0   0.0004081           0           0           0
  630           -0     4.53737           0       1e-07    0.001228     28.9649           0      120.62          -0     126.185         630           0           0   0.0012281           0           0           0
  631           -0     4.53737           0       1e-07    0.001244     28.9649           0      120.62          -0     126.185         631           0           0   0.0012441           0           0           0
  632           -0     4.53737           0       1e-07     0.00057     28.9649           0      120.62          -0     126.185         632           0           0   0.0005701           0           0           0
  633           -0     4.53737           0       1e-07     4.4e-05     28.9649           0      120.62          -0     126.185         633           0           0    4.41e-05           0           0           0
  634           -0     4.53737           0       1e-07   -0.001757     28.9649           0      120.62          -0     126.185         634           0           0  -0.0017569          -0           0           0
  635           -0     4.53737           0       1e-07    0.000108     28.9649           0      120.62          -0     126.185         635           0           0   0.0001081           0           0           0
  636           -0     4.53737           0       1e-07    0.000168     28.9649           0      120.62          -0     126.185         636           0           0   0.0001681           0           0           0
  637           -0     4.53737           0       1e-07   -0.001094     28.9649           0      120.62          -0     126.185         637           0           0  -0.0010939          -0           0           0
  638           -0     4.53737           0       1e-07    -4.3e-05     28.9649           0      120.62          -0     126.185         638           0           0   -4.29e-05          -0           0           0
  639           -0     4.53737           0       1e-07    0.000862     28.9649           0      120.62          -0     126.185         639           0           0   0.0008621           0           0           0
  640           -0     4.53737           0       1e-07   -0.001139     28.9649           0      120.62          -0     126.185         640           0           0  -0.0011389          -0           0           0
  641           -0     4.53737           0       1e-07    -8.2e-05     28.9649           0      120.62          -0     126.185         641           0           0   -8.19e-05          -0           0           0
  642           -0     4.53737           0       1e-07    -6.6e-05     28.9649           0      120.62          -0     126.185         642           0           0   -6.59e-05          -0           0           0
  643           -0     4.53737           0       1e-07    0.001705     28.9649           0      120.62          -0     126.185         643           0           0   0.0017051           0           0           0
  644           -0     4.53737           0       1e-07   -0.002163     28.9649           0      120.62          -0     126.185         644           0           0  -0.0021629          -0           0           0
  645           -0     4.53737           0       1e-07   -0.000378     28.9649           0      120.62          -0     126.185         645           0           0  -0.0003779          -0           0           0
  646           -0     4.53737           0       1e-07   -0.000556     28.9649           0      120.62          -0     126.185         646           0           0  -0.0005559          -0           0           0
  647           -0     4.53737           0       1e-07    0.000896     28.9649           0      120.62          -0     126.185         647           0           0   0.0008961           0           0           0
  648           -0     4.53737           0       1e-07   -0.001122     28.9649           0      120.62          -0     126.185         648           0           0  -0.0011219          -0           0           0
  649           -0     4.53737           0       1e-07   -0.002612     28.9649           0      120.62          -0     126.185         649           0           0  -0.0026119          -0           0           0
  650           -0     4.53737           0       1e-07   -0.000956     28.9649           0      120.62          -0     126.185         650           0           0  -0.0009559          -0           0           0
  651           -0     4.53737           0       1e-07   -0.002076     28.9649           0      120.62          -0     126.185         651           0           0  -0.0020759          -0           0           0
  652           -0     4.53737           0       1e-07   -0.001698     28.9649           0      120.62          -0     126.185         652           0           0  -0.0016979          -0           0           0
  653           -0     4.53737           0       1e-07   -0.002633     28.9649           0      120.62          -0     126.185         653           0           0  -0.0026329          -0           0           0
  654           -0     4.53737           0       1e-07   -0.001785     28.9649           0      120.62          -0     126.185         654           0           0  -0.0017849          -0           0           0
  655           -0     4.53737           0       1e-07   -0.001418     28.9649           0      120.62          -0     126.185         655           0           0  -0.0014179          -0           0           0
  656           -0     4.53737           0       1e-07   -0.000729     28.9649           0      120.62          -0     126.185         656           0           0  -0.0007289          -0           0           0
  657           -0     4.53737           0       1e-07   -0.003348     28.9649           0      120.62          -0     126.185         657           0           0  -0.0033479          -0           0           0
  658           -0     4.53737           0       1e-07   -0.003412     28.9649           0      120.62          -0     126.185         658           0           0  -0.0034119          -0           0           0
  659           -0     4.53737           0       1e-07   -0.002552     28.9649           0      120.62          -0     126.185         659           0           0  -0.0025519          -0           0           0
  660           -0     4.53737           0       1e-07   -0.003166     28.9649           0      120.62          -0     126.185         660           0           0  -0.0031659          -0           0           0
  661           -0     4.53737           0       1e-07   -0.002936     28.9649           0      120.62          -0     126.185         661           0           0  -0.0029359          -0           0           0
  662           -0     4.53737           0       1e-07   -0.001804     28.9649           0      120.62          -0     126.185         662           0           0  -0.0018039          -0           0           0
  663           -0     4.53737           0       1e-07   -0.002784     28.9649           0      120.62          -0     126.185         663           0           0  -0.0027839          -0           0           0
  664           -0     4.53737           0       1e-07   -0.003122     28.9649           0      120.62          -0     126.185         664           0           0  -0.0031219          -0           0           0
  665           -0     4.53737           0       1e-07   -0.001586     28.9649           0      120.62          -0     126.185         665           0           0  -0.0015859          -0           0           0
  666           -0     4.53737           0       1e-07   -0.002332     28.9649           0      120.62          -0     126.185         666           0           0  -0.0023319          -0           0           0
  667           -0     4.53737           0       1e-07   -0.003953     28.9649           0      120.62          -0     126.185         667           0           0  -0.0039529          -0           0           0
  668           -0     4.53737           0       1e-07   -0.002854     28.9649           0      120.62          -0     126.185         668           0           0  -0.0028539          -0           0           0
  669           -0     4.53737           0       1e-07   -0.002574     28.9649           0      120.62          -0     126.185         669           0           0  -0.0025739          -0           0           0
  670           -0     4.53737           0       1e-07   -0.001257     28.9649           0      120.62          -0     126.185         670           0           0  -0.0012569          -0           0           0
  671           -0     4.53737           0       1e-07   -0.001767     28.9649           0      120.62          -0     126.185         671           0           0  -0.0017669          -0           0           0
  672           -0     4.53737           0       1e-07   -0.004648     28.9649           0      120.62          -0     126.185         672           0           0  -0.0046479          -0           0           0
  673           -0     4.53737           0       1e-07   -0.003274     28.9649           0      120.62          -0     126.185         673           0           0  -0.0032739          -0           0           0
  674           -0     4.53737           0       1e-07   -0.001139     28.9649           0      120.62          -0     126.185         674           0           0  -0.0011389          -0           0           0
  675           -0     4.53737           0       1e-07   -0.002153     28.9649           0      120.62          -0     126.185         675           0           0  -0.0021529          -0           0           0
  676           -0     4.53737           0       1e-07   -0.003787     28.9649           0      120.62          -0     126.185         676           0           0  -0.0037869          -0           0           0
  677           -0     4.53737           0       1e-07   -0.001525     28.9649           0      120.62          -0     126.185         677           0           0  -0.0015249          -0           0           0
  678           -0     4.53737           0       1e-07   -0.004076     28.9649           0      120.62          -0     126.185         678           0           0  -0.0040759          -0           0           0
  679           -0     4.53737           0       1e-07   -0.001826     28.9649           0      120.62          -0     126.185         679           0           0  -0.0018259          -0           0           0
  680           -0     4.53737           0       1e-07   -0.004382     28.9649           0      120.62          -0     126.185         680           0           0  -0.0043819          -0           0           0
  681           -0     4.53737           0       1e-07   -0.003694     28.9649           0      120.62          -0     126.185         681           0           0  -0.0036939          -0           0           0
  682           -0     4.53737           0       1e-07   -0.005105     28.9649           0      120.62          -0     126.185         682           0           0  -0.0051049          -0           0           0
  683           -0     4.53737           0       1e-07   -0.004842     28.9649           0      120.62          -0     126.185         683           0           0  -0.0048419          -0           0           0
  684           -0     4.53737           0       1e-07   -0.004225     28.9649           0      120.62          -0     126.185         684           0           0  -0.0042249          -0           0           0
  685           -0     4.53737           0       1e-07   -0.004753     28.9649           0      120.62          -0     126.185         685           0           0  -0.0047529          -0           0           0
  686           -0     4.53737           0       1e-07   -0.005106     28.9649           0      120.62          -0     126.185         686           0           0  -0.0051059          -0           0           0
  687           -0     4.53737           0       1e-07   -0.005757     28.9649           0      120.62          -0     126.185         687           0           0  -0.0057569          -0           0           0
  688           -0     4.53737           0       1e-07   -0.004026     28.9649           0      120.62          -0     126.185         688           0           0  -0.0040259          -0           0           0
  689           -0     4.53737           0       1e-07   -0.003528     28.9649           0      120.62          -0     126.185         689           0           0  -0.0035279          -0           0           0
  690           -0     4.53737           0       1e-07   -0.003612     28.9649           0      120.62          -0     126.185         690           0           0  -0.0036119          -0           0           0
  691           -0     4.53737           0       1e-07   -0.005003     28.9649           0      120.62          -0     126.185         691           0           0  -0.0050029          -0           0           0
  692           -0     4.53737           0       1e-07   -0.005057     28.9649           0      120.62          -0     126.185         692           0           0  -0.0050569          -0           0           0
  693           -0     4.53737           0       1e-07   -0.006086     28.9649           0      120.62          -0     126.185         693           0           0  -0.0060859          -0           0           0
  694           -0     4.53737           0       1e-07   -0.004968     28.9649           0      120.62          -0     126.185         694           0           0  -0.0049679          -0           0           0
  695           -0     4.53737           0       1e-07   -0.004734     28.9649           0      120.62          -0     126.185         695           0           0  -0.0047339          -0           0           0
  696           -0     4.53737           0       1e-07   -0.003749     28.9649           0      120.62          -0     126.185         696           0           0  -0.0037489          -0           0           0
  697           -0     4.53737           0       1e-07    -0.00515     28.9649           0      120.62          -0     126.185         697           0           0  -0.0051499          -0           0           0
  698           -0     4.53737           0       1e-07   -0.005975     28.9649           0      120.62          -0     126.185         698           0           0  -0.0059749          -0           0           0
  699           -0     4.53737           0       1e-07   -0.004577     28.9649           0      120.62          -0     126.185         699           0           0  -0.0045769          -0           0           0
  700           -0     4.53737           0       1e-07   -0.005217     28.9649           0      120.62          -0     126.185         700           0           0  -0.0052169          -0           0           0
  701           -0     4.53737           0       1e-07   -0.003684     28.9649           0      120.62          -0     126.185         701           0           0  -0.0036839          -0           0           0
  702           -0     4.53737           0       1e-07   -0.003742     28.9649           0      120.62          -0     126.185         702           0           0  -0.0037419          -0           0           0
  703           -0     4.53737           0       1e-07   -0.004094     28.9649           0      120.62          -0     126.185         703           0           0  -0.0040939          -0           0           0
  704           -0     4.53737           0       1e-07   -0.004349     28.9649           0      120.62          -0     126.185         704           0           0  -0.0043489          -0           0           0
  705           -0     4.53737           0       1e-07   -0.005331     28.9649           0      120.62          -0     126.185         705           0           0  -0.0053309          -0           0           0
  706           -0     4.53737           0       1e-07   -0.004844     28.9649           0      120.62          -0     126.185         706           0           0  -0.0048439          -0           0           0
  707           -0     4.53737           0       1e-07   -0.005403     28.9649           0      120.62          -0     126.185         707           0           0  -0.0054029          -0           0           0
  708           -0     4.53737           0       1e-07   -0.006436     28.9649           0      120.62          -0     126.185         708           0           0  -0.0064359          -0           0           0
  709           -0     4.53737           0       1e-07   -0.004742     28.9649           0      120.62          -0     126.185         709           0           0  -0.0047419          -0           0           0
  710           -0     4.53737           0       1e-07   -0.005697     28.9649           0      120.62          -0     126.185         710           0           0  -0.0056969          -0           0           0
  711           -0     4.53737           0       1e-07   -0.006464     28.9649           0      120.62          -0     126.185         711           0           0  -0.0064639          -0           0           0
  712           -0     4.53737           0       1e-07   -0.004362     28.9649           0      120.62          -0     126.185         712           0           0  -0.0043619          -0           0           0
  713           -0     4.53737           0       1e-07   -0.004966     28.9649           0      120.62          -0     126.185         713           0           0  -0.0049659          -0           0           0
  714           -0     4.53737           0       1e-07   -0.005026     28.9649           0      120.62          -0     126.185         714           0           0  -0.0050259          -0           0           0
  715           -0     4.53737           0       1e-07   -0.004629     28.9649           0      120.62          -0     126.185         715           0           0  -0.0046289          -0           0           0
  716           -0     4.53737           0       1e-07   -0.004118     28.9649           0      120.62          -0     126.185         716           0           0  -0.0041179          -0           0           0
  717           -0     4.53737           0       1e-07   -0.005344     28.9649           0      120.62          -0     126.185         717           0           0  -0.0053439          -0           0           0
  718           -0     4.53737           0       1e-07   -0.006119     28.9649           0      120.62          -0     126.185         718           0           0  -0.0061189          -0           0           0
  719           -0     4.53737           0       1e-07   -0.007023     28.9649           0      120.62          -0     126.185         719           0           0  -0.0070229          -0           0           0
  720           -0     4.53737           0       1e-07   -0.007578     28.9649           0      120.62          -0     126.185         720           0           0  -0.0075779          -0           0           0
  721           -0     4.53737           0       1e-07   -0.006333     28.9649           0      120.62          -0     126.185         721           0           0  -0.0063329          -0           0           0
  722           -0     4.53737           0       1e-07   -0.007132     28.9649           0      120.62          -0     126.185         722           0           0  -0.0071319          -0           0           0
  723           -0     4.53737           0       1e-07   -0.005664     28.9649           0      120.62          -0     126.185         723           0           0  -0.0056639          -0           0           0
  724           -0     4.53737           0       1e-07   -0.005614     28.9649           0      120.62          -0     126.185         724           0           0  -0.0056139          -0           0           0
  725           -0     4.53737           0       1e-07   -0.006129     28.9649           0      120.62          -0     126.185         725           0           0  -0.0061289          -0           0           0
  726           -0     4.53737           0       1e-07   -0.006391     28.9649           0      120.62          -0     126.185         726           0           0  -0.0063909          -0           0           0
  727           -0     4.53737           0       1e-07   -0.007116     28.9649           0      120.62          -0     126.185         727           0           0  -0.0071159          -0           0           0
  728           -0     4.53737           0       1e-07   -0.006368     28.9649           0      120.62          -0     126.185         728           0           0  -0.0063679          -0           0           0
  729           -0     4.53737           0       1e-07   -0.007262     28.9649           0      120.62          -0     126.185         729           0           0  -0.0072619          -0           0           0
  730           -0     4.53737           0       1e-07    -0.00649     28.9649           0      120.62          -0     126.185         730           0           0  -0.0064899          -0           0           0
  731           -0     4.53737           0       1e-07   -0.006772     28.9649           0      120.62          -0     126.185         731           0           0  -0.0067719          -0           0           0
  732           -0     4.53737           0       1e-07   -0.005748     28.9649           0      120.62          -0     126.185         732           0           0  -0.0057479          -0           0           0
  733           -0     4.53737           0       1e-07   -0.006836     28.9649           0      120.62          -0     126.185         733           0           0  -0.0068359          -0           0           0
  734           -0     4.53737           0       1e-07   -0.005783     28.9649           0      120.62          -0     126.185         734           0           0  -0.0057829          -0           0           0
  735           -0     4.53737           0       1e-07   -0.004808     28.9649           0      120.62          -0     126.185         735           0           0  -0.0048079          -0           0           0
  736           -0     4.53737           0       1e-07   -0.005428     28.9649           0      120.62          -0     126.185         736           0           0  -0.0054279          -0           0           0
  737           -0     4.53737           0       1e-07   -0.004909     28.9649           0      120.62          -0     126.185         737           0           0  -0.0049089          -0           0           0
  738           -0     4.53737           0       1e-07    -0.00577     28.9649           0      120.62          -0     126.185         738           0           0  -0.0057699          -0           0           0
  739           -0     4.53737           0       1e-07   -0.006198     28.9649           0      120.62          -0     126.185         739           0           0  -0.0061979          -0           0           0
  740           -0     4.53737           0       1e-07    -0.00581     28.9649           0      120.62          -0     126.185         740           0           0  -0.0058099          -0           0           0
  741           -0     4.53737           0       1e-07   -0.005942     28.9649           0      120.62          -0     126.185         741           0           0  -0.0059419          -0           0           0
  742           -0     4.53737           0       1e-07   -0.005639     28.9649           0      120.62          -0     126.185         742           0           0  -0.0056389          -0           0           0
  743           -0     4.53737           0       1e-07   -0.004795     28.9649           0      120.62          -0     126.185         743           0           0  -0.0047949          -0           0           0
  744           -0     4.53737           0       1e-07   -0.007504     28.9649           0      120.62          -0     126.185         744           0           0  -0.0075039          -0           0           0
  745           -0     4.53737           0       1e-07   -0.003523     28.9649           0      120.62          -0     126.185         745           0           0  -0.0035229          -0           0           0
  746           -0     4.53737           0       1e-07   -0.004115     28.9649           0      120.62          -0     126.185         746           0           0  -0.0041149          -0           0           0
  747           -0     4.53737           0       1e-07   -0.004167     28.9649           0      120.62          -0     126.185         747           0           0  -0.0041669          -0           0           0
  748           -0     4.53737           0       1e-07   -0.006503     28.9649           0      120.62          -0     126.185         748           0           0  -0.0065029          -0           0           0
  749           -0     4.53737           0       1e-07   -0.005251     28.9649           0      120.62          -0     126.185         749           0           0  -0.0052509          -0           0           0
  750           -0     4.53737           0       1e-07   -0.006346     28.9649           0      120.62          -0     126.185         750           0           0  -0.0063459          -0           0           0
  751           -0     4.53737           0       1e-07   -0.005598     28.9649           0      120.62          -0     126.185         751           0           0  -0.0055979          -0           0           0
  752           -0     4.53737           0       1e-07   -0.005725     28.9649           0      120.62          -0     126.185         752           0           0  -0.0057249          -0           0           0
  753           -0     4.53737           0       1e-07   -0.006428     28.9649           0      120.62          -0     126.185         753           0           0  -0.0064279          -0           0           0
  754           -0     4.53737           0       1e-07   -0.006821     28.9649           0      120.62          -0     126.185         754           0           0  -0.0068209          -0           0           0
  755           -0     4.53737           0       1e-07   -0.004748     28.9649           0      120.62          -0     126.185         755           0           0  -0.0047479          -0           0           0
  756           -0     4.53737           0       1e-07   -0.006448     28.9649           0      120.62          -0     126.185         756           0           0  -0.0064479          -0           0           0
  757           -0     4.53737           0       1e-07   -0.006029     28.9649           0      120.62          -0     126.185         757           0           0  -0.0060289          -0           0           0
  758           -0     4.53737           0       1e-07   -0.006274     28.9649           0      120.62          -0     126.185         758           0           0  -0.0062739          -0           0           0
  759           -0     4.53737           0       1e-07   -0.005675     28.9649           0      120.62          -0     126.185         759           0           0  -0.0056749          -0           0           0
  760           -0     4.53737           0       1e-07   -0.006392     28.9649           0      120.62          -0     126.185         760           0           0  -0.0063919          -0           0           0
  761           -0     4.53737           0       1e-07   -0.005455     28.9649           0      120.62          -0     126.185         761           0           0  -0.0054549          -0           0           0
  762           -0     4.53737           0       1e-07   -0.003367     28.9649           0      120.62          -0     126.185         762           0           0  -0.0033669          -0           0           0
  763           -0     4.53737           0       1e-07   -0.004498     28.9649           0      120.62          -0     126.185         763           0           0  -0.0044979          -0           0           0
  764           -0     4.53737           0       1e-07   -0.003508     28.9649           0      120.62          -0     126.185         764           0           0  -0.0035079          -0           0           0
  765           -0     4.53737           0       1e-07   -0.005224     28.9649           0      120.62          -0     126.185         765           0           0  -0.0052239          -0           0           0
  766           -0     4.53737           0       1e-07   -0.005645     28.9649           0      120.62          -0     126.185         766           0           0  -0.0056449          -0           0           0
  767           -0     4.53737           0       1e-07   -0.003331     28.9649           0      120.62          -0     126.185         767           0           0  -0.0033309          -0           0           0
  768           -0     4.53737           0       1e-07   -0.004215     28.9649           0      120.62          -0     126.185         768           0           0  -0.0042149          -0           0           0
  769           -0     4.53737           0       1e-07   -0.004373     28.9649           0      120.62          -0     126.185         769           0           0  -0.0043729          -0           0           0
  770           -0     4.53737           0       1e-07   -0.003202     28.9649           0      120.62          -0     126.185         770           0           0  -0.0032019          -0           0           0
  771           -0     4.53737           0       1e-07   -0.005583     28.9649           0      120.62          -0     126.185         771           0           0  -0.0055829          -0           0           0
  772           -0     4.53737           0       1e-07   -0.004878     28.9649           0      120.62          -0     126.185         772           0           0  -0.0048779          -0           0           0
  773           -0     4.53737           0       1e-07   -0.004531     28.9649           0      120.62          -0     126.185         773           0           0  -0.0045309          -0           0           0
  774           -0     4.53737           0       1e-07   -0.003902     28.9649           0      120.62          -0     126.185         774           0           0  -0.0039019          -0           0           0
  775           -0     4.53737           0       1e-07   -0.003547     28.9649           0      120.62          -0     126.185         775           0           0  -0.0035469          -0           0           0
  776           -0     4.53737           0       1e-07   -0.004565     28.9649           0      120.62          -0     126.185         776           0           0  -0.0045649          -0           0           0
  777           -0     4.53737           0       1e-07   -0.004413     28.9649           0      120.62          -0     126.185         777           0           0  -0.0044129          -0           0           0
  778           -0     4.53737           0       1e-07   -0.001725     28.9649           0      120.62          -0     126.185         778           0           0  -0.0017249          -0           0           0
  779           -0     4.53737           0       1e-07   -0.005608     28.9649           0      120.62          -0     126.185         779           0           0  -0.0056079          -0           0           0
  780           -0     4.53737           0       1e-07   -0.005585     28.9649           0      120.62          -0     126.185         780           0           0  -0.0055849          -0           0           0
  781           -0     4.53737           0       1e-07   -0.004392     28.9649           0      120.62          -0     126.185         781           0           0  -0.0043919          -0           0           0
  782           -0     4.53737           0       1e-07   -0.004437     28.9649           0      120.62          -0     126.185         782           0           0  -0.0044369          -0           0           0
  783           -0     4.53737           0       1e-07   -0.003612     28.9649           0      120.62          -0     126.185         783           0           0  -0.0036119          -0           0           0
  784           -0     4.53737           0       1e-07   -0.004711     28.9649           0      120.62          -0     126.185         784           0           0  -0.0047109          -0           0           0
  785           -0     4.53737           0       1e-07   -0.003182     28.9649           0      120.62          -0     126.185         785           0           0  -0.0031819          -0           0           0
  786           -0     4.53737           0       1e-07   -0.003934     28.9649           0      120.62          -0     126.185         786           0           0  -0.0039339          -0           0           0
  787           -0     4.53737           0       1e-07   -0.003569     28.9649           0      120.62          -0     126.185         787           0           0  -0.0035689          -0           0           0
  788           -0     4.53737           0       1e-07   -0.003482     28.9649           0      120.62          -0     126.185         788           0           0  -0.0034819          -0           0           0
  789           -0     4.53737           0       1e-07   -0.004934     28.9649           0      120.62          -0     126.185         789           0           0  -0.0049339          -0           0           0
  790           -0     4.53737           0       1e-07   -0.003454     28.9649           0      120.62          -0     126.185         790           0           0  -0.0034539          -0           0           0
  791           -0     4.53737           0       1e-07   -0.003778     28.9649           0      120.62          -0     126.185         791           0           0  -0.0037779          -0           0           0
  792           -0     4.53737           0       1e-07   -0.003433     28.9649           0      120.62          -0     126.185         792           0           0  -0.0034329          -0           0           0
  793           -0     4.53737           0       1e-07   -0.002201     28.9649           0      120.62          -0     126.185         793           0           0  -0.0022009          -0           0           0
  794           -0     4.53737           0       1e-07   -0.002885     28.9649           0      120.62          -0     126.185         794           0           0  -0.0028849          -0           0           0
  795           -0     4.53737           0       1e-07   -0.003591     28.9649           0      120.62          -0     126.185         795           0           0  -0.0035909          -0           0           0
  796           -0     4.53737           0       1e-07   -0.003528     28.9649           0      120.62          -0     126.185         796           0           0  -0.0035279          -0           0           0
  797           -0     4.53737           0       1e-07   -0.003761     28.9649           0      120.62          -0     126.185         797           0           0  -0.0037609          -0           0           0
  798           -0     4.53737           0       1e-07   -0.004596     28.9649           0      120.62          -0     126.185         798           0           0  -0.0045959          -0           0           0
  799           -0     4.53737           0       1e-07    -0.00394     28.9649           0      120.62          -0     126.185         799           0           0  -0.0039399          -0           0           0
  800           -0     4.53737           0       1e-07   -0.005146     28.9649           0      120.62          -0     126.185         800           0           0  -0.0051459          -0           0           0
  801           -0     4.53737           0       1e-07   -0.004133     28.9649           0      120.62          -0     126.185         801           0           0  -0.0041329          -0           0           0
  802           -0     4.53737           0       1e-07   -0.004715     28.9649           0      120.62          -0     126.185         802           0           0  -0.0047149          -0           0           0
  803           -0     4.53737           0       1e-07   -0.004248     28.9649           0      120.62          -0     126.185         803           0           0  -0.0042479          -0           0           0
  804           -0     4.53737           0       1e-07   -0.003801     28.9649           0      120.62          -0     126.185         804           0           0  -0.0038009          -0           0           0
  805           -0     4.53737           0       1e-07   -0.003079     28.9649           0      120.62          -0     126.185         805           0           0  -0.0030789          -0           0           0
  806           -0     4.53737           0       1e-07   -0.004416     28.9649           0      120.62          -0     126.185         806           0           0  -0.0044159          -0           0           0
  807           -0     4.53737           0       1e-07   -0.004326     28.9649           0      120.62          -0     126.185         807           0           0  -0.0043259          -0           0           0
  808           -0     4.53737           0       1e-07   -0.004596     28.9649           0      120.62          -0     126.185         808           0           0  -0.0045959          -0           0           0
  809           -0     4.53737           0       1e-07   -0.004206     28.9649           0      120.62          -0     126.185         809           0           0  -0.0042059          -0           0           0
  810           -0     4.53737           0       1e-07   -0.004208     28.9649           0      120.62          -0     126.185         810           0           0  -0.0042079          -0           0           0
  811           -0     4.53737           0       1e-07   -0.003446     28.9649           0      120.62          -0     126.185         811           0           0  -0.0034459          -0           0           0
  812           -0     4.53737           0       1e-07   -0.004236     28.9649           0      120.62          -0     126.185         812           0           0  -0.0042359          -0           0           0
  813           -0     4.53737           0       1e-07   -0.005074     28.9649           0      120.62          -0     126.185         813           0           0  -0.0050739          -0           0           0
  814           -0     4.53737           0       1e-07   -0.006094     28.9649           0      120.62          -0     126.185         814           0           0  -0.0060939          -0           0           0
  815           -0     4.53737           0       1e-07    -0.00346     28.9649           0      120.62          -0     126.185         815           0           0  -0.0034599          -0           0           0
  816           -0     4.53737           0       1e-07    -0.00338     28.9649           0      120.62          -0     126.185         816           0           0  -0.0033799          -0           0           0
  817           -0     4.53737           0       1e-07   -0.002631     28.9649           0      120.62          -0     126.185         817           0           0  -0.0026309          -0           0           0
  818           -0     4.53737           0       1e-07   -0.003232     28.9649           0      120.62          -0     126.185         818           0           0  -0.0032319          -0           0           0
  819           -0     4.53737           0       1e-07   -0.003526     28.9649           0      120.62          -0     126.185         819           0           0  -0.0035259          -0           0           0
  820           -0     4.53737           0       1e-07   -0.005208     28.9649           0      120.62          -0     126.185         820           0           0  -0.0052079          -0           0           0
  821           -0     4.53737           0       1e-07   -0.003871     28.9649           0      120.62          -0     126.185         821           0           0  -0.0038709          -0           0           0
  822           -0     4.53737           0       1e-07   -0.003702     28.9649           0      120.62          -0     126.185         822           0           0  -0.0037019          -0           0           0
  823           -0     4.53737           0       1e-07    -0.00402     28.9649           0      120.62          -0     126.185         823           0           0  -0.0040199          -0           0           0
  824           -0     4.53737           0       1e-07   -0.004229     28.9649           0      120.62          -0     126.185         824           0           0  -0.0042289          -0           0           0
  825           -0     4.53737           0       1e-07     -0.0048     28.9649           0      120.62          -0     126.185         825           0           0  -0.0047999          -0           0           0
  826           -0     4.53737           0       1e-07   -0.004482     28.9649           0      120.62          -0     126.185         826           0           0  -0.0044819          -0           0           0
  827           -0     4.53737           0       1e-07   -0.004239     28.9649           0      120.62          -0     126.185         827           0           0  -0.0042389          -0           0           0
  828           -0     4.53737           0       1e-07   -0.002433     28.9649           0      120.62          -0     126.185         828           0           0  -0.0024329          -0           0           0
  829           -0     4.53737           0       1e-07   -0.002788     28.9649           0      120.62          -0     126.185         829           0           0  -0.0027879          -0           0           0
  830           -0     4.53737           0       1e-07   -0.004099     28.9649           0      120.62          -0     126.185         830           0           0  -0.0040989          -0           0           0
  831           -0     4.53737           0       1e-07    -0.00273     28.9649           0      120.62          -0     126.185         831           0           0  -0.0027299          -0           0           0
  832           -0     4.53737           0       1e-07    -0.00195     28.9649           0      120.62          -0     126.185         832           0           0  -0.0019499          -0           0           0
  833           -0     4.53737           0       1e-07   -0.003647     28.9649           0      120.62          -0     126.185         833           0           0  -0.0036469          -0           0           0
  834           -0     4.53737           0       1e-07   -0.003988     28.9649           0      120.62          -0     126.185         834           0           0  -0.0039879          -0           0           0
  835           -0     4.53737           0       1e-07   -0.003901     28.9649           0      120.62          -0     126.185         835           0           0  -0.0039009          -0           0           0
  836           -0     4.53737           0       1e-07   -0.003109     28.9649           0      120.62          -0     126.185         836           0           0  -0.0031089          -0           0           0
  837           -0     4.53737           0       1e-07   -0.002413     28.9649           0      120.62          -0     126.185         837           0           0  -0.0024129          -0           0           0
  838           -0     4.53737           0       1e-07   -0.004226     28.9649           0      120.62          -0     126.185         838           0           0  -0.0042259          -0           0           0
  839           -0     4.53737           0       1e-07   -0.003746     28.9649           0      120.62          -0     126.185         839           0           0  -0.0037459          -0           0           0
  840           -0     4.53737           0       1e-07   -0.002997     28.9649           0      120.62          -0     126.185         840           0           0  -0.0029969          -0           0           0
  841           -0     4.53737           0       1e-07   -0.002223     28.9649           0      120.62          -0     126.185         841           0           0  -0.0022229          -0           0           0
  842           -0     4.53737           0       1e-07   -0.003178     28.9649           0      120.62          -0     126.185         842           0           0  -0.0031779          -0           0           0
  843           -0     4.53737           0       1e-07   -0.004043     28.9649           0      120.62          -0     126.185         843           0           0  -0.0040429          -0           0           0
  844           -0     4.53737           0       1e-07   -0.003302     28.9649           0      120.62          -0     126.185         844           0           0  -0.0033019          -0           0           0
  845           -0     4.53737           0       1e-07   -0.002672     28.9649           0      120.62          -0     126.185         845           0           0  -0.0026719          -0           0           0
  846           -0     4.53737           0       1e-07   -0.004386     28.9649           0      120.62          -0     126.185         846           0           0  -0.0043859          -0           0           0
  847           -0     4.53737           0       1e-07   -0.002678     28.9649           0      120.62          -0     126.185         847           0           0  -0.0026779          -0           0           0
  848           -0     4.53737           0       1e-07   -0.002844     28.9649           0      120.62          -0     126.185         848           0           0  -0.0028439          -0           0           0
  849           -0     4.53737           0       1e-07   -0.003579     28.9649           0      120.62          -0     126.185         849           0           0  -0.0035789          -0           0           0
  850           -0     4.53737           0       1e-07    -0.00186     28.9649           0      120.62          -0     126.185         850           0           0  -0.0018599          -0           0           0
  851           -0     4.53737           0       1e-07   -0.003178     28.9649           0      120.62          -0     126.185         851           0           0  -0.0031779          -0           0           0
  852           -0     4.53737           0       1e-07   -0.002666     28.9649           0      120.62          -0     126.185         852           0           0  -0.0026659          -0           0           0
  853           -0     4.53737           0       1e-07   -0.002345     28.9649           0      120.62          -0     126.185         853           0           0  -0.0023449          -0           0           0
  854           -0     4.53737           0       1e-07   -0.003405     28.9649           0      120.62          -0     126.185         854           0           0  -0.0034049          -0           0           0
  855           -0     4.53737           0       1e-07   -0.003233     28.9649           0      120.62          -0     126.185         855           0           0  -0.0032329          -0           0           0
  856           -0     4.53737           0       1e-07   -0.003175     28.9649           0      120.62          -0     126.185         856           0           0  -0.0031749          -0           0           0
  857           -0     4.53737           0       1e-07   -0.002619     28.9649           0      120.62          -0     126.185         857           0           0  -0.0026189          -0           0           0
  858           -0     4.53737           0       1e-07   -0.002953     28.9649           0      120.62          -0     126.185         858           0           0  -0.0029529          -0           0           0
  859           -0     4.53737           0       1e-07   -0.002831     28.9649           0      120.62          -0     126.185         859           0           0  -0.0028309          -0           0           0
  860           -0     4.53737           0       1e-07   -0.001137     28.9649           0      120.62          -0     126.185         860           0           0  -0.0011369          -0           0           0
  861           -0     4.53737           0       1e-07   -0.002271     28.9649           0      120.62          -0     126.185         861           0           0  -0.0022709          -0           0           0
  862           -0     4.53737           0       1e-07   -0.002015     28.9649           0      120.62          -0     126.185         862           0           0  -0.0020149          -0           0           0
  863           -0     4.53737           0       1e-07   -0.002366     28.9649           0      120.62          -0     126.185         863           0           0  -0.0023659          -0           0           0
  864           -0     4.53737           0       1e-07   -0.003539     28.9649           0      120.62          -0     126.185         864           0           0  -0.0035389          -0           0           0
  865           -0     4.53737           0       1e-07   -0.003263     28.9649           0      120.62          -0     126.185         865           0           0  -0.0032629          -0           0           0
  866           -0     4.53737           0       1e-07   -0.001662     28.9649           0      120.62          -0     126.185         866           0           0  -0.0016619          -0           0           0
  867           -0     4.53737           0       1e-07   -0.002768     28.9649           0      120.62          -0     126.185         867           0           0  -0.0027679          -0           0           0
  868           -0     4.53737           0       1e-07   -0.004664     28.9649           0      120.62          -0     126.185         868           0           0  -0.0046639          -0           0           0
  869           -0     4.53737           0       1e-07   -0.002815     28.9649           0      120.62          -0     126.185         869           0           0  -0.0028149          -0           0           0
  870           -0     4.53737           0       1e-07    -0.00252     28.9649           0      120.62          -0     126.185         870           0           0  -0.0025199          -0           0           0
  871           -0     4.53737           0       1e-07   -0.003541     28.9649           0      120.62          -0     126.185         871           0           0  -0.0035409          -0           0           0
  872           -0     4.53737           0       1e-07   -0.002862     28.9649           0      120.62          -0     126.185         872           0           0  -0.0028619          -0           0           0
  873           -0     4.53737           0       1e-07   -0.003565     28.9649           0      120.62          -0     126.185         873           0           0  -0.0035649          -0           0           0
  874           -0     4.53737           0       1e-07   -0.002012     28.9649           0      120.62          -0     126.185         874           0           0  -0.0020119          -0           0           0
  875           -0     4.53737           0       1e-07   -0.001345     28.9649           0      120.62          -0     126.185         875           0           0  -0.0013449          -0           0           0
  876           -0     4.53737           0       1e-07   -0.003416     28.9649           0      120.62          -0     126.185         876           0           0  -0.0034159          -0           0           0
  877           -0     4.53737           0       1e-07   -0.001366     28.9649           0      120.62          -0     126.185         877           0           0  -0.0013659          -0           0           0
  878           -0     4.53737           0       1e-07   -0.001025     28.9649           0      120.62          -0     126.185         878           0           0  -0.0010249          -0           0           0
  879           -0     4.53737           0       1e-07   -0.003117     28.9649           0      120.62          -0     126.185         879           0           0  -0.0031169          -0           0           0
  880           -0     4.53737           0       1e-07   -0.001869     28.9649           0      120.62          -0     126.185         880           0           0  -0.0018689          -0           0           0
  881           -0     4.53737           0       1e-07   -0.001407     28.9649           0      120.62          -0     126.185         881           0           0  -0.0014069          -0           0           0
  882           -0     4.53737           0       1e-07   -0.002033     28.9649           0      120.62          -0     126.185         882           0           0  -0.0020329          -0           0           0
  883           -0     4.53737           0       1e-07   -0.002811     28.9649           0      120.62          -0     126.185         883           0           0  -0.0028109          -0           0           0
  884           -0     4.53737           0       1e-07   -0.000681     28.9649           0      120.62          -0     126.185         884           0           0  -0.0006809          -0           0           0
  885           -0     4.53737           0       1e-07   -0.001624     28.9649           0      120.62          -0     126.185         885           0           0  -0.0016239          -0           0           0
  886           -0     4.53737           0       1e-07   -0.001927     28.9649           0      120.62          -0     126.185         886           0           0  -0.0019269          -0           0           0
  887           -0     4.53737           0       1e-07    0.000213     28.9649           0      120.62          -0     126.185         887           0           0   0.0002131           0           0           0
  888           -0     4.53737           0       1e-07   -0.002467     28.9649           0      120.62          -0     126.185         888           0           0  -0.0024669          -0           0           0
  889           -0     4.53737           0       1e-07   -0.001516     28.9649           0      120.62          -0     126.185         889           0           0  -0.0015159          -0           0           0
  890           -0     4.53737           0       1e-07    -0.00163     28.9649           0      120.62          -0     126.185         890           0           0  -0.0016299          -0           0           0
  891           -0     4.53737           0       1e-07   -0.001916     28.9649           0      120.62          -0     126.185         891           0           0  -0.0019159          -0           0           0
  892           -0     4.53737           0       1e-07    -0.00036     28.9649           0      120.62          -0     126.185         892           0           0  -0.0003599          -0           0           0
  893           -0     4.53737           0       1e-07   -0.001254     28.9649           0      120.62          -0     126.185         893           0           0  -0.0012539          -0           0           0
  894           -0     4.53737           0       1e-07   -0.001795     28.9649           0      120.62          -0     126.185         894           0           0  -0.0017949          -0           0           0
  895           -0     4.53737           0       1e-07   -0.002066     28.9649           0      120.62          -0     126.185         895           0           0  -0.0020659          -0           0           0
  896           -0     4.53737           0       1e-07   -0.001577     28.9649           0      120.62          -0     126.185         896           0           0  -0.0015769          -0           0           0
  897           -0     4.53737           0       1e-07   -0.001568     28.9649           0      120.62          -0     126.185         897           0           0  -0.0015679          -0           0           0
  898           -0     4.53737           0       1e-07   -0.002719     28.9649           0      120.62          -0     126.185         898           0           0  -0.0027189          -0           0           0
  899           -0     4.53737           0       1e-07   -0.000512     28.9649           0      120.62          -0     126.185         899           0           0  -0.0005119          -0           0           0
  900           -0     4.53737           0       1e-07   -0.000518     28.9649           0      120.62          -0     126.185         900           0           0  -0.0005179          -0           0           0
  901           -0     4.53737           0       1e-07    0.000893     28.9649           0      120.62          -0     126.185         901           0           0   0.0008931           0           0           0
  902           -0     4.53737           0       1e-07   -0.000788     28.9649           0      120.62          -0     126.185         902           0           0  -0.0007879          -0           0           0
  903           -0     4.53737           0       1e-07    -8.5e-05     28.9649           0      120.62          -0     126.185         903           0           0   -8.49e-05          -0           0           0
  904           -0     4.53737           0       1e-07    0.000278     28.9649           0      120.62          -0     126.185         904           0           0   0.0002781           0           0           0
  905           -0     4.53737           0       1e-07    0.001336     28.9649           0      120.62          -0     126.185         905           0           0   0.0013361           0           0           0
  906           -0     4.53737           0       1e-07   -0.002488     28.9649           0      120.62          -0     126.185         906           0           0  -0.0024879          -0           0           0
  907           -0     4.53737           0       1e-07     2.1e-05     28.9649           0      120.62          -0     126.185         907           0           0    2.11e-05           0           0           0
  908           -0     4.53737           0       1e-07   -0.000373     28.9649           0      120.62          -0     126.185         908           0           0  -0.0003729          -0           0           0
  909           -0     4.53737           0       1e-07    0.000459     28.9649           0      120.62          -0     126.185         909           0           0   0.0004591           0           0           0
  910           -0     4.53737           0       1e-07    0.000909     28.9649           0      120.62          -0     126.185         910           0           0   0.0009091           0           0           0
  911           -0     4.53737           0       1e-07   -0.000922     28.9649           0      120.62          -0     126.185         911           0           0  -0.0009219          -0           0           0
  912           -0     4.53737           0       1e-07   -0.000683     28.9649           0      120.62          -0     126.185         912           0           0  -0.0006829          -0           0           0
  913           -0     4.53737           0       1e-07    0.000609     28.9649           0      120.62          -0     126.185         913           0           0   0.0006091           0           0           0
  914           -0     4.53737           0       1e-07   -0.001408     28.9649           0      120.62          -0     126.185         914           0           0  -0.0014079          -0           0           0
  915           -0     4.53737           0       1e-07   -0.000715     28.9649           0      120.62          -0     126.185         915           0           0  -0.0007149          -0           0           0
  916           -0     4.53737           0       1e-07   -0.000662     28.9649           0      120.62          -0     126.185         916           0           0  -0.0006619          -0           0           0
  917           -0     4.53737           0       1e-07   -0.001292     28.9649           0      120.62          -0     126.185         917           0           0  -0.0012919          -0           0           0
  918           -0     4.53737           0       1e-07   -0.001542     28.9649           0      120.62          -0     126.185         918           0           0  -0.0015419          -0           0           0
  919           -0     4.53737           0       1e-07   -0.002219     28.9649           0      120.62          -0     126.185         919           0           0  -0.0022189          -0           0           0
  920           -0     4.53737           0       1e-07   -0.002165     28.9649           0      120.62          -0     126.185         920           0           0  -0.0021649          -0           0           0
  921           -0     4.53737           0       1e-07   -0.000693     28.9649           0      120.62          -0     126.185         921           0           0  -0.0006929          -0           0           0
  922           -0     4.53737           0       1e-07   -0.001189     28.9649           0      120.62          -0     126.185         922           0           0  -0.0011889          -0           0           0
  923           -0     4.53737           0       1e-07   -0.001631     28.9649           0      120.62          -0     126.185         923           0           0  -0.0016309          -0           0           0
  924           -0     4.53737           0       1e-07   -0.003061     28.9649           0      120.62          -0     126.185         924           0           0  -0.0030609          -0           0           0
  925           -0     4.53737           0       1e-07   -0.000498     28.9649           0      120.62          -0     126.185         925           0           0  -0.0004979          -0           0           0
  926           -0     4.53737           0       1e-07   -0.001044     28.9649           0      120.62          -0     126.185         926           0           0  -0.0010439          -0           0           0
  927           -0     4.53737           0       1e-07   -0.001803     28.9649           0      120.62          -0     126.185         927           0           0  -0.0018029          -0           0           0
  928           -0     4.53737           0       1e-07   -0.001301     28.9649           0      120.62          -0     126.185         928           0           0  -0.0013009          -0           0           0
  929           -0     4.53737           0       1e-07    -0.00167     28.9649           0      120.62          -0     126.185         929           0           0  -0.0016699          -0           0           0
  930           -0     4.53737           0       1e-07   -0.000836     28.9649           0      120.62          -0     126.185         930           0           0  -0.0008359          -0           0           0
  931           -0     4.53737           0       1e-07    -8.1e-05     28.9649           0      120.62          -0     126.185         931           0           0   -8.09e-05          -0           0           0
  932           -0     4.53737           0       1e-07   -0.001275     28.9649           0      120.62          -0     126.185         932           0           0  -0.0012749          -0           0           0
  933           -0     4.53737           0       1e-07    -0.00199     28.9649           0      120.62          -0     126.185         933           0           0  -0.0019899          -0           0           0
  934           -0     4.53737           0       1e-07   -0.000652     28.9649           0      120.62          -0     126.185         934           0           0  -0.0006519          -0           0           0
  935           -0     4.53737           0       1e-07   -0.000899     28.9649           0      120.62          -0     126.185         935           0           0  -0.0008989          -0           0           0
  936           -0     4.53737           0       1e-07   -0.001363     28.9649           0      120.62          -0     126.185         936           0           0  -0.0013629          -0           0           0
  937           -0     4.53737           0       1e-07     5.8e-05     28.9649           0      120.62          -0     126.185         937           0           0    5.81e-05           0           0           0
  938           -0     4.53737           0       1e-07   -0.001965     28.9649           0      120.62          -0     126.185         938           0           0  -0.0019649          -0           0           0
  939           -0     4.53737           0       1e-07    -0.00198     28.9649           0      120.62          -0     126.185         939           0           0  -0.0019799          -0           0           0
  940           -0     4.53737           0       1e-07   -0.002008     28.9649           0      120.62          -0     126.185         940           0           0  -0.0020079          -0           0           0
  941           -0     4.53737           0       1e-07   -0.001279     28.9649           0      120.62          -0     126.185         941           0           0  -0.0012789          -0           0           0
  942           -0     4.53737           0       1e-07   -0.001928     28.9649           0      120.62          -0     126.185         942           0           0  -0.0019279          -0           0           0
  943           -0     4.53737           0       1e-07   -0.001096     28.9649           0      120.62          -0     126.185         943           0           0  -0.0010959          -0           0           0
  944           -0     4.53737           0       1e-07   -0.001818     28.9649           0      120.62          -0     126.185         944           0           0  -0.0018179          -0           0           0
  945           -0     4.53737           0       1e-07   -0.001621     28.9649           0      120.62          -0     126.185         945           0           0  -0.0016209          -0           0           0
  946           -0     4.53737           0       1e-07   -0.002788     28.9649           0      120.62          -0     126.185         946           0           0  -0.0027879          -0           0           0
  947           -0     4.53737           0       1e-07   -0.002655     28.9649           0      120.62          -0     126.185         947           0           0  -0.0026549          -0           0           0
  948           -0     4.53737           0       1e-07   -0.003331     28.9649           0      120.62          -0     126.185         948           0           0  -0.0033309          -0           0           0
  949           -0     4.53737           0       1e-07   -0.003853     28.9649           0      120.62          -0     126.185         949           0           0  -0.0038529          -0           0           0
  950           -0     4.53737           0       1e-07   -0.003119     28.9649           0      120.62          -0     126.185         950           0           0  -0.0031189          -0           0           0
  951           -0     4.53737           0       1e-07   -0.004451     28.9649           0      120.62          -0     126.185         951           0           0  -0.0044509          -0           0           0
  952           -0     4.53737           0       1e-07   -0.005931     28.9649           0      120.62          -0     126.185         952           0           0  -0.0059309          -0           0           0
  953           -0     4.53737           0       1e-07   -0.004485     28.9649           0      120.62          -0     126.185         953           0           0  -0.0044849          -0           0           0
  954           -0     4.53737           0       1e-07   -0.003063     28.9649           0      120.62          -0     126.185         954           0           0  -0.0030629          -0           0           0
  955           -0     4.53737           0       1e-07   -0.004171     28.9649           0      120.62          -0     126.185         955           0           0  -0.0041709          -0           0           0
  956           -0     4.53737           0       1e-07   -0.004376     28.9649           0      120.62          -0     126.185         956           0           0  -0.0043759          -0           0           0
  957           -0     4.53737           0       1e-07   -0.003799     28.9649           0      120.62          -0     126.185         957           0           0  -0.0037989          -0           0           0
  958           -0     4.53737           0       1e-07   -0.003024     28.9649           0      120.62          -0     126.185         958           0           0  -0.0030239          -0           0           0
  959           -0     4.53737           0       1e-07   -0.003722     28.9649           0      120.62          -0     126.185         959           0           0  -0.0037219          -0           0           0
  960           -0     4.53737           0       1e-07   -0.004741     28.9649           0      120.62          -0     126.185         960           0           0  -0.0047409          -0           0           0
  961           -0     4.53737           0       1e-07    -0.00443     28.9649           0      120.62          -0     126.185         961           0           0  -0.0044299          -0           0           0
  962           -0     4.53737           0       1e-07   -0.001664     28.9649           0      120.62          -0     126.185         962           0           0  -0.0016639          -0           0           0
  963           -0     4.53737           0       1e-07   -0.001413     28.9649           0      120.62          -0     126.185         963           0           0  -0.0014129          -0           0           0
  964           -0     4.53737           0       1e-07   -0.003691     28.9649           0      120.62          -0     126.185         964           0           0  -0.0036909          -0           0           0
  965           -0     4.53737           0       1e-07   -0.002802     28.9649           0      120.62          -0     126.185         965           0           0  -0.0028019          -0           0           0
  966           -0     4.53737           0       1e-07   -0.003212     28.9649           0      120.62          -0     126.185         966           0           0  -0.0032119          -0           0           0
  967           -0     4.53737           0       1e-07   -0.003309     28.9649           0      120.62          -0     126.185         967           0           0  -0.0033089          -0           0           0
  968           -0     4.53737           0       1e-07   -0.004283     28.9649           0      120.62          -0     126.185         968           0           0  -0.0042829          -0           0           0
  969           -0     4.53737           0       1e-07   -0.003021     28.9649           0      120.62          -0     126.185         969           0           0  -0.0030209          -0           0           0
  970           -0     4.53737           0       1e-07   -0.004449     28.9649           0      120.62          -0     126.185         970           0           0  -0.0044489          -0           0           0
  971           -0     4.53737           0       1e-07   -0.004186     28.9649           0      120.62          -0     126.185         971           0           0  -0.0041859          -0           0           0
  972           -0     4.53737           0       1e-07   -0.003396     28.9649           0      120.62          -0     126.185         972           0           0  -0.0033959          -0           0           0
  973           -0     4.53737           0       1e-07   -0.003146     28.9649           0      120.62          -0     126.185         973           0           0  -0.0031459          -0           0           0
  974           -0     4.53737           0       1e-07    -0.00229     28.9649           0      120.62          -0     126.185         974           0           0  -0.0022899          -0           0           0
  975           -0     4.53737           0       1e-07   -0.001463     28.9649           0      120.62          -0     126.185         975           0           0  -0.0014629          -0           0           0
  976           -0     4.53737           0       1e-07   -0.003289     28.9649           0      120.62          -0     126.185         976           0           0  -0.0032889          -0           0           0
  977           -0     4.53737           0       1e-07   -0.002608     28.9649           0      120.62          -0     126.185         977           0           0  -0.0026079          -0           0           0
  978           -0     4.53737           0       1e-07   -0.003114     28.9649           0      120.62          -0     126.185         978           0           0  -0.0031139          -0           0           0
  979           -0     4.53737           0       1e-07   -0.002633     28.9649           0      120.62          -0     126.185         979           0           0  -0.0026329          -0           0           0
  980           -0     4.53737           0       1e-07   -0.002587     28.9649           0      120.62          -0     126.185         980           0           0  -0.0025869          -0           0           0
  981           -0     4.53737           0       1e-07   -0.001695     28.9649           0      120.62          -0     126.185         981           0           0  -0.0016949          -0           0           0
  982           -0     4.53737           0       1e-07   -0.001059     28.9649           0      120.62          -0     126.185         982           0           0  -0.0010589          -0           0           0
  983           -0     4.53737           0       1e-07    0.000315     28.9649           0      120.62          -0     126.185         983           0           0   0.0003151           0           0           0
  984           -0     4.53737           0       1e-07   -0.002066     28.9649           0      120.62          -0     126.185         984           0           0  -0.0020659          -0           0           0
  985           -0     4.53737           0       1e-07   -0.001162     28.9649           0      120.62          -0     126.185         985           0           0  -0.0011619          -0           0           0
  986           -0     4.53737           0       1e-07   -0.000867     28.9649           0      120.62          -0     126.185         986           0           0  -0.0008669          -0           0           0
  987           -0     4.53737           0       1e-07     8.4e-05     28.9649           0      120.62          -0     126.185         987           0           0    8.41e-05           0           0           0
  988           -0     4.53737           0       1e-07   -0.000653     28.9649           0      120.62          -0     126.185         988           0           0  -0.0006529          -0           0           0
  989           -0     4.53737           0       1e-07   -0.000969     28.9649           0      120.62          -0     126.185         989           0           0  -0.0009689          -0           0           0
  990           -0     4.53737           0       1e-07   -0.001564     28.9649           0      120.62          -0     126.185         990           0           0  -0.0015639          -0           0           0
  991           -0     4.53737           0       1e-07   -0.001398     28.9649           0      120.62          -0     126.185         991           0           0  -0.0013979          -0           0           0
  992           -0     4.53737           0       1e-07   -0.002542     28.9649           0      120.62          -0     126.185         992           0           0  -0.0025419          -0           0           0
  993           -0     4.53737           0       1e-07   -0.001118     28.9649           0      120.62          -0     126.185         993           0           0  -0.0011179          -0           0           0
  994           -0     4.53737           0       1e-07   -0.001346     28.9649           0      120.62          -0     126.185         994           0           0  -0.0013459          -0           0           0
  995           -0     4.53737           0       1e-07   -0.001564     28.9649           0      120.62          -0     126.185         995           0           0  -0.0015639          -0           0           0
  996           -0     4.53737           0       1e-07   -0.000916     28.9649           0      120.62          -0     126.185         996           0           0  -0.0009159          -0           0           0
  997           -0     4.53737           0       1e-07   -0.001329     28.9649           0      120.62          -0     126.185         997           0           0  -0.0013289          -0           0           0
  998           -0     4.53737           0       1e-07   -0.000259     28.9649           0      120.62          -0     126.185         998           0           0  -0.0002589          -0           0           0
  999           -0     4.53737           0       1e-07   -0.000338     28.9649           0      120.62          -0     126.185         999           0           0  -0.0003379          -0           0           0
 1000           -0     4.53737           0       1e-07   -0.000599     28.9649           0      120.62          -0     126.185        1000           0           0  -0.0005989          -0           0           0
 1001           -0     4.53737           0       1e-07   -0.000767     28.9649           0      120.62          -0     126.185        1001           0           0  -0.0007669          -0           0           0
 1002           -0     4.53737           0       1e-07    0.000808     28.9649           0      120.62          -0     126.185        1002           0           0   0.0008081           0           0           0
 1003           -0     4.53737           0       1e-07   -0.001563     28.9649           0      120.62          -0     126.185        1003           0           0  -0.0015629          -0           0           0
 1004           -0     4.53737           0       1e-07   -0.002663     28.9649           0      120.62          -0     126.185        1004           0           0  -0.0026629          -0           0           0
 1005           -0     4.53737           0       1e-07   -0.000587     28.9649           0      120.62          -0     126.185        1005           0           0  -0.0005869          -0           0           0
 1006           -0     4.53737           0       1e-07    0.000434     28.9649           0      120.62          -0     126.185        1006           0           0   0.0004341           0           0           0
 1007           -0     4.53737           0       1e-07   -0.001311     28.9649           0      120.62          -0     126.185        1007           0           0  -0.0013109          -0           0           0
 1008           -0     4.53737           0       1e-07   -0.000785     28.9649           0      120.62          -0     126.185        1008           0           0  -0.0007849          -0           0           0
 1009           -0     4.53737           0       1e-07   -0.001006     28.9649           0      120.62          -0     126.185        1009           0           0  -0.0010059          -0           0           0
 1010           -0     4.53737           0       1e-07    0.000703     28.9649           0      120.62          -0     126.185        1010           0           0   0.0007031           0           0           0
 1011           -0     4.53737           0       1e-07   -0.000274     28.9649           0      120.62          -0     126.185        1011           0           0  -0.0002739          -0           0           0
 1012           -0     4.53737           0       1e-07   -0.002051     28.9649           0      120.62          -0     126.185        1012           0           0  -0.0020509          -0           0           0
 1013           -0     4.53737           0       1e-07   -0.001576     28.9649           0      120.62          -0     126.185        1013           0           0  -0.0015759          -0           0           0
 1014           -0     4.53737           0       1e-07   -0.001992     28.9649           0      120.62          -0     126.185        1014           0           0  -0.0019919          -0           0           0
 1015           -0     4.53737           0       1e-07   -0.001154     28.9649           0      120.62          -0     126.185        1015           0           0  -0.0011539          -0           0           0
 1016           -0     4.53737           0       1e-07    0.000696     28.9649           0      120.62          -0     126.185        1016           0           0   0.0006961           0           0           0
 1017           -0     4.53737           0       1e-07   -0.000373     28.9649           0      120.62          -0     126.185        1017           0           0  -0.0003729          -0           0           0
 1018           -0     4.53737           0       1e-07    0.000172     28.9649           0      120.62          -0     126.185        1018           0           0   0.0001721           0           0           0
 1019           -0     4.53737           0       1e-07    0.000286     28.9649           0      120.62          -0     126.185        1019           0           0   0.0002861           0           0           0
 1020           -0     4.53737           0       1e-07   -0.001185     28.9649           0      120.62          -0     126.185        1020           0           0  -0.0011849          -0           0           0
 1021           -0     4.53737           0       1e-07   -0.000236     28.9649           0      120.62          -0     126.185        1021           0           0  -0.0002359          -0           0           0
 1022           -0     4.53737           0       1e-07   -0.000529     28.9649           0      120.62          -0     126.185        1022           0           0  -0.0005289          -0           0           0
 1023           -0     4.53737           0       1e-07   -0.001085     28.9649           0      120.62          -0     126.185        1023           0           0  -0.0010849          -0           0           0
 1024           -0     4.53737           0       1e-07   -0.000347     28.9649           0      120.62          -0     126.185        1024           0           0  -0.0003469          -0           0           0
 1025           -0     4.53737           0       1e-07   -0.000525     28.9649           0      120.62          -0     126.185        1025           0           0  -0.0005249          -0           0           0
 1026           -0     4.53737           0       1e-07   -0.000982     28.9649           0      120.62          -0     126.185        1026           0           0  -0.0009819          -0           0           0
 1027           -0     4.53737           0       1e-07   -0.001601     28.9649           0      120.62          -0     126.185        1027           0           0  -0.0016009          -0           0           0
 1028           -0     4.53737           0       1e-07   -0.001445     28.9649           0      120.62          -0     126.185        1028           0           0  -0.0014449          -0           0           0
 1029           -0     4.53737           0       1e-07      -6e-05     28.9649           0      120.62          -0     126.185        1029           0           0   -5.99e-05          -0           0           0
 1030           -0     4.53737           0       1e-07    -5.1e-05     28.9649           0      120.62          -0     126.185        1030           0           0   -5.09e-05          -0           0           0
 1031           -0     4.53737           0       1e-07   -0.000923     28.9649           0      120.62          -0     126.185        1031           0           0  -0.0009229          -0           0           0
 1032           -0     4.53737           0       1e-07   -0.000569     28.9649           0      120.62          -0     126.185        1032           0           0  -0.0005689          -0           0           0
 1033           -0     4.53737           0       1e-07   -0.000869     28.9649           0      120.62          -0     126.185        1033           0           0  -0.0008689          -0           0           0
 1034           -0     4.53737           0       1e-07   -0.000647     28.9649           0      120.62          -0     126.185        1034           0           0  -0.0006469          -0           0           0
 1035           -0     4.53737           0       1e-07     5.6e-05     28.9649           0      120.62          -0     126.185        1035           0           0    5.61e-05           0           0           0
 1036           -0     4.53737           0       1e-07    0.000518     28.9649           0      120.62          -0     126.185        1036           0           0   0.0005181           0           0           0
 1037           -0     4.53737           0       1e-07   -0.000663     28.9649           0      120.62          -0     126.185        1037           0           0  -0.0006629          -0           0           0
 1038           -0     4.53737           0       1e-07   -0.000798     28.9649           0      120.62          -0     126.185        1038           0           0  -0.0007979          -0           0           0
 1039           -0     4.53737           0       1e-07    -0.00054     28.9649           0      120.62          -0     126.185        1039           0           0  -0.0005399          -0           0           0
 1040           -0     4.53737           0       1e-07   -0.001546     28.9649           0      120.62          -0     126.185        1040           0           0  -0.0015459          -0           0           0
 1041           -0     4.53737           0       1e-07   -0.001718     28.9649           0      120.62          -0     126.185        1041           0           0  -0.0017179          -0           0           0
 1042           -0     4.53737           0       1e-07   -0.001059     28.9649           0      120.62          -0     126.185        1042           0           0  -0.0010589          -0           0           0
 1043           -0     4.53737           0       1e-07   -0.002194     28.9649           0      120.62          -0     126.185        1043           0           0  -0.0021939          -0           0           0
 1044           -0     4.53737           0       1e-07   -0.001711     28.9649           0      120.62          -0     126.185        1044           0           0  -0.0017109          -0           0           0
 1045           -0     4.53737           0       1e-07   -0.003928     28.9649           0      120.62          -0     126.185        1045           0           0  -0.0039279          -0           0           0
 1046           -0     4.53737           0       1e-07   -0.004141     28.9649           0      120.62          -0     126.185        1046           0           0  -0.0041409          -0           0           0
 1047           -0     4.53737           0       1e-07   -0.003133     28.9649           0      120.62          -0     126.185        1047           0           0  -0.0031329          -0           0           0
 1048           -0     4.53737           0       1e-07   -0.002598     28.9649           0      120.62          -0     126.185        1048           0           0  -0.0025979          -0           0           0
 1049           -0     4.53737           0       1e-07   -0.003261     28.9649           0      120.62          -0     126.185        1049           0           0  -0.0032609          -0           0           0
 1050           -0     4.53737           0       1e-07   -0.000346     28.9649           0      120.62          -0     126.185        1050           0           0  -0.0003459          -0           0           0
 1051           -0     4.53737           0       1e-07   -0.003032     28.9649           0      120.62          -0     126.185        1051           0           0  -0.0030319          -0           0           0
 1052           -0     4.53737           0       1e-07   -0.001214     28.9649           0      120.62          -0     126.185        1052           0           0  -0.0012139          -0           0           0
 1053           -0     4.53737           0       1e-07   -0.001989     28.9649           0      120.62          -0     126.185        1053           0           0  -0.0019889          -0           0           0
 1054           -0     4.53737           0       1e-07   -0.001804     28.9649           0      120.62          -0     126.185        1054           0           0  -0.0018039          -0           0           0
 1055           -0     4.53737           0       1e-07   -0.000945     28.9649           0      120.62          -0     126.185        1055           0           0  -0.0009449          -0           0           0
 1056           -0     4.53737           0       1e-07   -0.001413     28.9649           0      120.62          -0     126.185        1056           0           0  -0.0014129          -0           0           0
 1057           -0     4.53737           0       1e-07   -0.002911     28.9649           0      120.62          -0     126.185        1057           0           0  -0.0029109          -0           0           0
 1058           -0     4.53737           0       1e-07   -0.001571     28.9649           0      120.62          -0     126.185        1058           0           0  -0.0015709          -0           0           0
 1059           -0     4.53737           0       1e-07   -0.001764     28.9649           0      120.62          -0     126.185        1059           0           0  -0.0017639          -0           0           0
 1060           -0     4.53737           0       1e-07   -0.001137     28.9649           0      120.62          -0     126.185        1060           0           0  -0.0011369          -0           0           0
 1061           -0     4.53737           0       1e-07   -0.001408     28.9649           0      120.62          -0     126.185        1061           0           0  -0.0014079          -0           0           0
 1062           -0     4.53737           0       1e-07   -0.000727     28.9649           0      120.62          -0     126.185        1062           0           0  -0.0007269          -0           0           0
 1063           -0     4.53737           0       1e-07   -0.001316     28.9649           0      120.62          -0     126.185        1063           0           0  -0.0013159          -0           0           0
 1064           -0     4.53737           0       1e-07    -0.00046     28.9649           0      120.62          -0     126.185        1064           0           0  -0.0004599          -0           0           0
 1065           -0     4.53737           0       1e-07   -0.000913     28.9649           0      120.62          -0     126.185        1065           0           0  -0.0009129          -0           0           0
 1066           -0     4.53737           0       1e-07   -0.002291     28.9649           0      120.62          -0     126.185        1066           0           0  -0.0022909          -0           0           0
 1067           -0     4.53737           0       1e-07   -0.003183     28.9649           0      120.62          -0     126.185        1067           0           0  -0.0031829          -0           0           0
 1068           -0     4.53737           0       1e-07   -0.002179     28.9649           0      120.62          -0     126.185        1068           0           0  -0.0021789          -0           0           0
 1069           -0     4.53737           0       1e-07   -0.002598     28.9649           0      120.62          -0     126.185        1069           0           0  -0.0025979          -0           0           0
 1070           -0     4.53737           0       1e-07    -1.3e-05     28.9649           0      120.62          -0     126.185        1070           0           0   -1.29e-05          -0           0           0
 1071           -0     4.53737           0       1e-07   -0.000746     28.9649           0      120.62          -0     126.185        1071           0           0  -0.0007459          -0           0           0
 1072           -0     4.53737           0       1e-07    -0.00109     28.9649           0      120.62          -0     126.185        1072           0           0  -0.0010899          -0           0           0
 1073           -0     4.53737           0       1e-07   -0.001311     28.9649           0      120.62          -0     126.185        1073           0           0  -0.0013109          -0           0           0
 1074           -0     4.53737           0       1e-07    0.000563     28.9649           0      120.62          -0     126.185        1074           0           0   0.0005631           0           0           0
 1075           -0     4.53737           0       1e-07    0.000838     28.9649           0      120.62          -0     126.185        1075           0           0   0.0008381           0           0           0
 1076           -0     4.53737           0       1e-07    -0.00098     28.9649           0      120.62          -0     126.185        1076           0           0  -0.0009799          -0           0           0
 1077           -0     4.53737           0       1e-07   -0.000428     28.9649           0      120.62          -0     126.185        1077           0           0  -0.0004279          -0           0           0
 1078           -0     4.53737           0       1e-07    -0.00149     28.9649           0      120.62          -0     126.185        1078           0           0  -0.0014899          -0           0           0
 1079           -0     4.53737           0       1e-07   -0.000993     28.9649           0      120.62          -0     126.185        1079           0           0  -0.0009929          -0           0           0
 1080           -0     4.53737           0       1e-07   -0.002034     28.9649           0      120.62          -0     126.185        1080           0           0  -0.0020339          -0           0           0
 1081           -0     4.53737           0       1e-07   -0.000409     28.9649           0      120.62          -0     126.185        1081           0           0  -0.0004089          -0           0           0
 1082           -0     4.53737           0       1e-07   -0.001021     28.9649           0      120.62          -0     126.185        1082           0           0  -0.0010209          -0           0           0
 1083           -0     4.53737           0       1e-07   -0.002171     28.9649           0      120.62          -0     126.185        1083           0           0  -0.0021709          -0           0           0
 1084           -0     4.53737           0       1e-07   -0.001896     28.9649           0      120.62          -0     126.185        1084           0           0  -0.0018959          -0           0           0
 1085           -0     4.53737           0       1e-07   -0.000615     28.9649           0      120.62          -0     126.185        1085           0           0  -0.0006149          -0           0           0
 1086           -0     4.53737           0       1e-07   -0.000498     28.9649           0      120.62          -0     126.185        1086           0           0  -0.0004979          -0           0           0
 1087           -0     4.53737           0       1e-07    0.000545     28.9649           0      120.62          -0     126.185        1087           0           0   0.0005451           0           0           0
 1088           -0     4.53737           0       1e-07    0.000324     28.9649           0      120.62          -0     126.185        1088           0           0   0.0003241           0           0           0
 1089           -0     4.53737           0       1e-07   -0.000421     28.9649           0      120.62          -0     126.185        1089           0           0  -0.0004209          -0           0           0
 1090           -0     4.53737           0       1e-07   -0.001233     28.9649           0      120.62          -0     126.185        1090           0           0  -0.0012329          -0           0           0
 1091           -0     4.53737           0       1e-07    0.000563     28.9649           0      120.62          -0     126.185        1091           0           0   0.0005631           0           0           0
 1092           -0     4.53737           0       1e-07   -0.000464     28.9649           0      120.62          -0     126.185        1092           0           0  -0.0004639          -0           0           0
 1093           -0     4.53737           0       1e-07   -0.000423     28.9649           0      120.62          -0     126.185        1093           0           0  -0.0004229          -0           0           0
 1094           -0     4.53737           0       1e-07    -9.9e-05     28.9649           0      120.62          -0     126.185        1094           0           0   -9.89e-05          -0           0           0
 1095           -0     4.53737           0       1e-07   -0.000386     28.9649           0      120.62          -0     126.185        1095           0           0  -0.0003859          -0           0           0
 1096           -0     4.53737           0       1e-07     0.00039     28.9649           0      120.62          -0     126.185        1096           0           0   0.0003901           0           0           0
 1097           -0     4.53737           0       1e-07   -0.000426     28.9649           0      120.62          -0     126.185        1097           0           0  -0.0004259          -0           0           0
 1098           -0     4.53737           0       1e-07   -0.001056     28.9649           0      120.62          -0     126.185        1098           0           0  -0.0010559          -0           0           0
 1099           -0     4.53737           0       1e-07    0.000738     28.9649           0      120.62          -0     126.185        1099           0           0   0.0007381           0           0           0
 1100           -0     4.53737           0       1e-07    0.001603     28.9649           0      120.62          -0     126.185        1100           0           0   0.0016031           0           0           0
 1101           -0     4.53737           0       1e-07    0.000272     28.9649           0      120.62          -0     126.185        1101           0           0   0.0002721           0           0           0
 1102           -0     4.53737           0       1e-07   -0.000456     28.9649           0      120.62          -0     126.185        1102           0           0  -0.0004559          -0           0           0
 1103           -0     4.53737           0       1e-07   -0.000248     28.9649           0      120.62          -0     126.185        1103           0           0  -0.0002479          -0           0           0
 1104           -0     4.53737           0       1e-07      -2e-05     28.9649           0      120.62          -0     126.185        1104           0           0   -1.99e-05          -0           0           0
 1105           -0     4.53737           0       1e-07   -0.000453     28.9649           0      120.62          -0     126.185        1105           0           0  -0.0004529          -0           0           0
 1106           -0     4.53737           0       1e-07    0.000464     28.9649           0      120.62          -0     126.185        1106           0           0   0.0004641           0           0           0
 1107           -0     4.53737           0       1e-07    0.000869     28.9649           0      120.62          -0     126.185        1107           0           0   0.0008691           0           0           0
 1108           -0     4.53737          -0       1e-07   -0.001992     28.9649           0      120.62          -0     126.185        1108           0           0  -0.0019919           0           0           0
 1109           -0     4.53737          -0       1e-07   -0.001402     28.9649           0      120.62          -0     126.185        1109           0           0  -0.0014019           0           0           0
 1110           -0     4.53737           0       1e-07   -0.002278     28.9649           0      120.62          -0     126.185        1110           0           0  -0.0022779          -0           0           0
 1111           -0     4.53737           0       1e-07   -0.003121     28.9649           0      120.62          -0     126.185        1111           0           0  -0.0031209          -0           0           0
 1112           -0     4.53737           0       1e-07   -0.000565     28.9649           0      120.62          -0     126.185        1112           0           0  -0.0005649          -0           0           0
 1113           -0     4.53737           0       1e-07    0.000448     28.9649           0      120.62          -0     126.185        1113           0           0   0.0004481           0           0           0
 1114           -0     4.53737           0       1e-07     -0.0013     28.9649           0      120.62          -0     126.185        1114           0           0  -0.0012999          -0           0           0
 1115           -0     4.53737           0       1e-07   -0.001874     28.9649           0      120.62          -0     126.185        1115           0           0  -0.0018739          -0           0           0
 1116           -0     4.53737           0       1e-07   -0.001611     28.9649           0      120.62          -0     126.185        1116           0           0  -0.0016109          -0           0           0
 1117           -0     4.53737           0       1e-07   -0.000488     28.9649           0      120.62          -0     126.185        1117           0           0  -0.0004879          -0           0           0
 1118           -0     4.53737           0       1e-07   -0.000534     28.9649           0      120.62          -0     126.185        1118           0           0  -0.0005339          -0           0           0
 1119           -0     4.53737           0       1e-07    0.000765     28.9649           0      120.62          -0     126.185        1119           0           0   0.0007651           0           0           0
 1120           -0     4.53737           0       1e-07     0.00095     28.9649           0      120.62          -0     126.185        1120           0           0   0.0009501           0           0           0
 1121           -0     4.53737           0       1e-07    0.000576     28.9649           0      120.62          -0     126.185        1121           0           0   0.0005761           0           0           0
 1122           -0     4.53737           0       1e-07    0.001343     28.9649           0      120.62          -0     126.185        1122           0           0   0.0013431           0           0           0
 1123           -0     4.53737           0       1e-07    0.000422     28.9649           0      120.62          -0     126.185        1123           0           0   0.0004221           0           0           0
 1124           -0     4.53737           0       1e-07    0.000976     28.9649           0      120.62          -0     126.185        1124           0           0   0.0009761           0           0           0
 1125           -0     4.53737           0       1e-07    0.002271     28.9649           0      120.62          -0     126.185        1125           0           0   0.0022711           0           0           0
 1126           -0     4.53737           0       1e-07    0.000328     28.9649           0      120.62          -0     126.185        1126           0           0   0.0003281           0           0           0
 1127           -0     4.53737           0       1e-07     6.9e-05     28.9649           0      120.62          -0     126.185        1127           0           0    6.91e-05           0           0           0
 1128           -0     4.53737           0       1e-07    0.000435     28.9649           0      120.62          -0     126.185        1128           0           0   0.0004351           0           0           0
 1129           -0     4.53737           0       1e-07   -0.000929     28.9649           0      120.62          -0     126.185        1129           0           0  -0.0009289          -0           0           0
 1130           -0     4.53737           0       1e-07   -0.001265     28.9649           0      120.62          -0     126.185        1130           0           0  -0.0012649          -0           0           0
 1131           -0     4.53737           0       1e-07    -0.00042     28.9649           0      120.62          -0     126.185        1131           0           0  -0.0004199          -0           0           0
 1132           -0     4.53737           0       1e-07     7.6e-05     28.9649           0      120.62          -0     126.185        1132           0           0    7.61e-05           0           0           0
 1133           -0     4.53737           0       1e-07   -0.000898     28.9649           0      120.62          -0     126.185        1133           0           0  -0.0008979          -0           0           0
 1134           -0     4.53737           0       1e-07   -0.000335     28.9649           0      120.62          -0     126.185        1134           0           0  -0.0003349          -0           0           0
 1135           -0     4.53737           0       1e-07     2.6e-05     28.9649           0      120.62          -0     126.185        1135           0           0    2.61e-05           0           0           0
 1136           -0     4.53737           0       1e-07     0.00072     28.9649           0      120.62          -0     126.185        1136           0           0   0.0007201           0           0           0
 1137           -0     4.53737           0       1e-07   -0.000379     28.9649           0      120.62          -0     126.185        1137           0           0  -0.0003789          -0           0           0
 1138           -0     4.53737           0       1e-07   -0.000721     28.9649           0      120.62          -0     126.185        1138           0           0  -0.0007209          -0           0           0
 1139           -0     4.53737           0       1e-07           0     28.9649           0      120.62          -0     126.185        1139           0           0       1e-07           0           0           0
 1140           -0     4.53737           0       1e-07    0.002186     28.9598           0      120.62          -0     126.185        1140           0           0   0.0021861           0           0           0
 1141           -0     4.53737           0       1e-07    0.011989     28.9624           0      120.62          -0     126.185        1141           0           0   0.0119891           0           0           0
 1142           -0     4.53737           0       1e-07    0.024671     28.9629           0      120.62          -0     126.185        1142           0           0   0.0246711           0           0           0
 1143           -0     4.53737           0       1e-07    0.040078     28.9649           0      120.62          -0     126.185        1143           0           0   0.0400781           0           0           0
 1144           -0     4.53737           0       1e-07    0.055415     28.9735           0      120.62          -0     126.185        1144           0           0   0.0554151           0           0           0
 1145           -0     4.53737           0       1e-07    0.074839     28.9711           0      120.62          -0     126.185        1145           0           0   0.0748391           0           0           0
 1146           -0     4.53737           0       1e-07    0.099578      28.969           0      120.62          -0     126.185        1146           0           0   0.0995781           0           0           0
 1147           -0     4.53737           0       1e-07    0.125382     28.9719           0      120.62          -0     126.185        1147           0           0    0.125382           0           0           0
 1148           -0     4.53737           0       1e-07    0.149031     28.9635           0      120.62          -0     126.185        1148           0           0    0.149031           0           0           0
 1149           -0     4.53737           0       1e-07    0.180118     28.9715           0      120.62          -0     126.185        1149           0           0    0.180118           0           0           0
 1150           -0     4.53737           0       1e-07    0.200838      28.976           0      120.62          -0     126.185        1150           0           0    0.200838           0           0           0
 1151           -0     4.53737           0       1e-07    0.215819     28.9703           0      120.62          -0     126.185        1151           0           0    0.215819           0           0           0
 1152           -0     4.53737           0       1e-07    0.229673     28.9701           0      120.62          -0     126.185        1152           0           0    0.229673           0           0           0
 1153           -0     4.53737           0       1e-07     0.23686     28.9704           0      120.62          -0     126.185        1153           0           0     0.23686           0           0           0
 1154           -0     4.53737           0       1e-07     0.24349     28.9694           0      120.62          -0     126.185        1154           0           0     0.24349           0           0           0
 1155           -0     4.53737           0       1e-07     0.24448      28.968           0      120.62          -0     126.185        1155           0           0     0.24448           0           0           0
 1156           -0     4.53737           0       1e-07    0.248197     28.9701           0      120.62          -0     126.185        1156           0           0    0.248197           0           0           0
 1157           -0     4.53737           0       1e-07    0.248339     28.9714           0      120.62          -0     126.185        1157           0           0    0.248339           0           0           0
 1158           -0     4.53737           0       1e-07    0.247357     28.9677           0      120.62          -0     126.185        1158           0           0    0.247357           0           0           0
 1159           -0     4.53737           0       1e-07    0.244626     28.9605           0      120.62          -0     126.185        1159           0           0    0.244626           0           0           0
 1160           -0     4.53737           0       1e-07    0.242678     28.9545           0      120.62          -0     126.185        1160           0           0    0.242678           0           0           0
 1161           -0     4.53737           0       1e-07    0.245503     28.9608           0      120.62          -0     126.185        1161           0           0    0.245503           0           0           0
 1162           -0     4.53737           0       1e-07    0.243794     28.9565           0      120.62          -0     126.185        1162           0           0    0.243794           0           0           0
 1163           -0     4.53737           0       1e-07    0.246022     28.9636           0      120.62          -0     126.185        1163           0           0    0.246022           0           0           0
 1164           -0     4.53737           0       1e-07    0.244026     28.9616           0      120.62          -0     126.185        1164           0           0    0.244026           0           0           0
 1165           -0     4.53737           0       1e-07    0.247953     28.9727           0      120.62          -0     126.185        1165           0           0    0.247953           0           0           0
 1166           -0     4.53737           0       1e-07    0.244478     28.9746           0      120.62          -0     126.185        1166           0           0    0.244478           0           0           0
 1167           -0     4.53737           0       1e-07     0.24259     28.9668           0      120.62          -0     126.185        1167           0           0     0.24259           0           0           0
 1168           -0     4.53737           0       1e-07    0.241756     28.9617           0      120.62          -0     126.185        1168           0           0    0.241756           0           0           0
 1169           -0     4.53737           0       1e-07    0.242807     28.9668           0      120.62          -0     126.185        1169           0           0    0.242807           0           0           0
 1170           -0     4.53737           0       1e-07    0.243424     28.9689           0      120.62          -0     126.185        1170           0           0    0.243424           0           0           0
 1171           -0     4.53737           0       1e-07    0.243051     28.9713           0      120.62          -0     126.185        1171           0           0    0.243051           0           0           0
 1172           -0     4.53737           0       1e-07    0.246845     28.9801           0      120.62          -0     126.185        1172           0           0    0.246845           0           0           0
 1173           -0     4.53737           0       1e-07    0.243162     28.9749           0      120.62          -0     126.185        1173           0           0    0.243162           0           0           0
 1174           -0     4.53737           0       1e-07    0.240897     28.9644           0      120.62          -0     126.185        1174           0           0    0.240897           0           0           0
 1175           -0     4.53737           0       1e-07    0.242622     28.9646           0      120.62          -0     126.185        1175           0           0    0.242622           0           0           0
 1176           -0     4.53737           0       1e-07    0.245774     28.9787           0      120.62          -0     126.185        1176           0           0    0.245774           0           0           0
 1177           -0     4.53737           0       1e-07    0.238236     28.9634           0      120.62          -0     126.185        1177           0           0    0.238236           0           0           0
 1178           -0     4.53737           0       1e-07    0.241753     28.9624           0      120.62          -0     126.185        1178           0           0    0.241753           0           0           0
 1179           -0     4.53737           0       1e-07     0.24165     28.9698           0      120.62          -0     126.185        1179           0           0     0.24165           0           0           0
 1180           -0     4.53737           0       1e-07    0.242277     28.9732           0      120.62          -0     126.185        1180           0           0    0.242277           0           0           0
 1181           -0     4.53737           0       1e-07    0.238556     28.9641           0      120.62          -0     126.185        1181           0           0    0.238556           0           0           0
 1182           -0     4.53737           0       1e-07    0.242853     28.9637           0      120.62          -0     126.185        1182           0           0    0.242853           0           0           0
 1183           -0     4.53737           0       1e-07    0.243397     28.9679           0      120.62          -0     126.185        1183           0           0    0.243397           0           0           0
 1184           -0     4.53737           0       1e-07     0.23874     28.9589           0      120.62          -0     126.185        1184           0           0     0.23874           0           0           0
 1185           -0     4.53737           0       1e-07     0.24487     28.9727           0      120.62          -0     126.185        1185           0           0     0.24487           0           0           0
 1186           -0     4.53737           0       1e-07    0.240559     28.9662           0      120.62          -0     126.185        1186           0           0    0.240559           0           0           0
 1187           -0     4.53737           0       1e-07    0.241444     28.9575           0      120.62          -0     126.185        1187           0           0    0.241444           0           0           0
 1188           -0     4.53737           0       1e-07    0.242848      28.964           0      120.62          -0     126.185        1188           0           0    0.242848           0           0           0
 1189           -0     4.53737           0       1e-07    0.244746     28.9725           0      120.62          -0     126.185        1189           0           0    0.244746           0           0           0
 1190           -0     4.53737           0       1e-07    0.246144     28.9846           0      120.62          -0     126.185        1190           0           0    0.246144           0           0           0
 1191           -0     4.53737           0       1e-07    0.248668     28.9997           0      120.62          -0     126.185        1191           0           0    0.248668           0           0           0
 1192           -0     4.53737           0       1e-07    0.249821     29.0144           0      120.62          -0     126.185        1192           0           0    0.249821           0           0           0
 1193           -0     4.53737           0       1e-07    0.251375     29.0302           0      120.62          -0     126.185        1193           0           0    0.251375           0           0           0
 1194           -0     4.53737           0       1e-07    0.256817     29.0507           0      120.62          -0     126.185        1194           0           0    0.256817           0           0           0
 1195           -0     4.53737           0       1e-07    0.259003     29.0757           0      120.62          -0     126.185        1195           0           0    0.259003           0           0           0
 1196           -0     4.53737           0       1e-07    0.257349     29.0944           0      120.62          -0     126.185        1196           0           0    0.257349           0           0           0
 1197           -0     4.53737           0       1e-07    0.262559     29.1163           0      120.62          -0     126.185        1197           0           0    0.262559           0           0           0
 1198           -0     4.53737           0       1e-07    0.263216     29.1404           0      120.62          -0     126.185        1198           0           0    0.263216           0           0           0
 1199           -0     4.53737           0       1e-07    0.267294     29.1702           0      120.62          -0     126.185        1199           0           0    0.267294           0           0           0
 1200           -0     4.53737           0       1e-07     0.26358     29.1748           0      120.62          -0     126.185        1200           0           0     0.26358           0           0           0
 1201           -0     4.53737           0       1e-07    0.271139      29.199           0      120.62          -0     126.185        1201           0           0    0.271139           0           0           0
 1202           -0     4.53737           0       1e-07    0.269523     29.2186           0      120.62          -0     126.185        1202           0           0    0.269523           0           0           0
 1203           -0     4.53737           0       1e-07    0.270593     29.2348           0      120.62          -0     126.185        1203           0           0    0.270593           0           0           0
 1204           -0     4.53737           0       1e-07    0.278437     29.2661           0      120.62          -0     126.185        1204           0           0    0.278437           0           0           0
 1205           -0     4.53737           0       1e-07    0.279337     29.2956           0      120.62          -0     126.185        1205           0           0    0.279337           0           0           0
 1206           -0     4.53737           0       1e-07    0.276275     29.3093           0      120.62          -0     126.185        1206           0           0    0.276275           0           0           0
 1207           -0     4.53737           0       1e-07    0.276712     29.3175           0      120.62          -0     126.185        1207           0           0    0.276712           0           0           0
 1208           -0     4.53737           0       1e-07    0.280602     29.3391           0      120.62          -0     126.185        1208           0           0    0.280602           0           0           0
 1209           -0     4.53737           0       1e-07    0.285885     29.3629           0      120.62          -0     126.185        1209           0           0    0.285885           0           0           0
 1210           -0     4.53737           0       1e-07    0.283034      29.373           0      120.62          -0     126.185        1210           0           0    0.283034           0           0           0
 1211           -0     4.53737           0       1e-07    0.287127     29.3883           0      120.62          -0     126.185        1211           0           0    0.287127           0           0           0
 1212           -0     4.53737           0       1e-07    0.288638     29.4073           0      120.62          -0     126.185        1212           0           0    0.288638           0           0           0
 1213           -0     4.53737           0       1e-07    0.293788     29.4408           0      120.62          -0     126.185        1213           0           0    0.293788           0           0           0
 1214           -0     4.53737           0       1e-07    0.294527     29.4609           0      120.62          -0     126.185        1214           0           0    0.294527           0           0           0
 1215           -0     4.53737           0       1e-07    0.298666     29.4835           0      120.62          -0     126.185        1215           0           0    0.298666           0           0           0
 1216           -0     4.53737           0       1e-07    0.299355     29.5028           0      120.62          -0     126.185        1216           0           0    0.299355           0           0           0
 1217           -0     4.53737           0       1e-07    0.300712     29.5241           0      120.62          -0     126.185        1217           0           0    0.300712           0           0           0
 1218           -0     4.53737           0       1e-07    0.302118     29.5391           0      120.62          -0     126.185        1218           0           0    0.302118           0           0           0
 1219           -0     4.53737           0       1e-07    0.306487     29.5637           0      120.62          -0     126.185        1219           0           0    0.306487           0           0           0
 1220           -0     4.53737           0       1e-07    0.313562     29.5944           0      120.62          -0     126.185        1220           0           0    0.313562           0           0           0
 1221           -0     4.53737           0       1e-07    0.305705     29.6022           0      120.62          -0     126.185        1221           0           0    0.305705           0           0           0
 1222           -0     4.53737           0       1e-07     0.30784     29.6124           0      120.62          -0     126.185        1222           0           0     0.30784           0           0           0
 1223           -0     4.53737           0       1e-07    0.311779      29.629           0      120.62          -0     126.185        1223           0           0    0.311779           0           0           0
 1224           -0     4.53737           0       1e-07    0.317629     29.6532           0      120.62          -0     126.185        1224           0           0    0.317629           0           0           0
 1225           -0     4.53737           0       1e-07     0.31906     29.6786           0      120.62          -0     126.185        1225           0           0     0.31906           0           0           0
 1226           -0     4.53737           0       1e-07    0.321528     29.7053           0      120.62          -0     126.185        1226           0           0    0.321528           0           0           0
 1227           -0     4.53737           0       1e-07    0.320562     29.7169           0      120.62          -0     126.185        1227           0           0    0.320562           0           0           0
 1228           -0     4.53737           0       1e-07    0.322687     29.7294           0      120.62          -0     126.185        1228           0           0    0.322687           0           0           0
 1229           -0     4.53737           0       1e-07    0.329279     29.7543           0      120.62          -0     126.185        1229           0           0    0.329279           0           0           0
 1230           -0     4.53737           0       1e-07    0.330343     29.7788           0      120.62          -0     126.185        1230           0           0    0.330343           0           0           0
 1231           -0     4.53737           0       1e-07    0.335684     29.8063           0      120.62          -0     126.185        1231           0           0    0.335684           0           0           0
 1232           -0     4.53737           0       1e-07    0.334785     29.8242           0      120.62          -0     126.185        1232           0           0    0.334785           0           0           0
 1233           -0     4.53737           0       1e-07    0.334031     29.8372           0      120.62          -0     126.185        1233           0           0    0.334031           0           0           0
 1234           -0     4.53737           0       1e-07    0.334875     29.8529           0      120.62          -0     126.185        1234           0           0    0.334875           0           0           0
 1235           -0     4.53737           0       1e-07    0.340378     29.8782           0      120.62          -0     126.185        1235           0           0    0.340378           0           0           0
 1236           -0     4.53737           0       1e-07    0.343397     29.8964           0      120.62          -0     126.185        1236           0           0    0.343397           0           0           0
 1237           -0     4.53737           0       1e-07    0.346457     29.9148           0      120.62          -0     126.185        1237           0           0    0.346457           0           0           0
 1238           -0     4.53737           0       1e-07    0.348136     29.9426           0      120.62          -0     126.185        1238           0           0    0.348136           0           0           0
 1239           -0     4.53737           0       1e-07    0.355115     29.9632           0      120.62          -0     126.185        1239           0           0    0.355115           0           0           0
 1240           -0     4.53737           0       1e-07    0.356822     29.9852           0      120.62          -0     126.185        1240           0           0    0.356822           0           0           0
 1241           -0     4.53737           0       1e-07    0.353716     29.9999           0      120.62          -0     126.185        1241           0           0    0.353716           0           0           0
 1242           -0     4.53737           0       1e-07    0.357364     30.0182           0      120.62          -0     126.185        1242           0           0    0.357364           0           0           0
 1243           -0     4.53737           0       1e-07     0.35755     30.0361           0      120.62          -0     126.185        1243           0           0     0.35755           0           0           0
 1244           -0     4.53737           0       1e-07    0.364818     30.0592           0      120.62          -0     126.185        1244           0           0    0.364818           0           0           0
 1245           -0     4.53737           0       1e-07    0.365097     30.0748           0      120.62          -0     126.185        1245           0           0    0.365097           0           0           0
 1246           -0     4.53737           0       1e-07    0.367464      30.091           0      120.62          -0     126.185        1246           0           0    0.367464           0           0           0
 1247           -0     4.53737           0       1e-07    0.371427     30.1117           0      120.62          -0     126.185        1247           0           0    0.371427           0           0           0
 1248           -0     4.53737           0       1e-07    0.376015     30.1381           0      120.62          -0     126.185        1248           0           0    0.376015           0           0           0
 1249           -0     4.53737           0       1e-07    0.379017     30.1609           0      120.62          -0     126.185        1249           0           0    0.379017           0           0           0
 1250           -0     4.53737           0       1e-07     0.38098     30.1862           0      120.62          -0     126.185        1250           0           0     0.38098           0           0           0
 1251           -0     4.53737           0       1e-07    0.378555      30.187           0      120.62          -0     126.185        1251           0           0    0.378555           0           0           0
 1252           -0     4.53737           0       1e-07    0.385291     30.2075           0      120.62          -0     126.185        1252           0           0    0.385291           0           0           0
 1253           -0     4.53737           0       1e-07    0.387519     30.2267           0      120.62          -0     126.185        1253           0           0    0.387519           0           0           0
 1254           -0     4.53737           0       1e-07    0.392241     30.2522           0      120.62          -0     126.185        1254           0           0    0.392241           0           0           0
 1255           -0     4.53737           0       1e-07    0.391519     30.2759           0      120.62          -0     126.185        1255           0           0    0.391519           0           0           0
 1256           -0     4.53737           0       1e-07     0.39233     30.2943           0      120.62          -0     126.185        1256           0           0     0.39233           0           0           0
 1257           -0     4.53737           0       1e-07     0.39688     30.3113           0      120.62          -0     126.185        1257           0           0     0.39688           0           0           0
 1258           -0     4.53737           0       1e-07    0.403485     30.3406           0      120.62          -0     126.185        1258           0           0    0.403485           0           0           0
 1259           -0     4.53737           0       1e-07    0.402628     30.3511           0      120.62          -0     126.185        1259           0           0    0.402628           0           0           0
 1260           -0     4.53737           0       1e-07    0.410551     30.3816           0      120.62          -0     126.185        1260           0           0    0.410551           0           0           0
 1261           -0     4.53737           0       1e-07    0.409486     30.3998           0      120.62          -0     126.185        1261           0           0    0.409486           0           0           0
 1262           -0     4.53737           0       1e-07    0.413434     30.4153           0      120.62          -0     126.185        1262           0           0    0.413434           0           0           0
 1263           -0     4.53737           0       1e-07    0.418357     30.4417           0      120.62          -0     126.185        1263           0           0    0.418357           0           0           0
 1264           -0     4.53737           0       1e-07    0.418482      30.459           0      120.62          -0     126.185        1264           0           0    0.418482           0           0           0
 1265           -0     4.53737           0       1e-07    0.422412     30.4805           0      120.62          -0     126.185        1265           0           0    0.422412           0           0           0
 1266           -0     4.53737           0       1e-07    0.427611     30.4992           0      120.62          -0     126.185        1266           0           0    0.427611           0           0           0
 1267           -0     4.53737           0       1e-07    0.430456     30.5192           0      120.62          -0     126.185        1267           0           0    0.430456           0           0           0
 1268           -0     4.53737           0       1e-07    0.426599       30.53           0      120.62          -0     126.185        1268           0           0    0.426599           0           0           0
 1269           -0     4.53737           0       1e-07    0.435927     30.5615           0      120.62          -0     126.185        1269           0           0    0.435927           0           0           0
 1270           -0     4.53737           0       1e-07    0.433262     30.5679           0      120.62          -0     126.185        1270           0           0    0.433262           0           0           0
 1271           -0     4.53737           0       1e-07    0.444131     30.5938           0      120.62          -0     126.185        1271           0           0    0.444131           0           0           0
 1272           -0     4.53737           0       1e-07    0.446136     30.6183           0      120.62          -0     126.185        1272           0           0    0.446136           0           0           0
 1273           -0     4.53737           0       1e-07    0.449914     30.6382           0      120.62          -0     126.185        1273           0           0    0.449914           0           0           0
 1274           -0     4.53737           0       1e-07     0.45071     30.6539           0      120.62          -0     126.185        1274           0           0     0.45071           0           0           0
 1275           -0     4.53737           0       1e-07    0.455925     30.6694           0      120.62          -0     126.185        1275           0           0    0.455925           0           0           0
 1276           -0     4.53737           0       1e-07    0.455168     30.6851           0      120.62          -0     126.185        1276           0           0    0.455168           0           0           0
 1277           -0     4.53737           0       1e-07    0.463468     30.7144           0      120.62          -0     126.185        1277           0           0    0.463468           0           0           0
 1278           -0     4.53737           0       1e-07    0.466997     30.7327           0      120.62          -0     126.185        1278           0           0    0.466997           0           0           0
 1279           -0     4.53737           0       1e-07    0.471349     30.7551           0      120.62          -0     126.185        1279           0           0    0.471349           0           0           0
 1280           -0     4.53737           0       1e-07    0.477534     30.7803           0      120.62          -0     126.185        1280           0           0    0.477534           0           0           0
 1281           -0     4.53737           0       1e-07     0.47399     30.7955           0      120.62          -0     126.185        1281           0           0     0.47399           0           0           0
 1282           -0     4.53737           0       1e-07    0.481061     30.8097           0      120.62          -0     126.185        1282           0           0    0.481061           0           0           0
 1283           -0     4.53737           0       1e-07    0.487162     30.8353           0      120.62          -0     126.185        1283           0           0    0.487162           0           0           0
 1284           -0     4.53737           0       1e-07    0.488278     30.8585           0      120.62          -0     126.185        1284           0           0    0.488278           0           0           0
 1285           -0     4.53737           0       1e-07     0.49227     30.8757           0      120.62          -0     126.185        1285           0           0     0.49227           0           0           0
 1286           -0     4.53737           0       1e-07    0.496119     30.8982           0      120.62          -0     126.185        1286           0           0    0.496119           0           0           0
 1287           -0     4.53737           0       1e-07    0.502485     30.9206           0      120.62          -0     126.185        1287           0           0    0.502485           0           0           0
 1288           -0     4.53737           0       1e-07    0.506514      30.941           0      120.62          -0     126.185        1288           0           0    0.506514           0           0           0
 1289           -0     4.53737           0       1e-07    0.510561     30.9606           0      120.62          -0     126.185        1289           0           0    0.510561           0           0           0
 1290           -0     4.53737           0       1e-07    0.511361      30.981           0      120.62          -0     126.185        1290           0           0    0.511361           0           0           0
 1291           -0     4.53737           0       1e-07    0.513358     30.9973           0      120.62          -0     126.185        1291           0           0    0.513358           0           0           0
 1292           -0     4.53737           0       1e-07    0.517658     31.0118           0      120.62          -0     126.185        1292           0           0    0.517658           0           0           0
 1293           -0     4.53737           0       1e-07    0.528927     31.0404           0      120.62          -0     126.185        1293           0           0    0.528927           0           0           0
 1294           -0     4.53737           0       1e-07    0.527079     31.0595           0      120.62          -0     126.185        1294           0           0    0.527079           0           0           0
 1295           -0     4.53737           0       1e-07    0.528558     31.0741           0      120.62          -0     126.185        1295           0           0    0.528558           0           0           0
 1296           -0     4.53737           0       1e-07    0.538846      31.096           0      120.62          -0     126.185        1296           0           0    0.538846           0           0           0
 1297           -0     4.53737           0       1e-07    0.540448     31.1189           0      120.62          -0     126.185        1297           0           0    0.540448           0           0           0
 1298           -0     4.53737           0       1e-07    0.547913     31.1429           0      120.62          -0     126.185        1298           0           0    0.547913           0           0           0
 1299           -0     4.53737           0       1e-07    0.547432     31.1603           0      120.62          -0     126.185        1299           0           0    0.547432           0           0           0
 1300           -0     4.53737           0       1e-07    0.552409     31.1783           0      120.62          -0     126.185        1300           0           0    0.552409           0           0           0
 1301           -0     4.53737           0       1e-07    0.559075     31.1973           0      120.62          -0     126.185        1301           0           0    0.559075           0           0           0
 1302           -0     4.53737           0       1e-07    0.557626     31.2123           0      120.62          -0     126.185        1302           0           0    0.557626           0           0           0
 1303           -0     4.53737           0       1e-07    0.564245     31.2358           0      120.62          -0     126.185        1303           0           0    0.564245           0           0           0
 1304           -0     4.53737           0       1e-07    0.570453     31.2551           0      120.62          -0     126.185        1304           0           0    0.570453           0           0           0
 1305           -0     4.53737           0       1e-07    0.571663     31.2732           0      120.62          -0     126.185        1305           0           0    0.571663           0           0           0
 1306           -0     4.53737           0       1e-07    0.579088     31.2964           0      120.62          -0     126.185        1306           0           0    0.579088           0           0           0
 1307           -0     4.53737           0       1e-07    0.588504     31.3221           0      120.62          -0     126.185        1307           0           0    0.588504           0           0           0
 1308           -0     4.53737           0       1e-07    0.587687     31.3443           0      120.62          -0     126.185        1308           0           0    0.587687           0           0           0
 1309           -0     4.53737           0       1e-07    0.594234     31.3576           0      120.62          -0     126.185        1309           0           0    0.594234           0           0           0
 1310           -0     4.53737           0       1e-07     0.59697     31.3835           0      120.62          -0     126.185        1310           0           0     0.59697           0           0           0
 1311           -0     4.53737           0       1e-07    0.599943     31.3979           0      120.62          -0     126.185        1311           0           0    0.599943           0           0           0
 1312           -0     4.53737           0       1e-07    0.605091       31.41           0      120.62          -0     126.185        1312           0           0    0.605091           0           0           0
 1313           -0     4.53737           0       1e-07    0.612765      31.437           0      120.62          -0     126.185        1313           0           0    0.612765           0           0           0
 1314           -0     4.53737           0       1e-07    0.617111     31.4577           0      120.62          -0     126.185        1314           0           0    0.617111           0           0           0
 1315           -0     4.53737           0       1e-07    0.611393     31.4671           0      120.62          -0     126.185        1315           0           0    0.611393           0           0           0
 1316           -0     4.53737           0       1e-07    0.626821     31.4907           0      120.62          -0     126.185        1316           0           0    0.626821           0           0           0
 1317           -0     4.53737           0       1e-07    0.626924     31.5068           0      120.62          -0     126.185        1317           0           0    0.626924           0           0           0
 1318           -0     4.53737           0       1e-07    0.639299     31.5393           0      120.62          -0     126.185        1318           0           0    0.639299           0           0           0
 1319           -0     4.53737           0       1e-07    0.639452     31.5561           0      120.62          -0     126.185        1319           0           0    0.639452           0           0           0
 1320           -0     4.53737           0       1e-07    0.644477     31.5768           0      120.62          -0     126.185        1320           0           0    0.644477           0           0           0
 1321           -0     4.53737           0       1e-07    0.646428     31.5906           0      120.62          -0     126.185        1321           0           0    0.646428           0           0           0
 1322           -0     4.53737           0       1e-07    0.650426     31.6037           0      120.62          -0     126.185        1322           0           0    0.650426           0           0           0
 1323           -0     4.53737           0       1e-07    0.663836     31.6308           0      120.62          -0     126.185        1323           0           0    0.663836           0           0           0
 1324           -0     4.53737           0       1e-07    0.662865     31.6514           0      120.62          -0     126.185        1324           0           0    0.662865           0           0           0
 1325           -0     4.53737           0       1e-07    0.667724      31.673           0      120.62          -0     126.185        1325           0           0    0.667724           0           0           0
 1326           -0     4.53737           0       1e-07    0.676174     31.6942           0      120.62          -0     126.185        1326           0           0    0.676174           0           0           0
 1327           -0     4.53737           0       1e-07    0.679347     31.7126           0      120.62          -0     126.185        1327           0           0    0.679347           0           0           0
 1328           -0     4.53737           0       1e-07    0.687945     31.7367           0      120.62          -0     126.185        1328           0           0    0.687945           0           0           0
 1329           -0     4.53737           0       1e-07     0.69233     31.7583           0      120.62          -0     126.185        1329           0           0     0.69233           0           0           0
 1330           -0     4.53737           0       1e-07    0.700046     31.7785           0      120.62          -0     126.185        1330           0           0    0.700046           0           0           0
 1331           -0     4.53737           0       1e-07    0.705267      31.805           0      120.62          -0     126.185        1331           0           0    0.705267           0           0           0
 1332           -0     4.53737           0       1e-07    0.709461     31.8236           0      120.62          -0     126.185        1332           0           0    0.709461           0           0           0
 1333           -0     4.53737           0       1e-07    0.714248     31.8445           0      120.62          -0     126.185        1333           0           0    0.714248           0           0           0
 1334           -0     4.53737           0       1e-07    0.717344     31.8545           0      120.62          -0     126.185        1334           0           0    0.717344           0           0           0
 1335           -0     4.53737           0       1e-07    0.726248      31.875           0      120.62          -0     126.185        1335           0           0    0.726248           0           0           0
 1336           -0     4.53737           0       1e-07    0.730483      31.896           0      120.62          -0     126.185        1336           0           0    0.730483           0           0           0
 1337           -0     4.53737           0       1e-07    0.733918     31.9153           0      120.62          -0     126.185        1337           0           0    0.733918           0           0           0
 1338           -0     4.53737           0       1e-07    0.741128     31.9335           0      120.62          -0     126.185        1338           0           0    0.741128           0           0           0
 1339           -0     4.53737           0       1e-07    0.748633     31.9486           0      120.62          -0     126.185        1339           0           0    0.748633           0           0           0
 1340           -0     4.53737           0       1e-07    0.752243     31.9724           0      120.62          -0     126.185        1340           0           0    0.752243           0           0           0
 1341           -0     4.53737           0       1e-07    0.766069     31.9989           0      120.62          -0     126.185        1341           0           0    0.766069           0           0           0
 1342           -0     4.53737           0       1e-07     0.76171     32.0147           0      120.62          -0     126.185        1342           0           0     0.76171           0           0           0
 1343           -0     4.53737           0       1e-07    0.774129     32.0414           0      120.62          -0     126.185        1343           0           0    0.774129           0           0           0
 1344           -0     4.53737           0       1e-07    0.776378     32.0485           0      120.62          -0     126.185        1344           0           0    0.776378           0           0           0
 1345           -0     4.53737           0       1e-07    0.778593      32.064           0      120.62          -0     126.185        1345           0           0    0.778593           0           0           0
 1346           -0     4.53737           0       1e-07    0.787707     32.0876           0      120.62          -0     126.185        1346           0           0    0.787707           0           0           0
 1347           -0     4.53737           0       1e-07     0.79525     32.1118           0      120.62          -0     126.185        1347           0           0     0.79525           0           0           0
 1348           -0     4.53737           0       1e-07    0.803383     32.1326           0      120.62          -0     126.185        1348           0           0    0.803383           0           0           0
 1349           -0     4.53737           0       1e-07    0.814199     32.1662           0      120.62          -0     126.185        1349           0           0    0.814199           0           0           0
 1350           -0     4.53737           0       1e-07    0.813945     32.1799           0      120.62          -0     126.185        1350           0           0    0.813945           0           0           0
 1351           -0     4.53737           0       1e-07     0.82105     32.2032           0      120.62          -0     126.185        1351           0           0     0.82105           0           0           0
 1352           -0     4.53737           0       1e-07    0.818903     32.2064           0      120.62          -0     126.185        1352           0           0    0.818903           0           0           0
 1353           -0     4.53737           0       1e-07    0.834011     32.2349           0      120.62          -0     126.185        1353           0           0    0.834011           0           0           0
 1354           -0     4.53737           0       1e-07    0.835683     32.2539           0      120.62          -0     126.185        1354           0           0    0.835683           0           0           0
 1355           -0     4.53737           0       1e-07    0.853691     32.2763           0      120.62          -0     126.185        1355           0           0    0.853691           0           0           0
 1356           -0     4.53737           0       1e-07    0.855256     32.3043           0      120.62          -0     126.185        1356           0           0    0.855256           0           0           0
 1357           -0     4.53737           0       1e-07    0.859693     32.3193           0      120.62          -0     126.185        1357           0           0    0.859693           0           0           0
 1358           -0     4.53737           0       1e-07    0.863191     32.3351           0      120.62          -0     126.185        1358           0           0    0.863191           0           0           0
 1359           -0     4.53737           0       1e-07    0.875646     32.3554           0      120.62          -0     126.185        1359           0           0    0.875646           0           0           0
 1360           -0     4.53737           0       1e-07    0.881544     32.3823           0      120.62          -0     126.185        1360           0           0    0.881544           0           0           0
 1361           -0     4.53737           0       1e-07     0.88404     32.3937           0      120.62          -0     126.185        1361           0           0     0.88404           0           0           0
 1362           -0     4.53737           0       1e-07    0.895957     32.4218           0      120.62          -0     126.185        1362           0           0    0.895957           0           0           0
 1363           -0     4.53737           0       1e-07    0.900266     32.4406           0      120.62          -0     126.185        1363           0           0    0.900266           0           0           0
 1364           -0     4.53737           0       1e-07    0.909597     32.4538           0      120.62          -0     126.185        1364           0           0    0.909597           0           0           0
 1365           -0     4.53737           0       1e-07    0.916235     32.4836           0      120.62          -0     126.185        1365           0           0    0.916235           0           0           0
 1366           -0     4.53737           0       1e-07    0.912249     32.4896           0      120.62          -0     126.185        1366           0           0    0.912249           0           0           0
 1367           -0     4.53737           0       1e-07    0.924847     32.5041           0      120.62          -0     126.185        1367           0           0    0.924847           0           0           0
 1368           -0     4.53737           0       1e-07    0.934378     32.5329           0      120.62          -0     126.185        1368           0           0    0.934378           0           0           0
 1369           -0     4.53737           0       1e-07    0.940473     32.5523           0      120.62          -0     126.185        1369           0           0    0.940473           0           0           0
 1370           -0     4.53737           0       1e-07    0.947138     32.5734           0      120.62          -0     126.185        1370           0           0    0.947138           0           0           0
 1371           -0     4.53737           0       1e-07    0.957559     32.5969           0      120.62          -0     126.185        1371           0           0    0.957559           0           0           0
 1372           -0     4.53737           0       1e-07    0.961059     32.6146           0      120.62          -0     126.185        1372           0           0    0.961059           0           0           0
 1373           -0     4.53737           0       1e-07    0.975356     32.6403           0      120.62          -0     126.185        1373           0           0    0.975356           0           0           0
 1374           -0     4.53737           0       1e-07    0.981256      32.659           0      120.62          -0     126.185        1374           0           0    0.981256           0           0           0
 1375           -0     4.53737           0       1e-07    0.988612     32.6819           0      120.62          -0     126.185        1375           0           0    0.988612           0           0           0
 1376           -0     4.53737           0       1e-07    0.985416      32.696           0      120.62          -0     126.185        1376           0           0    0.985416           0           0           0
 1377           -0     4.53737           0       1e-07    0.999578     32.7125           0      120.62          -0     126.185        1377           0           0    0.999578           0           0           0
 1378           -0     4.53737           0       1e-07      1.0161     32.7396           0      120.62          -0     126.185        1378           0           0      1.0161           0           0           0
 1379           -0     4.53737           0       1e-07     1.01722     32.7608           0      120.62          -0     126.185        1379           0           0     1.01722           0           0           0
 1380           -0     4.53737           0       1e-07     1.01248     32.7651           0      120.62          -0     126.185        1380           0           0     1.01248           0           0           0
 1381           -0     4.53737           0       1e-07     1.00645     32.7578           0      120.62          -0     126.185        1381           0           0     1.00645           0           0           0
 1382           -0     4.53737           0       1e-07     1.00349     32.7497           0      120.62          -0     126.185        1382           0           0     1.00349           0           0           0
 1383           -0     4.53737           0       1e-07     1.00148     32.7478           0      120.62          -0     126.185        1383           0           0     1.00148           0           0           0
 1384           -0     4.53737           0       1e-07     1.00028     32.7428           0      120.62          -0     126.185        1384           0           0     1.00028           0           0           0
 1385           -0     4.53737           0       1e-07    0.998847     32.7474           0      120.62          -0     126.185        1385           0           0    0.998847           0           0           0
 1386           -0     4.53737           0       1e-07    0.999291     32.7458           0      120.62          -0     126.185        1386           0           0    0.999291           0           0           0
 1387           -0     4.53737           0       1e-07     1.00101     32.7446           0      120.62          -0     126.185        1387           0           0     1.00101           0           0           0
 1388           -0     4.53737           0       1e-07    0.999713     32.7449           0      120.62          -0     126.185        1388           0           0    0.999713           0           0           0
 1389           -0     4.53737           0       1e-07    0.998705     32.7444           0      120.62          -0     126.185        1389           0           0    0.998705           0           0           0
 1390           -0     4.53737           0       1e-07    0.998397     32.7425           0      120.62          -0     126.185        1390           0           0    0.998397           0           0           0
 1391           -0     4.53737           0       1e-07    0.998939     32.7444           0      120.62          -0     126.185        1391           0           0    0.998939           0           0           0
 1392           -0     4.53737           0       1e-07    0.999546     32.7425           0      120.62          -0     126.185        1392           0           0    0.999546           0           0           0
 1393           -0     4.53737           0       1e-07     0.99868     32.7459           0      120.62          -0     126.185        1393           0           0     0.99868           0           0           0
 1394           -0     4.53737           0       1e-07      1.4773     33.1819           0      120.62          -0     126.185        1394           0           0      1.4773           0           0           0
 1395           -0     4.53737          -0       1e-07     1.72012     33.8903           0      120.62          -0     126.185        1395           0           0     1.72012          -0           0           0
 1396           -0     4.53737          -0       1e-07      1.8221     34.2796           0      120.62          -0     126.185        1396           0           0      1.8221          -0           0           0
 1397           -0     4.53737          -0       1e-07     1.88731     34.5043           0      120.62          -0     126.185        1397           0           0     1.88731          -0           0           0
 1398           -0     4.53737          -0       1e-07      1.9293     34.6344           0      120.62          -0     126.185        1398           0           0      1.9293          -0           0           0
 1399           -0     4.53737          -0       1e-07     1.95466     34.7198           0      120.62          -0     126.185        1399           0           0     1.95466          -0           0           0
 1400           -0     4.53737          -0       1e-07     1.96982     34.7686           0      120.62          -0     126.185        1400           0           0     1.96982          -0           0           0
 1401           -0     4.53737          -0       1e-07     1.97939     34.8009           0      120.62          -0     126.185        1401           0           0     1.97939          -0           0           0
 1402           -0     4.53737          -0       1e-07     1.98302     34.8187           0      120.62          -0     126.185        1402           0           0     1.98302          -0           0           0
 1403           -0     4.53737          -0       1e-07     1.98841     34.8354           0      120.62          -0     126.185        1403           0           0     1.98841          -0           0           0
 1404           -0     4.53737          -0       1e-07     1.99154     34.8425           0      120.62          -0     126.185        1404           0           0     1.99154          -0           0           0
 1405           -0     4.53737          -0       1e-07     1.99181     34.8476           0      120.62          -0     126.185        1405           0           0     1.99181          -0           0           0
 1406           -0     4.53737          -0       1e-07     1.99356     34.8539           0      120.62          -0     126.185        1406           0           0     1.99356          -0           0           0
 1407           -0     4.53737          -0       1e-07      1.9946     34.8573           0      120.62          -0     126.185        1407           0           0      1.9946          -0           0           0
 1408           -0     4.53737          -0       1e-07     1.99441     34.8557           0      120.62          -0     126.185        1408           0           0     1.99441          -0           0           0
 1409           -0     4.53737          -0       1e-07     1.99408     34.8604           0      120.62          -0     126.185        1409           0           0     1.99408          -0           0           0
 1410           -0     4.53737          -0       1e-07     1.99398     34.8624           0      120.62          -0     126.185        1410           0           0     1.99398          -0           0           0
 1411           -0     4.53737          -0       1e-07     1.99386     34.8654           0      120.62          -0     126.185        1411           0           0     1.99386          -0           0           0
 1412           -0     4.53737          -0       1e-07     1.99492      34.868           0      120.62          -0     126.185        1412           0           0     1.99492          -0           0           0
 1413           -0     4.53737          -0       1e-07      1.9965     34.8717           0      120.62          -0     126.185        1413           0           0      1.9965          -0           0           0
 1414           -0     4.53737          -0       1e-07     1.99494     34.8734           0      120.62          -0     126.185        1414           0           0     1.99494          -0           0           0
 1415           -0     4.53737          -0       1e-07     1.99497     34.8725           0      120.62          -0     126.185        1415           0           0     1.99497          -0           0           0
 1416           -0     4.53737          -0       1e-07     1.99511     34.8735           0      120.62          -0     126.185        1416           0           0     1.99511          -0           0           0
 1417           -0     4.53737          -0       1e-07     1.99398     34.8709           0      120.62          -0     126.185        1417           0           0     1.99398          -0           0           0
 1418           -0     4.53737          -0       1e-07     1.99404     34.8708           0      120.62          -0     126.185        1418           0           0     1.99404          -0           0           0
 1419           -0     4.53737          -0       1e-07     1.99602     34.8766           0      120.62          -0     126.185        1419           0           0     1.99602          -0           0           0
 1420           -0     4.53737          -0       1e-07     1.99559     34.8747           0      120.62          -0     126.185        1420           0           0     1.99559          -0           0           0
 1421           -0     4.53737          -0       1e-07     1.99586     34.8768           0      120.62          -0     126.185        1421           0           0     1.99586          -0           0           0
 1422           -0     4.53737          -0       1e-07     1.99668     34.8795           0      120.62          -0     126.185        1422           0           0     1.99668          -0           0           0
 1423           -0     4.53737          -0       1e-07     1.99615     34.8836           0      120.62          -0     126.185        1423           0           0     1.99616          -0           0           0
 1424           -0     4.53737          -0       1e-07     1.99624     34.8836           0      120.62          -0     126.185        1424           0           0     1.99624          -0           0           0
 1425           -0     4.53737          -0       1e-07     1.99708     34.8834           0      120.62          -0     126.185        1425           0           0     1.99708          -0           0           0
 1426           -0     4.53737          -0       1e-07     1.99617     34.8849           0      120.62          -0     126.185        1426           0           0     1.99617          -0           0           0
 1427           -0     4.53737          -0       1e-07     1.99801     34.8895           0      120.62          -0     126.185        1427           0           0     1.99801          -0           0           0
 1428           -0     4.53737          -0       1e-07     1.99726     34.8909           0      120.62          -0     126.185        1428           0           0     1.99726          -0           0           0
 1429           -0     4.53737          -0       1e-07     1.99492     34.8859           0      120.62          -0     126.185        1429           0           0     1.99492          -0           0           0
 1430           -0     4.53737          -0       1e-07     1.99621     34.8841           0      120.62          -0     126.185        1430           0           0     1.99621          -0           0           0
 1431           -0     4.53737          -0       1e-07     1.99627     34.8879           0      120.62          -0     126.185        1431           0           0     1.99627          -0           0           0
 1432           -0     4.53737          -0       1e-07     1.99669     34.8894           0      120.62          -0     126.185        1432           0           0     1.99669          -0           0           0
 1433           -0     4.53737          -0       1e-07     1.99656     34.8885           0      120.62          -0     126.185        1433           0           0     1.99656          -0           0           0
 1434           -0     4.53737          -0       1e-07     1.99664     34.8859           0      120.62          -0     126.185        1434           0           0     1.99664          -0           0           0
 1435           -0     4.53737          -0       1e-07     1.99652     34.8864           0      120.62          -0     126.185        1435           0           0     1.99652          -0           0           0
 1436           -0     4.53737          -0       1e-07     1.99595     34.8873           0      120.62          -0     126.185        1436           0           0     1.99595          -0           0           0
 1437           -0     4.53737          -0       1e-07     1.99584      34.889           0      120.62          -0     126.185        1437           0           0     1.99584          -0           0           0
 1438           -0     4.53737          -0       1e-07      1.9953     34.8886           0      120.62          -0     126.185        1438           0           0      1.9953          -0           0           0
 1439           -0     4.53737          -0       1e-07     1.99577     34.8902           0      120.62          -0     126.185        1439           0           0     1.99577          -0           0           0
 1440           -0     4.53737          -0       1e-07     1.99712     34.8902           0      120.62          -0     126.185        1440           0           0     1.99712          -0           0           0
 1441           -0     4.53737          -0       1e-07     1.99745     34.8923           0      120.62          -0     126.185        1441           0           0     1.99745          -0           0           0
 1442           -0     4.53737          -0       1e-07     1.99612     34.8949           0      120.62          -0     126.185        1442           0           0     1.99612          -0           0           0
 1443           -0     4.53737          -0       1e-07     1.99744     34.8976           0      120.62          -0     126.185        1443           0           0     1.99744          -0           0           0
 1444           -0     4.53737          -0       1e-07     1.99717     34.9011           0      120.62          -0     126.185        1444           0           0     1.99717          -0           0           0
 1445           -0     4.53737          -0       1e-07     1.99648     34.8971           0      120.62          -0     126.185        1445           0           0     1.99648          -0           0           0
 1446           -0     4.53737          -0       1e-07     1.99583     34.8969           0      120.62          -0     126.185        1446           0           0     1.99583          -0           0           0
 1447           -0     4.53737          -0       1e-07      1.9967     34.8978           0      120.62          -0     126.185        1447           0           0      1.9967          -0           0           0
 1448           -0     4.53737          -0       1e-07     1.99581     34.8965           0      120.62          -0     126.185        1448           0           0     1.99581          -0           0           0
 1449           -0     4.53737          -0       1e-07     1.99783     34.8999           0      120.62          -0     126.185        1449           0           0     1.99783          -0           0           0
 1450           -0     4.53737          -0       1e-07     1.99648     34.8985           0      120.62          -0     126.185        1450           0           0     1.99649          -0           0           0
 1451           -0     4.53737          -0       1e-07     1.99678     34.8972           0      120.62          -0     126.185        1451           0           0     1.99678          -0           0           0
 1452           -0     4.53737          -0       1e-07     1.99561     34.8965           0      120.62          -0     126.185        1452           0           0     1.99561          -0           0           0
 1453           -0     4.53737          -0       1e-07     1.99578     34.8975           0      120.62          -0     126.185        1453           0           0     1.99578          -0           0           0
 1454           -0     4.53737          -0       1e-07     1.99645     34.8958           0      120.62          -0     126.185        1454           0           0     1.99645          -0           0           0
 1455           -0     4.53737          -0       1e-07     1.99601      34.898           0      120.62          -0     126.185        1455           0           0     1.99601          -0           0           0
 1456           -0     4.53737          -0       1e-07     1.99657     34.8971           0      120.62          -0     126.185        1456           0           0     1.99657          -0           0           0
 1457           -0     4.53737          -0       1e-07     1.99526     34.8952           0      120.62          -0     126.185        1457           0           0     1.99526          -0           0           0
 1458           -0     4.53737          -0       1e-07     1.99488     34.8962           0      120.62          -0     126.185        1458           0           0     1.99488          -0           0           0
 1459           -0     4.53737          -0       1e-07     1.99398     34.8946           0      120.62          -0     126.185        1459           0           0     1.99398          -0           0           0
 1460           -0     4.53737          -0       1e-07      1.9955     34.8976           0      120.62          -0     126.185        1460           0           0      1.9955          -0           0           0
 1461           -0     4.53737          -0       1e-07     1.99596     34.8988           0      120.62          -0     126.185        1461           0           0     1.99597          -0           0           0
 1462           -0     4.53737          -0       1e-07     1.99789     34.9012           0      120.62          -0     126.185        1462           0           0     1.99789          -0           0           0
 1463           -0     4.53737          -0       1e-07     1.99525     34.8973           0      120.62          -0     126.185        1463           0           0     1.99525          -0           0           0
 1464           -0     4.53737          -0       1e-07      1.9968     34.9017           0      120.62          -0     126.185        1464           0           0      1.9968          -0           0           0
 1465           -0     4.53737          -0       1e-07     1.99784     34.9002           0      120.62          -0     126.185        1465           0           0     1.99784          -0           0           0
 1466           -0     4.53737          -0       1e-07     1.99696     34.9003           0      120.62          -0     126.185        1466           0           0     1.99696          -0           0           0
 1467           -0     4.53737          -0       1e-07      1.9957     34.9016           0      120.62          -0     126.185        1467           0           0      1.9957          -0           0           0
 1468           -0     4.53737          -0       1e-07     1.99594     34.9025           0      120.62          -0     126.185        1468           0           0     1.99594          -0           0           0
 1469           -0     4.53737          -0       1e-07     1.99616     34.9004           0      120.62          -0     126.185        1469           0           0     1.99617          -0           0           0
 1470           -0     4.53737          -0       1e-07     1.99708     34.9015           0      120.62          -0     126.185        1470           0           0     1.99708          -0           0           0
 1471           -0     4.53737          -0       1e-07     1.99659     34.9028           0      120.62          -0     126.185        1471           0           0     1.99659          -0           0           0
 1472           -0     4.53737          -0       1e-07      1.9966      34.904           0      120.62          -0     126.185        1472           0           0      1.9966          -0           0           0
 1473           -0     4.53737          -0       1e-07     1.99696     34.9047           0      120.62          -0     126.185        1473           0           0     1.99696          -0           0           0
 1474           -0     4.53737          -0       1e-07     1.99823     34.9042           0      120.62          -0     126.185        1474           0           0     1.99823          -0           0           0
 1475           -0     4.53737          -0       1e-07     1.99481     34.9013           0      120.62          -0     126.185        1475           0           0     1.99481          -0           0           0
 1476           -0     4.53737          -0       1e-07     1.99608     34.9007           0      120.62          -0     126.185        1476           0           0     1.99608          -0           0           0
 1477           -0     4.53737          -0       1e-07     1.99567     34.9003           0      120.62          -0     126.185        1477           0           0     1.99567          -0           0           0
 1478           -0     4.53737          -0       1e-07     1.99687     34.9003           0      120.62          -0     126.185        1478           0           0     1.99687          -0           0           0
 1479           -0     4.53737          -0       1e-07     1.99545     34.8994           0      120.62          -0     126.185        1479           0           0     1.99545          -0           0           0
 1480           -0     4.53737          -0       1e-07     1.99602     34.9012           0      120.62          -0     126.185        1480           0           0     1.99602          -0           0           0
 1481           -0     4.53737          -0       1e-07      1.9961     34.9033           0      120.62          -0     126.185        1481           0           0      1.9961          -0           0           0
 1482           -0     4.53737          -0       1e-07     1.99666     34.8983           0      120.62          -0     126.185        1482           0           0     1.99666          -0           0           0
 1483           -0     4.53737          -0       1e-07     1.99712     34.8986           0      120.62          -0     126.185        1483           0           0     1.99712          -0           0           0
 1484           -0     4.53737          -0       1e-07     1.99636     34.8969           0      120.62          -0     126.185        1484           0           0     1.99636          -0           0           0
 1485           -0     4.53737          -0       1e-07     1.99558     34.8976           0      120.62          -0     126.185        1485           0           0     1.99558          -0           0           0
 1486           -0     4.53737          -0       1e-07     1.99505     34.8983           0      120.62          -0     126.185        1486           0           0     1.99505          -0           0           0
 1487           -0     4.53737          -0       1e-07     1.99651     34.8973           0      120.62          -0     126.185        1487           0           0     1.99651          -0           0           0
 1488           -0     4.53737          -0       1e-07     1.99469     34.8968           0      120.62          -0     126.185        1488           0           0     1.99469          -0           0           0
 1489           -0     4.53737          -0       1e-07     1.99517     34.8977           0      120.62          -0     126.185        1489           0           0     1.99517          -0           0           0
 1490           -0     4.53737          -0       1e-07     1.99475     34.8975           0      120.62          -0     126.185        1490           0           0     1.99475          -0           0           0
 1491           -0     4.53737          -0       1e-07     1.99579      34.901           0      120.62          -0     126.185        1491           0           0     1.99579          -0           0           0
 1492           -0     4.53737          -0       1e-07     1.99559      34.902           0      120.62          -0     126.185        1492           0           0     1.99559          -0           0           0
 1493           -0     4.53737          -0       1e-07      1.9972     34.9024           0      120.62          -0     126.185        1493           0           0      1.9972          -0           0           0
 1494           -0     4.53737          -0       1e-07     1.99657     34.9002           0      120.62          -0     126.185        1494           0           0     1.99657          -0           0           0
 1495           -0     4.53737          -0       1e-07      1.9962     34.9005           0      120.62          -0     126.185        1495           0           0      1.9962          -0           0           0
 1496           -0     4.53737          -0       1e-07     1.99434     34.9007           0      120.62          -0     126.185        1496           0           0     1.99434          -0           0           0
 1497           -0     4.53737          -0       1e-07     1.99608     34.9025           0      120.62          -0     126.185        1497           0           0     1.99609          -0           0           0
 1498           -0     4.53737          -0       1e-07     1.99487     34.9016           0      120.62          -0     126.185        1498           0           0     1.99487          -0           0           0
 1499           -0     4.53737          -0       1e-07     1.99534     34.9008           0      120.62          -0     126.185        1499           0           0     1.99534          -0           0           0
 1500           -0     4.53737          -0       1e-07      1.9964     34.9006           0      120.62          -0     126.185        1500           0           0      1.9964          -0           0           0
 1501           -0     4.53737          -0       1e-07      1.9962     34.9057           0      120.62          -0     126.185        1501           0           0      1.9962          -0           0           0
 1502           -0     4.53737          -0       1e-07     1.99783      34.904           0      120.62          -0     126.185        1502           0           0     1.99783          -0           0           0
 1503           -0     4.53737          -0       1e-07     1.99592     34.9034           0      120.62          -0     126.185        1503           0           0     1.99592          -0           0           0
 1504           -0     4.53737          -0       1e-07     1.99685     34.9037           0      120.62          -0     126.185        1504           0           0     1.99685          -0           0           0
 1505           -0     4.53737          -0       1e-07       1.997     34.9028           0      120.62          -0     126.185        1505           0           0       1.997          -0           0           0
 1506           -0     4.53737          -0       1e-07     1.99628     34.9025           0      120.62          -0     126.185        1506           0           0     1.99628          -0           0           0
 1507           -0     4.53737          -0       1e-07     1.99599     34.9016           0      120.62          -0     126.185        1507           0           0     1.99599          -0           0           0
 1508           -0     4.53737          -0       1e-07     1.99724     34.9021           0      120.62          -0     126.185        1508           0           0     1.99724          -0           0           0
 1509           -0     4.53737          -0       1e-07     1.99377     34.8964           0      120.62          -0     126.185        1509           0           0     1.99377          -0           0           0
 1510           -0     4.53737          -0       1e-07     1.99506     34.8972           0      120.62          -0     126.185        1510           0           0     1.99507          -0           0           0
 1511           -0     4.53737          -0       1e-07     1.99512     34.8985           0      120.62          -0     126.185        1511           0           0     1.99512          -0           0           0
 1512           -0     4.53737          -0       1e-07      1.9953     34.8965           0      120.62          -0     126.185        1512           0           0      1.9953          -0           0           0
 1513           -0     4.53737          -0       1e-07     1.99598     34.8965           0      120.62          -0     126.185        1513           0           0     1.99598          -0           0           0
 1514           -0     4.53737          -0       1e-07     1.99577     34.8963           0      120.62          -0     126.185        1514           0           0     1.99577          -0           0           0
 1515           -0     4.53737          -0       1e-07     1.99505     34.8971           0      120.62          -0     126.185        1515           0           0     1.99505          -0           0           0
 1516           -0     4.53737          -0       1e-07     1.99752     34.8969           0      120.62          -0     126.185        1516           0           0     1.99752          -0           0           0
 1517           -0     4.53737          -0       1e-07     1.99611     34.8975           0      120.62          -0     126.185        1517           0           0     1.99611          -0           0           0
 1518           -0     4.53737          -0       1e-07     1.99683     34.8967           0      120.62          -0     126.185        1518           0           0     1.99683          -0           0           0
 1519           -0     4.53737          -0       1e-07     1.99627     34.8959           0      120.62          -0     126.185        1519           0           0     1.99627          -0           0           0
 1520           -0     4.53737          -0       1e-07     1.99553     34.8982           0      120.62          -0     126.185        1520           0           0     1.99553          -0           0           0
 1521           -0     4.53737          -0       1e-07     1.99661     34.8995           0      120.62          -0     126.185        1521           0           0     1.99661          -0           0           0
 1522           -0     4.53737          -0       1e-07     1.99584     34.8995           0      120.62          -0     126.185        1522           0           0     1.99584          -0           0           0
 1523           -0     4.53737          -0       1e-07      1.9957     34.8969           0      120.62          -0     126.185        1523           0           0      1.9957          -0           0           0
 1524           -0     4.53737          -0       1e-07     1.99589     34.8956           0      120.62          -0     126.185        1524           0           0     1.99589          -0           0           0
 1525           -0     4.53737          -0       1e-07     1.99608     34.8958           0      120.62          -0     126.185        1525           0           0     1.99608          -0           0           0
 1526           -0     4.53737          -0       1e-07     1.99595     34.8982           0      120.62          -0     126.185        1526           0           0     1.99595          -0           0           0
 1527           -0     4.53737          -0       1e-07     1.99648      34.897           0      120.62          -0     126.185        1527           0           0     1.99648          -0           0           0
 1528           -0     4.53737          -0       1e-07     1.99617     34.8994           0      120.62          -0     126.185        1528           0           0     1.99617          -0           0           0
 1529           -0     4.53737          -0       1e-07     1.99823     34.9002           0      120.62          -0     126.185        1529           0           0     1.99823          -0           0           0
 1530           -0     4.53737          -0       1e-07     1.99843     34.9021           0      120.62          -0     126.185        1530           0           0     1.99843          -0           0           0
 1531           -0     4.53737          -0       1e-07     1.99654     34.9012           0      120.62          -0     126.185        1531           0           0     1.99654          -0           0           0
 1532           -0     4.53737          -0       1e-07     1.99823     34.8991           0      120.62          -0     126.185        1532           0           0     1.99823          -0           0           0
 1533           -0     4.53737          -0       1e-07     1.99796     34.9017           0      120.62          -0     126.185        1533           0           0     1.99796          -0           0           0
 1534           -0     4.53737          -0       1e-07     1.99666     34.9029           0      120.62          -0     126.185        1534           0           0     1.99666          -0           0           0
 1535           -0     4.53737          -0       1e-07     1.99686     34.8993           0      120.62          -0     126.185        1535           0           0     1.99686          -0           0           0
 1536           -0     4.53737          -0       1e-07     1.99793     34.8973           0      120.62          -0     126.185        1536           0           0     1.99793          -0           0           0
 1537           -0     4.53737          -0       1e-07     1.99795     34.8979           0      120.62          -0     126.185        1537           0           0     1.99795          -0           0           0
 1538           -0     4.53737          -0       1e-07     1.99723     34.8988           0      120.62          -0     126.185        1538           0           0     1.99723          -0           0           0
 1539           -0     4.53737          -0       1e-07     1.99789     34.8984           0      120.62          -0     126.185        1539           0           0     1.99789          -0           0           0
 1540           -0     4.53737          -0       1e-07     1.99686     34.8969           0      120.62          -0     126.185        1540           0           0     1.99686          -0           0           0
 1541           -0     4.53737          -0       1e-07     1.99755     34.8983           0      120.62          -0     126.185        1541           0           0     1.99755          -0           0           0
 1542           -0     4.53737          -0       1e-07     1.99619     34.8978           0      120.62          -0     126.185        1542           0           0     1.99619          -0           0           0
 1543           -0     4.53737          -0       1e-07     1.99554     34.8968           0      120.62          -0     126.185        1543           0           0     1.99554          -0           0           0
 1544           -0     4.53737          -0       1e-07      1.9966     34.8956           0      120.62          -0     126.185        1544           0           0      1.9966          -0           0           0
 1545           -0     4.53737          -0       1e-07      1.9946     34.8929           0      120.62          -0     126.185        1545           0           0      1.9946          -0           0           0
 1546           -0     4.53737          -0       1e-07     1.99442     34.8928           0      120.62          -0     126.185        1546           0           0     1.99442          -0           0           0
 1547           -0     4.53737          -0       1e-07     1.99676     34.8948           0      120.62          -0     126.185        1547           0           0     1.99677          -0           0           0
 1548           -0     4.53737          -0       1e-07     1.99758     34.8987          -0      120.62          -0     126.185        1548           0           0     1.99759          -0           0           0
 1549           -0     4.53737          -0       1e-07     1.99675     34.8964          -0      120.62          -0     126.185        1549           0           0     1.99675          -0           0           0
 1550           -0     4.53737          -0       1e-07     1.99778     34.8932          -0      120.62          -0     126.185        1550           0           0     1.99778          -0           0           0
 1551           -0     4.53737          -0       1e-07     1.99626     34.8898           0      120.62          -0     126.185        1551           0           0     1.99626          -0           0           0
 1552           -0     4.53737          -0       1e-07     1.99353     34.8884           0      120.62          -0     126.185        1552           0           0     1.99353          -0           0           0
 1553           -0     4.53737          -0       1e-07     1.99313     34.8872           0      120.62          -0     126.185        1553           0           0     1.99313          -0           0           0
 1554           -0     4.53737          -0       1e-07     1.99577     34.8878           0      120.62          -0     126.185        1554           0           0     1.99577          -0           0           0
 1555           -0     4.53737          -0       1e-07     1.99648     34.8882           0      120.62          -0     126.185        1555           0           0     1.99648          -0           0           0
 1556           -0     4.53737          -0       1e-07     1.99808     34.8924           0      120.62          -0     126.185        1556           0           0     1.99808          -0           0           0
 1557           -0     4.53737          -0       1e-07     1.99729     34.8911           0      120.62          -0     126.185        1557           0           0     1.99729          -0           0           0
 1558           -0     4.53737          -0       1e-07     1.99753     34.8902           0      120.62          -0     126.185        1558           0           0     1.99753          -0           0           0
 1559           -0     4.53737          -0       1e-07     1.99903     34.8935           0      120.62          -0     126.185        1559           0           0     1.99903          -0           0           0
 1560           -0     4.53737          -0       1e-07     1.99734     34.8923           0      120.62          -0     126.185        1560           0           0     1.99734          -0           0           0
 1561           -0     4.53737          -0       1e-07     1.99433     34.8868           0      120.62          -0     126.185        1561           0           0     1.99434          -0           0           0
 1562           -0     4.53737          -0       1e-07     1.99561     34.8864           0      120.62          -0     126.185        1562           0           0     1.99561          -0           0           0
 1563           -0     4.53737          -0       1e-07     1.99626     34.8884           0      120.62          -0     126.185        1563           0           0     1.99626          -0           0           0
 1564           -0     4.53737          -0       1e-07     1.99679     34.8872           0      120.62          -0     126.185        1564           0           0     1.99679          -0           0           0
 1565           -0     4.53737          -0       1e-07     1.99565     34.8881           0      120.62          -0     126.185        1565           0           0     1.99565          -0           0           0
 1566           -0     4.53737          -0       1e-07      1.9957     34.8842           0      120.62          -0     126.185        1566           0           0      1.9957          -0           0           0
 1567           -0     4.52843          -0  0.00379028     1.99855     34.8849           0      120.62          -0     126.185        1567           0           0     2.00234          -0           0           0
 1568           -0     4.51843          -0  0.00600265     1.99858     34.8824           0      120.62          -0     126.185        1568           0           0     2.00458          -0           0           0
 1569           -0     4.50844          -0  0.00689965     1.99805     34.8772           0      120.62          -0     126.185        1569           0           0     2.00495          -0           0           0
 1570           -0     4.49844          -0  0.00892771     2.00039     34.8751           0      120.62          -0     126.185        1570           0           0     2.00932          -0           0           0
 1571           -0     4.48845          -0   0.0112967     1.99866     34.8691           0      120.62          -0     126.185        1571           0           0     2.00996          -0           0           0
 1572           -0     4.47845          -0   0.0126812     1.99965     34.8659           0      120.62          -0     126.185        1572           0           0     2.01233          -0           0           0
 1573           -0     4.46846          -0   0.0138107     1.99955     34.8587           0      120.62          -0     126.185        1573           0           0     2.01336          -0           0           0
 1574           -0     4.45846          -0   0.0147689     1.99969     34.8542           0      120.62          -0     126.185        1574           0           0     2.01446          -0           0           0
 1575           -0     4.44847          -0   0.0157447     2.00099     34.8491           0      120.62          -0     126.185        1575           0           0     2.01673          -0           0           0
 1576           -0     4.43847          -0   0.0169701      2.0012     34.8416           0      120.62          -0     126.185        1576           0           0     2.01817          -0           0           0
 1577           -0     4.42847          -0   0.0176968     2.00087     34.8379           0      120.62          -0     126.185        1577           0           0     2.01857          -0           0           0
 1578           -0     4.41848          -0   0.0188171     2.00068     34.8339           0      120.62          -0     126.185        1578           0           0      2.0195          -0           0           0
 1579           -0     4.40848          -0   0.0199896     2.00057      34.829           0      120.62          -0     126.185        1579           0           0     2.02056          -0           0           0
 1580           -0     4.39848          -0   0.0209178     1.99916     34.8185           0      120.62          -0     126.185        1580           0           0     2.02008          -0           0           0
 1581           -0     4.38848          -0   0.0217182     1.99983      34.814           0      120.62          -0     126.185        1581           0           0     2.02155          -0           0           0
 1582           -0     4.37848          -0   0.0228576     1.99958     34.8104           0      120.62          -0     126.185        1582           0           0     2.02243          -0           0           0
 1583           -0     4.36848          -0   0.0227581     2.00186     34.8049           0      120.62          -0     126.185        1583           0           0     2.02462          -0           0           0
 1584           -0     4.35848          -0   0.0234197      2.0019     34.7997           0      120.62          -0     126.185        1584           0           0     2.02532          -0           0           0
 1585           -0     4.34847          -0   0.0247071      2.0025     34.7971           0      120.62          -0     126.185        1585           0           0     2.02721          -0           0           0
 1586           -0     4.33847          -0   0.0247437     2.00034     34.7927           0      120.62          -0     126.185        1586           0           0     2.02508          -0           0           0
 1587           -0     4.32847          -0   0.0257367     2.00089     34.7904          -0      120.62          -0     126.185        1587           0           0     2.02662          -0           0           0
 1588           -0     4.31846          -0   0.0271452     2.00106      34.781           0      120.62          -0     126.185        1588           0           0      2.0282          -0           0           0
 1589           -0     4.30846          -0   0.0274909     2.00186     34.7771           0      120.62          -0     126.185        1589           0           0     2.02935          -0           0           0
 1590           -0     4.29846          -0   0.0282855     2.00107     34.7728           0      120.62          -0     126.185        1590           0           0     2.02936          -0           0           0
 1591           -0     4.28846          -0   0.0281911     2.00146      34.765           0      120.62          -0     126.185        1591           0           0     2.02965          -0           0           0
 1592           -0     4.27846          -0   0.0289701     2.00231     34.7621          -0      120.62          -0     126.185        1592           0           0     2.03128          -0           0           0
 1593           -0     4.26846          -0   0.0291018      2.0023      34.757          -0      120.62          -0     126.185        1593           0           0      2.0314          -0           0           0
 1594           -0     4.25845          -0    0.029863     2.00141     34.7496           0      120.62          -0     126.185        1594           0           0     2.03127          -0           0           0
 1595           -0     4.24846          -0   0.0296659     2.00014     34.7447           0      120.62          -0     126.185        1595           0           0     2.02981          -0           0           0
 1596           -0     4.23846          -0   0.0302629     2.00029     34.7388           0      120.62          -0     126.185        1596           0           0     2.03055          -0           0           0
 1597           -0     4.22845          -0   0.0309475     1.99964     34.7323           0      120.62          -0     126.185        1597           0           0     2.03058          -0           0           0
 1598           -0     4.21845          -0   0.0310827     2.00073     34.7235           0      120.62          -0     126.185        1598           0           0     2.03182          -0           0           0
 1599           -0     4.20845          -0   0.0313576     1.99943     34.7177           0      120.62          -0     126.185        1599           0           0     2.03078          -0           0           0
 1600           -0     4.19845          -0   0.0323792     2.00032     34.7132           0      120.62          -0     126.185        1600           0           0      2.0327          -0           0           0
 1601           -0     4.18845          -0    0.032599     2.00184     34.7119           0      120.62          -0     126.185        1601           0           0     2.03444          -0           0           0
 1602           -0     4.17845          -0   0.0332348      2.0011     34.7061           0      120.62          -0     126.185        1602           0           0     2.03433          -0           0           0
 1603           -0     4.16845          -0   0.0329303     2.00385     34.6987           0      120.62          -0     126.185        1603           0           0     2.03678          -0           0           0
 1604           -0     4.15845          -0   0.0341729     2.00251     34.6935           0      120.62          -0     126.185        1604           0           0     2.03669          -0           0           0
 1605           -0     4.14845          -0   0.0343719     2.00202     34.6869           0      120.62          -0     126.185        1605           0           0      2.0364          -0           0           0
 1606           -0     4.13845          -0   0.0345349     2.00211     34.6813           0      120.62          -0     126.185        1606           0           0     2.03664          -0           0           0
 1607           -0     4.12844          -0   0.0359991     2.00111     34.6767           0      120.62          -0     126.185        1607           0           0     2.03711          -0           0           0
 1608           -0     4.11844          -0   0.0358674     2.00195     34.6685           0      120.62          -0     126.185        1608           0           0     2.03782          -0           0           0
 1609           -0     4.10845          -0   0.0357326      2.0003     34.6624           0      120.62          -0     126.185        1609           0           0     2.03603          -0           0           0
 1610           -0     4.09844          -0   0.0366159     2.00165     34.6589           0      120.62          -0     126.185        1610           0           0     2.03827          -0           0           0
 1611           -0     4.08844          -0   0.0371334     2.00149     34.6528           0      120.62          -0     126.185        1611           0           0     2.03862          -0           0           0
 1612           -0     4.07844          -0   0.0376975     2.00176     34.6488           0      120.62          -0     126.185        1612           0           0     2.03945          -0           0           0
 1613           -0     4.06844          -0   0.0376943     2.00197     34.6445           0      120.62          -0     126.185        1613           0           0     2.03967          -0           0           0
 1614           -0     4.05844          -0   0.0384902     2.00197     34.6372          -0      120.62          -0     126.185        1614           0           0     2.04046          -0           0           0
 1615           -0     4.04843          -0   0.0392278      2.0022     34.6324           0      120.62          -0     126.185        1615           0           0     2.04143          -0           0           0
 1616           -0     4.03843          -0   0.0397539     2.00039     34.6264          -0      120.62          -0     126.185        1616           0           0     2.04015          -0           0           0
 1617           -0     4.02843          -0   0.0402294     2.00035     34.6174          -0      120.62          -0     126.185        1617           0           0     2.04058          -0           0           0
 1618           -0     4.01843          -0   0.0416241     2.00069     34.6116          -0      120.62          -0     126.185        1618           0           0     2.04231          -0           0           0
 1619           -0     4.00842          -0   0.0421921     2.00114     34.6084           0      120.62          -0     126.185        1619           0           0     2.04333          -0           0           0
 1620           -0     3.99842          -0    0.042473     2.00269     34.5991          -0      120.62          -0     126.185        1620           0           0     2.04516          -0           0           0
 1621           -0     3.98842          -0   0.0429781     2.00153     34.5907          -0      120.62          -0     126.185        1621           0           0     2.04451          -0           0           0
 1622           -0     3.97842          -0   0.0432086     2.00268     34.5892           0      120.62          -0     126.185        1622           0           0     2.04589          -0           0           0
 1623           -0     3.96842          -0   0.0436602     2.00229     34.5853          -0      120.62          -0     126.185        1623           0           0     2.04595          -0           0           0
 1624           -0     3.95841          -0   0.0446886     2.00258     34.5783          -0      120.62          -0     126.185        1624           0           0     2.04727          -0           0           0
 1625           -0     3.94841          -0   0.0449647     2.00256     34.5716          -0      120.62          -0     126.185        1625           0           0     2.04752          -0           0           0
 1626           -0      3.9384          -0   0.0474111     2.00301     34.5629          -0      120.62          -0     126.185        1626           0           0     2.05042          -0           0           0
 1627           -0      3.9284          -0   0.0472775     2.00204     34.5563          -0      120.62          -0     126.185        1627           0           0     2.04932          -0           0           0
 1628           -0      3.9184          -0   0.0477332     2.00228     34.5538           0      120.62          -0     126.185        1628           0           0     2.05001          -0           0           0
 1629           -0      3.9084          -0   0.0485122     2.00098     34.5466           0      120.62          -0     126.185        1629           0           0      2.0495          -0           0           0
 1630           -0     3.89839          -0   0.0495562     2.00197     34.5403          -0      120.62          -0     126.185        1630           0           0     2.05153          -0           0           0
 1631           -0     3.88839          -0   0.0502542     2.00107     34.5345          -0      120.62          -0     126.185        1631           0           0     2.05133          -0           0           0
 1632           -0     3.87839          -0   0.0507967     2.00141     34.5293          -0      120.62          -0     126.185        1632           0           0     2.05221          -0           0           0
 1633           -0     3.86838          -0    0.052575     2.00128     34.5217          -0      120.62          -0     126.185        1633           0           0     2.05385          -0           0           0
 1634           -0     3.85837          -0   0.0544083      2.0018     34.5177           0      120.62          -0     126.185        1634           0           0     2.05621          -0           0           0
 1635           -0     3.84836          -0   0.0570687     2.00186     34.5131           0      120.62          -0     126.185        1635           0           0     2.05893          -0           0           0
 1636           -0     3.83835          -0   0.0604612      2.0027      34.509           0      120.62          -0     126.185        1636           0           0     2.06316          -0           0           0
 1637           -0     3.82832          -0   0.0663662     2.00086     34.5019           0      120.62          -0     126.185        1637           0           0     2.06723          -0           0           0
 1638           -0     3.81829          -0   0.0728279     2.00086     34.5001           0      120.62          -0     126.185        1638           0           0     2.07369          -0           0           0
 1639           -0     3.80826          -0   0.0805326     2.00071     34.4908           0      120.62          -0     126.185        1639           0           0     2.08124          -0           0           0
 1640           -0     3.79823          -0   0.0881844     2.00256     34.4884           0      120.62          -0     126.185        1640           0           0     2.09075          -0           0           0
 1641           -0     3.78821          -0   0.0939944     2.00236     34.4841           0      120.62          -0     126.185        1641           0           0     2.09636          -0           0           0
 1642           -0     3.77819          -0   0.0985148     2.00306     34.4781           0      120.62          -0     126.185        1642           0           0     2.10158          -0           0           0
 1643           -0     3.76817          -0    0.102647     2.00104     34.4727           0      120.62          -0     126.185        1643           0           0     2.10369          -0           0           0
 1644           -0     3.75816          -0    0.106982     1.99971     34.4672           0      120.62          -0     126.185        1644           0           0     2.10669          -0           0           0
 1645           -0     3.74814          -0    0.111455     2.00102       34.46           0      120.62          -0     126.185        1645           0           0     2.11248          -0           0           0
 1646           -0     3.73812          -0    0.115583       2.003      34.457           0      120.62          -0     126.185        1646           0           0     2.11858          -0           0           0
 1647           -0     3.72811          -0    0.118704      2.0023     34.4524           0      120.62          -0     126.185        1647           0           0       2.121          -0           0           0
 1648           -0     3.71809          -0    0.121475     2.00279     34.4441           0      120.62          -0     126.185        1648           0           0     2.12426          -0           0           0
 1649           -0     3.70808          -0    0.125341     2.00244     34.4389           0      120.62          -0     126.185        1649           0           0     2.12778          -0           0           0
 1650           -0     3.69806          -0    0.129866     2.00384     34.4327          -0      120.62          -0     126.185        1650           0           0      2.1337          -0           0           0
 1651           -0     3.68804          -0    0.135531     2.00576     34.4275           0      120.62          -0     126.185        1651           0           0     2.14129          -0           0           0
 1652           -0       3.678          -0    0.143625     2.00357     34.4224           0      120.62          -0     126.185        1652           0           0      2.1472          -0           0           0
 1653           -0     3.66796          -0    0.154897     2.00256     34.4174          -0      120.62          -0     126.185        1653           0           0     2.15746          -0           0           0
 1654           -0     3.65791          -0    0.167307     2.00411     34.4137          -0      120.62          -0     126.185        1654           0           0     2.17141          -0           0           0
 1655           -0     3.64786          -0    0.178356     2.00371      34.408          -0      120.62          -0     126.185        1655           0           0     2.18206          -0           0           0
 1656           -0     3.63783          -0    0.186792     2.00236     34.4006          -0      120.62          -0     126.185        1656           0           0     2.18915          -0           0           0
 1657           -0      3.6278          -0    0.194322     2.00338     34.3951          -0      120.62          -0     126.185        1657           0           0      2.1977          -0           0           0
 1658           -0     3.61774          -0    0.209249     2.00353     34.3897          -0      120.62          -0     126.185        1658           0           0     2.21278          -0           0           0
 1659           -0     3.60916          -0    0.220565     2.00202     34.3832          -0      120.62          -0     126.185        1659           0           0     2.22258          -0           0           0
 1660           -0     3.60896          -0    0.209151     2.00099     34.3797          -0      120.62          -0     126.185        1660           0           0     2.21014          -0           0           0
 1661           -0     3.60823          -0    0.210057      2.0009     34.3786          -0      120.62          -0     126.185        1661           0           0     2.21096          -0           0           0
 1662           -0     3.60712          -0    0.211742     1.99989     34.3754          -0      120.62          -0     126.185        1662           0           0     2.21164          -0           0           0
 1663           -0       3.606          -0    0.213488     2.00056     34.3746          -0      120.62          -0     126.185        1663           0           0     2.21405          -0           0           0
 1664           -0     3.60503          -0     0.21486     1.99964     34.3732          -0      120.62          -0     126.185        1664           0           0      2.2145          -0           0           0
 1665           -0     3.60402          -0    0.216058     1.99891     34.3722          -0      120.62          -0     126.185        1665           0           0     2.21497          -0           0           0
 1666           -0     3.60322          -0    0.217021     1.99889     34.3714          -0      120.62          -0     126.185        1666           0           0     2.21591          -0           0           0
 1667           -0     3.60255          -0    0.217566      1.9988     34.3693          -0      120.62          -0     126.185        1667           0           0     2.21636          -0           0           0
 1668           -0     3.56455          -0    0.371595     2.00419     34.3667          -0      120.62          -0     126.185        1668           0           0     2.37578          -0           0           0
 1669           -0     3.51509          -0    0.513929      2.0079     34.3556           0      120.62          -0     126.185        1669           0           0     2.52182          -0           0           0
 1670           -0     3.50709          -0    0.524455     2.00585     34.3463          -0      120.62          -0     126.185        1670           0           0      2.5303          -0           0           0
 1671           -0     3.50395          -0    0.526645     2.00224     34.3359           0      120.62          -0     126.185        1671           0           0     2.52888          -0           0           0
 1672           -0     3.50175          -0    0.527932     2.00156     34.3333           0      120.62          -0     126.185        1672           0           0     2.52949          -0           0           0
 1673           -0     3.50006          -0    0.529455     2.00315      34.329           0      120.62          -0     126.185        1673           0           0     2.53261          -0           0           0
 1674           -0     3.49852          -0    0.531024     1.99788     34.3248          -0      120.62          -0     126.185        1674           0           0     2.52891          -0           0           0
 1675           -0     3.49708          -0    0.532727     1.99858      34.322          -0      120.62          -0     126.185        1675           0           0      2.5313          -0           0           0
 1676           -0     3.49198          -0    0.576985      2.0006     34.3232          -0      120.62          -0     126.185        1676           0           0     2.57758          -0           0           0
 1677           -0     3.45172          -0    0.825485     2.00416     34.3186          -0      120.62          -0     126.185        1677           0           0     2.82965          -0           0           0
 1678           -0     3.44062          -0    0.842462     2.00379     34.3105           0      120.62          -0     126.185        1678           0           0     2.84625          -0           0           0
 1679           -0     3.43641          -0    0.845763     2.00247     34.3076          -0      120.62          -0     126.185        1679           0           0     2.84823          -0           0           0
 1680           -0     3.43384          -0    0.847614     2.00229     34.3015           0      120.62          -0     126.185        1680           0           0     2.84991          -0           0           0
 1681           -0     3.43188          -0    0.849144     2.00016     34.3021           0      120.62          -0     126.185        1681           0           0     2.84931          -0           0           0
 1682           -0     3.43027          -0     0.85102     2.00042     34.2984           0      120.62          -0     126.185        1682           0           0     2.85144          -0           0           0
 1683           -0     3.42884          -0    0.852676     1.99984     34.2958          -0      120.62          -0     126.185        1683           0           0     2.85252          -0           0           0
 1684           -0     3.42722          -0    0.863661     1.99853     34.2937           0      120.62          -0     126.185        1684           0           0     2.86219          -0           0           0
 1685           -0     3.41416          -0     1.00267       1.999     34.2916           0      120.62          -0     126.185        1685           0           0     3.00167          -0           0           0
 1686           -0     3.40823          -0     1.00944     1.99896     34.2885          -0      120.62          -0     126.185        1686           0           0      3.0084          -0           0           0
 1687           -0     3.40509          -0     1.01115     2.00091     34.2889           0      120.62          -0     126.185        1687           0           0     3.01206          -0           0           0
 1688           -0     3.40287          -0     1.01265     1.99914     34.2845          -0      120.62          -0     126.185        1688           0           0     3.01179          -0           0           0
 1689           -0     3.40103          -0     1.01384     1.99908     34.2827          -0      120.62          -0     126.185        1689           0           0     3.01292          -0           0           0
 1690           -0      3.3995          -0     1.01525     1.99907     34.2806          -0      120.62          -0     126.185        1690           0           0     3.01431          -0           0           0
 1691           -0     3.39813          -0     1.01614     1.99956     34.2797          -0      120.62          -0     126.185        1691           0           0      3.0157          -0           0           0
 1692           -0     3.39691          -0     1.01692     1.99945     34.2802          -0      120.62          -0     126.185        1692           0           0     3.01636          -0           0           0
 1693           -0     3.39588          -0     1.01758     1.99755     34.2752          -0      120.62          -0     126.185        1693           0           0     3.01513          -0           0           0
 1694           -0     3.39496          -0     1.01793     1.99719     34.2773          -0      120.62          -0     126.185        1694           0           0     3.01512          -0           0           0
 1695           -0     3.39413          -0     1.01818     1.99873     34.2791          -0      120.62          -0     126.185        1695           0           0     3.01691          -0           0           0
 1696           -0     3.39335          -0     1.01839     1.99601     34.2754           0      120.62          -0     126.185        1696           0           0      3.0144          -0           0           0
 1697           -0     3.39269          -0      1.0188     1.99764     34.2748          -0      120.62          -0     126.185        1697           0           0     3.01643          -0           0           0
 1698           -0     3.39202          -0     1.01896     1.99923     34.2734          -0      120.62          -0     126.185        1698           0           0      3.0182          -0           0           0
 1699           -0     3.39141          -0     1.01915     1.99736     34.2732          -0      120.62          -0     126.185        1699           0           0     3.01651          -0           0           0
 1700           -0     3.39083          -0     1.01915     1.99867     34.2756          -0      120.62          -0     126.185        1700           0           0     3.01782          -0           0           0
 1701           -0     3.39028          -0     1.01914     1.99905     34.2778          -0      120.62          -0     126.185        1701           0           0     3.01819          -0           0           0
 1702           -0     3.38978          -0     1.01934      1.9994     34.2794          -0      120.62          -0     126.185        1702           0           0     3.01874          -0           0           0
 1703           -0     3.38929          -0     1.01933     1.99986     34.2799          -0      120.62          -0     126.185        1703           0           0     3.01919          -0           0           0
 1704           -0     3.38881          -0     1.01948     2.00067     34.2799          -0      120.62          -0     126.185        1704           0           0     3.02015          -0           0           0
 1705           -0     3.38836          -0      1.0194     1.99989      34.281           0      120.62          -0     126.185        1705           0           0     3.01929          -0           0           0
 1706           -0     3.38792          -0     1.01949     1.99954     34.2754          -0      120.62          -0     126.185        1706           0           0     3.01902          -0           0           0
 1707           -0      3.3875          -0     1.01969     1.99657      34.273           0      120.62          -0     126.185        1707           0           0     3.01626          -0           0           0
 1708           -0     3.38715          -0     1.01956     1.99726     34.2713          -0      120.62          -0     126.185        1708           0           0     3.01681          -0           0           0
 1709           -0     3.38678          -0     1.01984     1.99796     34.2729          -0      120.62          -0     126.185        1709           0           0     3.01781          -0           0           0
 1710           -0     3.38644          -0     1.01963     1.99964     34.2771          -0      120.62          -0     126.185        1710           0           0     3.01927          -0           0           0
 1711           -0      3.3861          -0     1.01963     1.99952     34.2742          -0      120.62          -0     126.185        1711           0           0     3.01915          -0           0           0
 1712           -0     3.38578          -0     1.01981     1.99799     34.2723          -0      120.62          -0     126.185        1712           0           0      3.0178          -0           0           0
 1713           -0     3.38551          -0     1.01979     1.99734     34.2742          -0      120.62          -0     126.185        1713           0           0     3.01713          -0           0           0
 1714           -0     3.38521          -0     1.01974      1.9988     34.2717          -0      120.62          -0     126.185        1714           0           0     3.01854          -0           0           0
 1715           -0     3.38491          -0     1.01969     1.99785      34.273          -0      120.62          -0     126.185        1715           0           0     3.01754          -0           0           0
 1716           -0     3.38458          -0     1.01985     1.99843     34.2767          -0      120.62          -0     126.185        1716           0           0     3.01828          -0           0           0
 1717           -0      3.3843          -0     1.01971     1.99778     34.2722          -0      120.62          -0     126.185        1717           0           0      3.0175          -0           0           0
 1718           -0     3.38404          -0      1.0198     1.99735     34.2692          -0      120.62          -0     126.185        1718           0           0     3.01716          -0           0           0
 1719           -0     3.38377          -0     1.01997     1.99615     34.2706          -0      120.62          -0     126.185        1719           0           0     3.01612          -0           0           0
 1720           -0     3.38355          -0     1.01996     1.99518      34.268          -0      120.62          -0     126.185        1720           0           0     3.01514          -0           0           0
 1721           -0     3.38327          -0     1.01999      1.9978     34.2682          -0      120.62          -0     126.185        1721           0           0     3.01779          -0           0           0
 1722           -0     3.38301          -0     1.02001     1.99745     34.2709           0      120.62          -0     126.185        1722           0           0     3.01746          -0           0           0
 1723           -0     3.38274          -0     1.01999     1.99749     34.2741      -4e-05      120.63          -0     126.185        1723           0           0      3.0175          -0           0           0
 1724           -0     3.38248          -0     1.01991      1.9983     34.2745    0.001116     120.642          -0     126.185        1724           0           0     3.01766          -0           0           0
 1725           -0     3.38224          -0     1.01992     1.99958     34.2765    0.001528     120.666          -0     126.185        1725           0           0     3.01874          -0           0           0
 1726           -0     3.38202          -0     1.01989     1.99801     34.2758    0.001881     120.691          -0     126.185        1726           0           0     3.01696          -0           0           0
 1727           -0     3.38182          -0     1.01987     1.99768     34.2734     0.00228     120.716          -0     126.185        1727           0           0     3.01641          -0           0           0
 1728           -0     3.38158          -0     1.01972      1.9991     34.2723    0.001978     120.724          -0     126.185        1728           0           0     3.01783          -0           0           0
 1729           -0     3.38137          -0     1.01994     1.99745     34.2724    0.002564     120.759          -0     126.185        1729           0           0     3.01611          -0           0           0
 1730           -0     3.38119          -0     1.01987     1.99672      34.271    0.002975      120.78          -0     126.185        1730           0           0     3.01511          -0           0           0
 1731           -0     3.38096          -0     1.01986     1.99775     34.2752    0.002382     120.797          -0     126.185        1731           0           0     3.01641          -0           0           0
 1732           -0     3.38076          -0     1.01989     1.99823     34.2734    0.003027     120.806          -0     126.185        1732           0           0     3.01661          -0           0           0
 1733           -0     3.38055          -0     1.01985      1.9971     34.2706    0.003635     120.842          -0     126.185        1733           0           0     3.01513          -0           0           0
 1734           -0     3.38035          -0     1.01987     1.99653     34.2686    0.003917     120.867          -0     126.185        1734           0           0     3.01444          -0           0           0
 1735           -0     3.38021          -0      1.0198     1.99649     34.2697    0.003795     120.874          -0     126.185        1735           0           0     3.01439          -0           0           0
 1736           -0     3.38001          -0      1.0198     1.99904     34.2709    0.004317     120.898          -0     126.185        1736           0           0     3.01668          -0           0           0
 1737           -0     3.37981          -0     1.01976     1.99809     34.2695    0.004632     120.916          -0     126.185        1737           0           0     3.01553          -0           0           0
 1738           -0     3.37963          -0     1.01969      1.9971     34.2716    0.004634     120.933          -0     126.185        1738           0           0     3.01447          -0           0           0
 1739           -0     3.37947          -0     1.01973     1.99645     34.2724    0.005842     120.954          -0     126.185        1739           0           0     3.01326          -0           0           0
 1740           -0     3.37929          -0     1.01961     1.99678      34.273    0.007129     120.977          -0     126.185        1740           0           0     3.01283          -0           0           0
 1741           -0     3.37912          -0     1.01959     1.99713     34.2695     0.00708     120.991          -0     126.185        1741           0           0     3.01318          -0           0           0
 1742           -0     3.37893          -0     1.01957     1.99724     34.2724    0.007151     121.009          -0     126.185        1742           0           0     3.01323          -0           0           0
 1743           -0     3.37874          -0      1.0195     1.99943      34.273    0.007995     121.026          -0     126.185        1743           0           0     3.01493          -0           0           0
 1744           -0     3.37858          -0     1.01943     1.99811     34.2723    0.008962     121.059          -0     126.185        1744           0           0     3.01306          -0           0           0
 1745           -0     3.37835          -0     1.01944     1.99755     34.2717    0.008761      121.07          -0     126.185        1745           0           0     3.01261          -0           0           0
 1746           -0     3.37809          -0     1.01921     1.99783     34.2722    0.009546     121.081          -0     126.185        1746           0           0     3.01228          -0           0           0
 1747           -0     3.37777          -0     1.01916     1.99762     34.2719     0.00977     121.104          -0     126.185        1747           0           0     3.01189          -0           0           0
 1748           -0     3.37738          -0     1.01895     1.99802     34.2714    0.010626     121.138          -0     126.185        1748           0           0     3.01165          -0           0           0
 1749           -0     3.37684          -0     1.01865     1.99808     34.2715    0.010087     121.143          -0     126.185        1749           0           0     3.01168          -0           0           0
 1750           -0     3.37601          -0     1.01816     1.99697     34.2714    0.010661     121.171          -0     126.185        1750           0           0      3.0098          -0           0           0
 1751           -0      3.3747          -0      1.0173     1.99844     34.2738    0.011341     121.186          -0     126.185        1751           0           0     3.01007          -0           0           0
 1752           -0     3.37254          -0     1.01593       1.999     34.2727    0.011713     121.217          -0     126.185        1752           0           0     3.00908          -0           0           0
 1753           -0     3.36926          -0     1.01449     1.99689      34.271    0.012387     121.232          -0     126.185        1753           0           0     3.00519          -0           0           0
 1754           -0     3.36503          -0     1.01327      1.9971     34.2717    0.012779     121.256          -0     126.185        1754           0           0     3.00398          -0           0           0
 1755           -0     3.36009          -0      1.0127     1.99805     34.2725    0.012871     121.269          -0     126.185        1755           0           0     3.00431          -0           0           0
 1756           -0     3.35493          -0     1.01219     1.99703     34.2705    0.013383     121.292          -0     126.185        1756           0           0     3.00252          -0           0           0
 1757           -0     3.34957          -0     1.01158      1.9969     34.2706    0.014015     121.321          -0     126.185        1757           0           0     3.00147          -0           0           0
 1758           -0     3.34396          -0     1.01099     1.99879     34.2667    0.014569     121.338          -0     126.185        1758           0           0      3.0025          -0           0           0
 1759           -0     3.33832          -0     1.01012     1.99789     34.2664    0.015204     121.348          -0     126.185        1759           0           0     3.00041          -0           0           0
 1760           -0     3.33266          -0     1.00963     1.99777     34.2627    0.015327     121.373          -0     126.185        1760           0           0     2.99974          -0           0           0
 1761           -0     3.32716          -0     1.00923     1.99842     34.2619    0.016041     121.391          -0     126.185        1761           0           0     2.99963          -0           0           0
 1762           -0     3.32179          -0     1.00915     1.99877       34.26    0.016066     121.408          -0     126.185        1762           0           0     2.99989          -0           0           0
 1763           -0     3.31664          -0     1.00886     1.99795     34.2585    0.016323     121.428          -0     126.185        1763           0           0     2.99865          -0           0           0
 1764           -0     3.31153          -0     1.00878     1.99956     34.2587    0.016692     121.452          -0     126.185        1764           0           0     2.99999          -0           0           0
 1765           -0     3.30661          -0     1.00878     1.99847     34.2577    0.017354     121.471          -0     126.185        1765           0           0     2.99858          -0           0           0
 1766           -0     3.30174          -0     1.00869     1.99753     34.2544    0.017621     121.488          -0     126.185        1766           0           0     2.99741          -0           0           0
 1767           -0     3.29675          -0     1.00843     1.99886      34.257    0.017981     121.514          -0     126.185        1767           0           0      2.9983          -0           0           0
 1768           -0      3.2918          -0      1.0085     1.99807     34.2559    0.018522     121.536          -0     126.185        1768           0           0     2.99731          -0           0           0
 1769           -0     3.28699          -0      1.0087     1.99995     34.2549    0.018483     121.553          -0     126.185        1769           0           0     2.99941          -0           0           0
 1770           -0     3.28243          -0     1.00909     1.99907     34.2549    0.018939     121.565          -0     126.185        1770           0           0     2.99869          -0           0           0
 1771           -0      3.2783          -0     1.00967     1.99938     34.2515    0.019182     121.586          -0     126.185        1771           0           0     2.99945          -0           0           0
 1772           -0     3.27461          -0     1.01045     1.99878      34.253    0.019807     121.617          -0     126.185        1772           0           0     2.99933          -0           0           0
 1773           -0     3.27124          -0     1.01102     1.99779     34.2525    0.019852     121.635          -0     126.185        1773           0           0     2.99888          -0           0           0
 1774           -0     3.26812          -0     1.01173     1.99833     34.2501    0.020197     121.653          -0     126.185        1774           0           0     2.99996          -0           0           0
 1775           -0     3.26517          -0     1.01224     1.99745     34.2471      0.0207     121.672          -0     126.185        1775           0           0     2.99934          -0           0           0
 1776           -0     3.26236          -0     1.01289     1.99878     34.2525    0.021195     121.691          -0     126.185        1776           0           0     3.00107          -0           0           0
 1777           -0     3.25962          -0     1.01309     1.99859     34.2539    0.021091     121.711          -0     126.185        1777           0           0     3.00113          -0           0           0
 1778           -0       3.257          -0     1.01367     1.99869      34.249    0.022269     121.735          -0     126.185        1778           0           0     3.00122          -0           0           0
 1779           -0     3.25448          -0     1.01383     1.99742     34.2511    0.022524     121.758          -0     126.185        1779           0           0     2.99999          -0           0           0
 1780           -0     3.25197          -0     1.01409     1.99953     34.2497    0.021511     121.765          -0     126.185        1780           0           0     3.00286          -0           0           0
 1781           -0     3.24954          -0     1.01421     1.99808      34.247    0.022823     121.794          -0     126.185        1781           0           0     3.00087          -0           0           0
 1782           -0     3.24719          -0     1.01435     1.99843     34.2482    0.022478     121.821          -0     126.185        1782           0           0     3.00154          -0           0           0
 1783           -0     3.24487          -0     1.01462     1.99819      34.247     0.02334     121.826          -0     126.185        1783           0           0     3.00114          -0           0           0
 1784           -0     3.24267          -0     1.01472     1.99811     34.2418    0.023769     121.854          -0     126.185        1784           0           0     3.00094          -0           0           0
 1785           -0     3.24054          -0     1.01479     1.99863     34.2393    0.024115     121.872          -0     126.185        1785           0           0     3.00136          -0           0           0
 1786           -0     3.23846          -0     1.01496       1.999      34.239    0.024272     121.901          -0     126.185        1786           0           0     3.00183          -0           0           0
 1787           -0     3.23651          -0     1.01513     1.99942      34.237    0.024933     121.931          -0     126.185        1787           0           0     3.00208          -0           0           0
 1788           -0     3.23466          -0      1.0152     1.99941     34.2348    0.025213     121.936          -0     126.185        1788           0           0     3.00201          -0           0           0
 1789           -0     3.23287          -0     1.01534     1.99752     34.2351    0.025482     121.955          -0     126.185        1789           0           0     3.00012          -0           0           0
 1790           -0     3.23118          -0     1.01546     1.99753     34.2337    0.025669     121.976          -0     126.185        1790           0           0     3.00015          -0           0           0
 1791           -0     3.22957          -0     1.01556      2.0001     34.2348    0.026092      121.99          -0     126.185        1791           0           0     3.00262          -0           0           0
 1792           -0       3.228          -0     1.01576     2.00061     34.2381    0.026104     122.006          -0     126.185        1792           0           0     3.00331          -0           0           0
 1793           -0     3.22654          -0     1.01581     1.99986     34.2376    0.026867     122.033          -0     126.185        1793           0           0     3.00223          -0           0           0
 1794           -0     3.22515          -0     1.01591     2.00046     34.2381    0.026814     122.057          -0     126.185        1794           0           0     3.00297          -0           0           0
 1795           -0     3.22386          -0     1.01606     1.99872     34.2337    0.026762     122.076          -0     126.185        1795           0           0     3.00139          -0           0           0
 1796           -0     3.22269          -0     1.01613      1.9965     34.2284    0.027491     122.095          -0     126.185        1796           0           0     2.99889          -0           0           0
 1797           -0     3.22158          -0      1.0163     1.99934      34.228    0.027777     122.122          -0     126.185        1797           0           0     3.00175          -0           0           0
 1798           -0     3.22053          -0     1.01621     1.99686     34.2268    0.027789     122.139          -0     126.185        1798           0           0     2.99917          -0           0           0
 1799           -0     3.21952          -0     1.01636     1.99842     34.2306     0.02829     122.152          -0     126.185        1799           0           0     3.00064          -0           0           0
 1800           -0     3.21861          -0     1.01652     1.99809     34.2318    0.028646     122.177          -0     126.185        1800           0           0     3.00029          -0           0           0
 1801           -0     3.21773          -0     1.01655     1.99641     34.2299    0.029012     122.198          -0     126.185        1801           0           0     2.99846          -0           0           0
 1802           -0     3.21693          -0     1.01671     1.99627     34.2284    0.029559     122.223          -0     126.185        1802           0           0      2.9982          -0           0           0
 1803           -0     3.21618          -0     1.01679     1.99788      34.228    0.029693      122.24          -0     126.185        1803           0           0     2.99983          -0           0           0
 1804           -0     3.21545          -0     1.01681     1.99902     34.2299    0.029294     122.239          -0     126.185        1804           0           0     3.00118          -0           0           0
 1805           -0     3.21479          -0      1.0168     1.99783     34.2292    0.030093      122.27          -0     126.185        1805           0           0     2.99959          -0           0           0
 1806           -0     3.21419          -0     1.01702       1.998     34.2286    0.030389     122.294          -0     126.185        1806           0           0     2.99983          -0           0           0
 1807           -0     3.21363          -0     1.01687     1.99656     34.2319    0.030716     122.312          -0     126.185        1807           0           0     2.99808          -0           0           0
 1808           -0      3.2131          -0     1.01705     1.99769     34.2325    0.030865     122.327          -0     126.185        1808           0           0     2.99931          -0           0           0
 1809           -0     3.21261          -0     1.01708     1.99866     34.2285    0.030942     122.349          -0     126.185        1809           0           0     3.00028          -0           0           0
 1810           -0     3.21216          -0     1.01707     1.99868     34.2284    0.030974     122.375          -0     126.185        1810           0           0     3.00026          -0           0           0
 1811           -0     3.21173          -0     1.01717     1.99818      34.231    0.031245     122.396          -0     126.185        1811           0           0     2.99973          -0           0           0
 1812           -0     3.21131          -0     1.01722     1.99746     34.2315    0.031287     122.405          -0     126.185        1812           0           0     2.99904          -0           0           0
 1813           -0     3.21096          -0     1.01718     1.99665     34.2279    0.031651     122.431          -0     126.185        1813           0           0       2.998          -0           0           0
 1814           -0     3.21064          -0     1.01731     1.99672     34.2288    0.032737     122.456          -0     126.185        1814           0           0     2.99766          -0           0           0
 1815           -0     3.21028          -0     1.01717     1.99855     34.2296    0.033033     122.473          -0     126.185        1815           0           0      2.9992          -0           0           0
 1816           -0     3.20993          -0     1.01732      1.9977     34.2269    0.033159     122.492          -0     126.185        1816           0           0     2.99844          -0           0           0
 1817           -0     3.20964          -0     1.01719     1.99762      34.229    0.032903     122.507          -0     126.185        1817           0           0     2.99836          -0           0           0
 1818           -0     3.20931          -0     1.01716     1.99817     34.2293    0.033908     122.534          -0     126.185        1818           0           0     2.99837          -0           0           0
 1819           -0     3.20901          -0     1.01739     1.99725     34.2257    0.033869     122.556          -0     126.185        1819           0           0      2.9977          -0           0           0
 1820           -0      3.2088          -0     1.01733     1.99809     34.2275    0.034051     122.568          -0     126.185        1820           0           0     2.99839          -0           0           0
 1821           -0     3.20854          -0     1.01723     1.99884     34.2294    0.035107     122.602          -0     126.185        1821           0           0     2.99852          -0           0           0
 1822           -0      3.2083          -0     1.01751     1.99848     34.2289    0.035289     122.617          -0     126.185        1822           0           0     2.99834          -0           0           0
 1823           -0     3.20807          -0     1.01728     1.99919     34.2313    0.035377     122.635          -0     126.185        1823           0           0     2.99878          -0           0           0
 1824           -0     3.20782          -0     1.01738     1.99743     34.2311    0.035049     122.645          -0     126.185        1824           0           0     2.99729          -0           0           0
 1825           -0     3.20759          -0     1.01726     1.99817     34.2308     0.03548     122.662          -0     126.185        1825           0           0     2.99769          -0           0           0
 1826           -0     3.20738          -0     1.01739     1.99836     34.2263    0.035696     122.693          -0     126.185        1826           0           0      2.9979          -0           0           0
 1827           -0     3.20715          -0     1.01722     1.99881     34.2247     0.03573     122.708          -0     126.185        1827           0           0     2.99816          -0           0           0
 1828           -0     3.20696          -0     1.01739     1.99801     34.2269    0.035491     122.729          -0     126.185        1828           0           0     2.99765          -0           0           0
 1829           -0     3.20675          -0     1.01733     1.99694     34.2241    0.036443     122.755          -0     126.185        1829           0           0     2.99605          -0           0           0
 1830           -0     3.20654          -0     1.01731     1.99682     34.2248    0.036548     122.773          -0     126.185        1830           0           0     2.99585          -0           0           0
 1831           -0     3.20633          -0     1.01742     1.99817     34.2245    0.036767     122.793          -0     126.185        1831           0           0     2.99721          -0           0           0
 1832           -0     3.20614          -0     1.01751      1.9975     34.2262    0.037062     122.813          -0     126.185        1832           0           0     2.99648          -0           0           0
 1833           -0     3.20597          -0     1.01747     1.99959     34.2287    0.036775     122.823          -0     126.185        1833           0           0     2.99867          -0           0           0
 1834           -0     3.20579          -0     1.01736     1.99777     34.2271    0.036885     122.843          -0     126.185        1834           0           0     2.99668          -0           0           0
 1835           -0     3.20557          -0     1.01747     1.99836     34.2268    0.037284     122.874          -0     126.185        1835           0           0     2.99719          -0           0           0
 1836           -0     3.20542          -0     1.01739     1.99774     34.2258    0.037567     122.897          -0     126.185        1836           0           0     2.99634          -0           0           0
 1837           -0     3.20526          -0     1.01728     1.99531     34.2225    0.037726     122.918          -0     126.185        1837           0           0     2.99373          -0           0           0
 1838           -0     3.20507          -0      1.0174     1.99577     34.2206    0.037715     122.936          -0     126.185        1838           0           0     2.99431          -0           0           0
 1839           -0     3.20493          -0     1.01733     1.99568     34.2176    0.038087      122.96          -0     126.185        1839           0           0     2.99398          -0           0           0
 1840           -0     3.20476          -0     1.01727     1.99662     34.2203    0.038328     122.975          -0     126.185        1840           0           0     2.99472          -0           0           0
 1841           -0      3.2046          -0      1.0173     1.99705     34.2233    0.038445     123.002          -0     126.185        1841           0           0     2.99512          -0           0           0
 1842           -0     3.20441          -0     1.01731      1.9978     34.2237    0.038814     123.015          -0     126.185        1842           0           0      2.9957          -0           0           0
 1843           -0     3.20422          -0      1.0175     1.99808     34.2237    0.039568      123.04          -0     126.185        1843           0           0      2.9958          -0           0           0
 1844           -0     3.20407          -0     1.01737     1.99731     34.2219    0.039214     123.058          -0     126.185        1844           0           0     2.99508          -0           0           0
 1845           -0     3.20391          -0     1.01741     1.99757     34.2235    0.039213     123.073          -0     126.185        1845           0           0     2.99537          -0           0           0
 1846           -0     3.20377          -0     1.01739      1.9969     34.2198    0.039413     123.096          -0     126.185        1846           0           0     2.99459          -0           0           0
 1847           -0     3.20363          -0     1.01756     1.99764     34.2204    0.039291     123.106          -0     126.185        1847           0           0     2.99555          -0           0           0
 1848           -0     3.20351          -0     1.01745     1.99693     34.2215    0.039396     123.132          -0     126.185        1848           0           0     2.99469          -0           0           0
 1849           -0     3.20335          -0      1.0175     1.99711     34.2187    0.039144      123.14          -0     126.185        1849           0           0     2.99503          -0           0           0
 1850           -0     3.20321          -0     1.01756     1.99633      34.218    0.040721     123.173          -0     126.185        1850           0           0     2.99353          -0           0           0
 1851           -0     3.20308          -0     1.01748     1.99791     34.2203    0.041485       123.2          -0     126.185        1851           0           0     2.99465          -0           0           0
 1852           -0     3.20293          -0     1.01744     1.99833     34.2185    0.041973     123.226          -0     126.185        1852           0           0     2.99478          -0           0           0
 1853           -0      3.2028          -0      1.0175     1.99811     34.2205    0.041527     123.241          -0     126.185        1853           0           0     2.99484          -0           0           0
 1854           -0     3.20265          -0     1.01747     1.99801     34.2223    0.041799     123.259          -0     126.185        1854           0           0     2.99458          -0           0           0
 1855           -0     3.20254          -0      1.0173     1.99763     34.2217     0.04144     123.279          -0     126.185        1855           0           0     2.99421          -0           0           0
 1856           -0     3.20242          -0     1.01725     1.99742     34.2228    0.042479     123.297          -0     126.185        1856           0           0     2.99342          -0           0           0
 1857           -0     3.20228          -0     1.01729     1.99715     34.2203    0.042623     123.314          -0     126.185        1857           0           0     2.99312          -0           0           0
 1858           -0     3.20218          -0     1.01733     1.99789     34.2211    0.043265      123.34          -0     126.185        1858           0           0     2.99358          -0           0           0
 1859           -0     3.20205          -0     1.01726     1.99719     34.2214    0.042745     123.355          -0     126.185        1859           0           0     2.99308          -0           0           0
 1860           -0     3.20195          -0     1.01733     1.99816     34.2211    0.043301     123.376          -0     126.185        1860           0           0     2.99384          -0           0           0
 1861           -0     3.20185          -0     1.01725     1.99785     34.2205     0.04329     123.394          -0     126.185        1861           0           0     2.99346          -0           0           0
 1862           -0     3.20172          -0     1.01725     1.99738     34.2196    0.043869      123.42          -0     126.185        1862           0           0     2.99269          -0           0           0
 1863           -0      3.2016          -0     1.01731     1.99701     34.2184    0.044137     123.437          -0     126.185        1863           0           0     2.99225          -0           0           0
 1864           -0     3.20147          -0     1.01724     1.99824       34.22    0.043651     123.446          -0     126.185        1864           0           0     2.99365          -0           0           0
 1865           -0     3.20137          -0     1.01725     1.99755     34.2195    0.044943     123.466          -0     126.185        1865           0           0     2.99232          -0           0           0
 1866           -0     3.20122          -0     1.01712     1.99792      34.219    0.046013     123.496          -0     126.185        1866           0           0     2.99203          -0           0           0
 1867           -0     3.20063          -0     1.01603     1.99733       34.22    0.046294     123.513          -0     126.185        1867           0           0     2.99021          -0           0           0
 1868           -0     3.19942          -0     1.01586     1.99812     34.2186    0.047776     123.527          -0     126.185        1868           0           0      2.9901          -0           0           0
 1869           -0     3.19831          -0       1.016     1.99809     34.2197    0.049943     123.562          -0     126.185        1869           0           0     2.98912          -0           0           0
 1870           -0     3.19737          -0     1.01611     2.00059     34.2211    0.050772     123.579          -0     126.185        1870           0           0     2.99132          -0           0           0
 1871           -0     3.19657          -0     1.01612     2.00001     34.2204    0.051104      123.59          -0     126.185        1871           0           0     2.99058          -0           0           0
 1872           -0     3.19588          -0     1.01624     1.99876     34.2173    0.053554     123.619          -0     126.185        1872           0           0     2.98822          -0           0           0
 1873           -0     3.19525          -0     1.01624     1.99665     34.2156    0.053897     123.638          -0     126.185        1873           0           0     2.98594          -0           0           0
 1874           -0     3.19466          -0     1.01634     1.99759     34.2165    0.054906     123.654          -0     126.185        1874           0           0     2.98648          -0           0           0
 1875           -0     3.19411          -0     1.01642     1.99748      34.214    0.056349     123.677          -0     126.185        1875           0           0     2.98573          -0           0           0
 1876           -0     3.19358          -0     1.01638     1.99672     34.2129    0.057662       123.7          -0     126.185        1876           0           0     2.98428          -0           0           0
 1877           -0      3.1931          -0     1.01641     1.99794     34.2133    0.058059     123.701          -0     126.185        1877           0           0     2.98532          -0           0           0
 1878           -0     3.19262          -0     1.01646      1.9985     34.2147    0.060392     123.732          -0     126.185        1878           0           0     2.98476          -0           0           0
 1879           -0     3.19218          -0     1.01635     1.99693     34.2103    0.062025     123.754          -0     126.185        1879           0           0     2.98227          -0           0           0
 1880           -0     3.19173          -0     1.01636     1.99829     34.2121    0.063084     123.776          -0     126.185        1880           0           0      2.9831          -0           0           0
 1881           -0      3.1913          -0     1.01652      1.9994     34.2142    0.063815     123.786          -0     126.185        1881           0           0     2.98401          -0           0           0
 1882           -0     3.19089          -0     1.01647     1.99798     34.2132    0.066088     123.813          -0     126.185        1882           0           0      2.9814          -0           0           0
 1883           -0     3.19054          -0     1.01651     1.99872     34.2093    0.067039     123.826          -0     126.185        1883           0           0     2.98171          -0           0           0
 1884           -0     3.19021          -0     1.01651     1.99776     34.2092    0.068565     123.844          -0     126.185        1884           0           0     2.97998          -0           0           0
 1885           -0     3.18987          -0     1.01671     1.99719     34.2092    0.070922     123.874          -0     126.185        1885           0           0     2.97843          -0           0           0
 1886           -0      3.1896          -0     1.01667     1.99786     34.2082    0.071949     123.885          -0     126.185        1886           0           0     2.97855          -0           0           0
 1887           -0     3.18935          -0     1.01665     1.99691     34.2071    0.074389     123.913          -0     126.185        1887           0           0     2.97637          -0           0           0
 1888           -0     3.18912          -0     1.01665     1.99568     34.2065    0.076772      123.94          -0     126.185        1888           0           0     2.97394          -0           0           0
 1889           -0     3.18889          -0     1.01672     1.99785     34.2105    0.078553     123.954          -0     126.185        1889           0           0     2.97529          -0           0           0
 1890           -0      3.1887          -0     1.01673     1.99727      34.209    0.079335     123.966          -0     126.185        1890           0           0     2.97433          -0           0           0
[truncated: 36,836,043 more chars]
