# Supplementary material for: Slow-to-fast transition of giant creeping rockslides modulated by undrained loading in basal shear zones
Source: Nat Commun. 2020 Mar 12;11:1352. doi: 10.1038/s41467-020-15093-3 (PMC7067777; doi:10.1038/s41467-020-15093-3)
Supplement: Supplementary file 3 — Source Data [file 41467_2020_15093_MOESM3_ESM.zip › NCOMMS-19-25861A_b503_data.txt]

number of records = 206823
            col 1       col 2       col 3       col 4       col 5       col 6       col 7       col 8       col 9       col 10       col 11       col 12       col 13       col 14       col 15       col 16       col 17
          lp_disp          LT         Tau       Sig_N          Pc     Pc_Disp    Ppa_load    Ppa_Disp    Ppb_load    Ppb_Disp        Time     ec_disp   Shear_str  Eff_stress          mu      Ppbsmt    Velocity
              mic          mm         MPa         MPa         MPa          mm         MPa          mm         MPa          mm           s          mm           .         MPa           .         MPa        mm/s
      206823 recs 206823 recs 206823 recs 206823 recs 206823 recs 206823 recs 206823 recs 206823 recs 206823 recs 206823 recs 206823 recs 206823 recs 206823 recs 206823 recs 206823 recs 206823 recs 206823 recs
    0           -0     2.60573          -0       1e-07    -0.00575     21.0786          -0      132.79           0     128.579           0          -0          -0  -0.0057499           0           0           0
    1           -0     2.60573          -0       1e-07   -0.005244     21.0786          -0      132.79           0     128.579           1           0           0  -0.0052439           0           0           0
    2           -0     2.60573          -0       1e-07   -0.004942     21.0786          -0      132.79           0     128.579           2           0           0  -0.0049419           0           0           0
    3           -0     2.60573          -0       1e-07   -0.005366     21.0786          -0      132.79          -0     128.579           3           0           0  -0.0053659           0           0           0
    4           -0     2.60573          -0       1e-07   -0.004303     21.0786          -0      132.79          -0     128.579           4           0           0  -0.0043029           0           0           0
    5           -0     2.60573          -0       1e-07   -0.003618     21.0786          -0      132.79           0     128.579           5           0           0  -0.0036179           0           0           0
    6           -0     2.60573          -0       1e-07   -0.004113     21.0786          -0      132.79          -0     128.579           6           0           0  -0.0041129           0           0           0
    7           -0     2.60573          -0       1e-07   -0.005834     21.0786          -0      132.79          -0     128.579           7           0           0  -0.0058339           0           0           0
    8           -0     2.60573          -0       1e-07   -0.007768     21.0786          -0      132.79          -0     128.579           8           0           0  -0.0077679           0           0           0
    9           -0     2.60573          -0       1e-07   -0.006169     21.0786          -0      132.79           0     128.579           9           0           0  -0.0061689           0           0           0
   10           -0     2.60573          -0       1e-07   -0.005213     21.0786          -0      132.79          -0     128.579          10           0           0  -0.0052129           0           0           0
   11           -0     2.60573          -0       1e-07   -0.002649     21.0786          -0      132.79          -0     128.579          11           0           0  -0.0026489           0           0           0
   12           -0     2.60573          -0       1e-07   -0.005428     21.0786          -0      132.79          -0     128.579          12           0           0  -0.0054279           0           0           0
   13           -0     2.60573          -0       1e-07   -0.004202     21.0786          -0      132.79           0     128.579          13           0           0  -0.0042019           0           0           0
   14           -0     2.60573          -0       1e-07   -0.004398     21.0786          -0      132.79          -0     128.579          14           0           0  -0.0043979           0           0           0
   15           -0     2.60573          -0       1e-07    -0.00358     21.0786          -0      132.79           0     128.579          15           0           0  -0.0035799           0           0           0
   16           -0     2.60573          -0       1e-07   -0.005337     21.0786          -0      132.79          -0     128.579          16           0           0  -0.0053369           0           0           0
   17           -0     2.60573          -0       1e-07   -0.003238     21.0786          -0      132.79          -0     128.579          17           0           0  -0.0032379           0           0           0
   18           -0     2.60573          -0       1e-07    -0.00378     21.0786          -0      132.79           0     128.579          18           0           0  -0.0037799           0           0           0
   19           -0     2.60573          -0       1e-07   -0.005023     21.0786          -0      132.79          -0     128.579          19           0           0  -0.0050229           0           0           0
   20           -0     2.60573          -0       1e-07   -0.005023     21.0786          -0      132.79          -0     128.579          20           0           0  -0.0050229           0           0           0
   21           -0     2.60573          -0       1e-07   -0.005306     21.0786          -0      132.79           0     128.579          21           0           0  -0.0053059           0           0           0
   22           -0     2.60573          -0       1e-07   -0.005522     21.0786          -0      132.79          -0     128.579          22           0           0  -0.0055219           0           0           0
   23           -0     2.60573          -0       1e-07   -0.003349     21.0786          -0      132.79          -0     128.579          23           0           0  -0.0033489           0           0           0
   24           -0     2.60573          -0       1e-07   -0.005806     21.0786          -0      132.79          -0     128.579          24           0           0  -0.0058059           0           0           0
   25           -0     2.60573          -0       1e-07   -0.003747     21.0786          -0      132.79          -0     128.579          25           0           0  -0.0037469           0           0           0
   26           -0     2.60573          -0       1e-07   -0.005205     21.0786          -0      132.79          -0     128.579          26           0           0  -0.0052049           0           0           0
   27           -0     2.60573          -0       1e-07   -0.003575     21.0786          -0      132.79          -0     128.579          27           0           0  -0.0035749           0           0           0
   28           -0     2.60573          -0       1e-07   -0.005577     21.0786          -0      132.79          -0     128.579          28           0           0  -0.0055769           0           0           0
   29           -0     2.60573          -0       1e-07   -0.004751     21.0786          -0      132.79          -0     128.579          29           0           0  -0.0047509           0           0           0
   30           -0     2.60573          -0       1e-07   -0.003971     21.0786          -0      132.79          -0     128.579          30           0           0  -0.0039709           0           0           0
   31           -0     2.60573          -0       1e-07   -0.005368     21.0786          -0      132.79          -0     128.579          31           0           0  -0.0053679           0           0           0
   32           -0     2.60573          -0       1e-07   -0.005039     21.0786          -0      132.79          -0     128.579          32           0           0  -0.0050389           0           0           0
   33           -0     2.60573          -0       1e-07   -0.004535     21.0786          -0      132.79          -0     128.579          33           0           0  -0.0045349           0           0           0
   34           -0     2.60573          -0       1e-07    -0.00591     21.0786          -0      132.79          -0     128.579          34           0           0  -0.0059099           0           0           0
   35           -0     2.60573          -0       1e-07   -0.006149     21.0786          -0      132.79          -0     128.579          35           0           0  -0.0061489           0           0           0
   36           -0     2.60573          -0       1e-07   -0.006903     21.0786          -0      132.79          -0     128.579          36           0           0  -0.0069029           0           0           0
   37           -0     2.60573          -0       1e-07   -0.006618     21.0786          -0      132.79          -0     128.579          37           0           0  -0.0066179           0           0           0
   38           -0     2.60573          -0       1e-07   -0.004961     21.0786          -0      132.79          -0     128.579          38           0           0  -0.0049609           0           0           0
   39           -0     2.60573          -0       1e-07   -0.005211     21.0786          -0      132.79          -0     128.579          39           0           0  -0.0052109           0           0           0
   40           -0     2.60573          -0       1e-07   -0.004764     21.0786          -0      132.79          -0     128.579          40           0           0  -0.0047639           0           0           0
   41           -0     2.60573          -0       1e-07   -0.007025     21.0786          -0      132.79          -0     128.579          41           0           0  -0.0070249           0           0           0
   42           -0     2.60573          -0       1e-07   -0.003574     21.0786          -0      132.79          -0     128.579          42           0           0  -0.0035739           0           0           0
   43           -0     2.60573          -0       1e-07   -0.005952     21.0786          -0      132.79          -0     128.579          43           0           0  -0.0059519           0           0           0
   44           -0     2.60573          -0       1e-07   -0.005776     21.0786          -0      132.79          -0     128.579          44           0           0  -0.0057759           0           0           0
   45           -0     2.60573          -0       1e-07   -0.006054     21.0786          -0      132.79          -0     128.579          45           0           0  -0.0060539           0           0           0
   46           -0     2.60573          -0       1e-07   -0.005244     21.0786          -0      132.79          -0     128.579          46           0           0  -0.0052439           0           0           0
   47           -0     2.60573          -0       1e-07   -0.004988     21.0786          -0      132.79          -0     128.579          47           0           0  -0.0049879           0           0           0
   48           -0     2.60573          -0       1e-07   -0.004809     21.0786          -0      132.79          -0     128.579          48           0           0  -0.0048089           0           0           0
   49           -0     2.60573          -0       1e-07    -0.00601     21.0786          -0      132.79          -0     128.579          49           0           0  -0.0060099           0           0           0
   50           -0     2.60573          -0       1e-07   -0.007531     21.0786          -0      132.79          -0     128.579          50           0           0  -0.0075309           0           0           0
   51           -0     2.60573          -0       1e-07   -0.006974     21.0786          -0      132.79          -0     128.579          51           0           0  -0.0069739           0           0           0
   52           -0     2.60573          -0       1e-07   -0.007865     21.0786          -0      132.79          -0     128.579          52           0           0  -0.0078649           0           0           0
   53           -0     2.60573          -0       1e-07    -0.00681     21.0786          -0      132.79          -0     128.579          53           0           0  -0.0068099           0           0           0
   54           -0     2.60573          -0       1e-07   -0.005943     21.0786          -0      132.79          -0     128.579          54           0           0  -0.0059429           0           0           0
   55           -0     2.60573          -0       1e-07   -0.004849     21.0786          -0      132.79          -0     128.579          55           0           0  -0.0048489           0           0           0
   56           -0     2.60573          -0       1e-07    -0.00572     21.0786          -0      132.79          -0     128.579          56           0           0  -0.0057199           0           0           0
   57           -0     2.60573          -0       1e-07   -0.006354     21.0786          -0      132.79          -0     128.579          57           0           0  -0.0063539           0           0           0
   58           -0     2.60573          -0       1e-07   -0.005911     21.0786          -0      132.79          -0     128.579          58           0           0  -0.0059109           0           0           0
   59           -0     2.60573          -0       1e-07   -0.006068     21.0786          -0      132.79          -0     128.579          59           0           0  -0.0060679           0           0           0
   60           -0     2.60573          -0       1e-07   -0.006323     21.0786          -0      132.79          -0     128.579          60           0           0  -0.0063229           0           0           0
   61           -0     2.60573          -0       1e-07   -0.005384     21.0786          -0      132.79          -0     128.579          61           0           0  -0.0053839           0           0           0
   62           -0     2.60573          -0       1e-07     -0.0058     21.0786          -0      132.79           0     128.579          62           0           0  -0.0057999           0           0           0
   63           -0     2.60573          -0       1e-07    -0.00659     21.0786          -0      132.79          -0     128.579          63           0           0  -0.0065899           0           0           0
   64           -0     2.60573          -0       1e-07   -0.007923     21.0786          -0      132.79          -0     128.579          64           0           0  -0.0079229           0           0           0
   65           -0     2.60573          -0       1e-07   -0.004744     21.0786          -0      132.79           0     128.579          65           0           0  -0.0047439           0           0           0
   66           -0     2.60573          -0       1e-07   -0.005331     21.0786          -0      132.79           0     128.579          66           0           0  -0.0053309           0           0           0
   67           -0     2.60573          -0       1e-07   -0.005147     21.0786          -0      132.79          -0     128.579          67           0           0  -0.0051469           0           0           0
   68           -0     2.60573          -0       1e-07   -0.005629     21.0786          -0      132.79          -0     128.579          68           0           0  -0.0056289           0           0           0
   69           -0     2.60573          -0       1e-07   -0.005377     21.0786          -0      132.79          -0     128.579          69           0           0  -0.0053769           0           0           0
   70           -0     2.60573          -0       1e-07   -0.004273     21.0786          -0      132.79          -0     128.579          70           0           0  -0.0042729           0           0           0
   71           -0     2.60573          -0       1e-07   -0.003581     21.0786          -0      132.79          -0     128.579          71           0           0  -0.0035809           0           0           0
   72           -0     2.60573          -0       1e-07   -0.004136     21.0786          -0      132.79           0     128.579          72           0           0  -0.0041359           0           0           0
   73           -0     2.60573          -0       1e-07   -0.004776     21.0786          -0      132.79          -0     128.579          73           0           0  -0.0047759           0           0           0
   74           -0     2.60573          -0       1e-07    -0.00346     21.0786          -0      132.79          -0     128.579          74           0           0  -0.0034599           0           0           0
   75           -0     2.60573          -0       1e-07   -0.006823     21.0786          -0      132.79          -0     128.579          75           0           0  -0.0068229           0           0           0
   76           -0     2.60573          -0       1e-07   -0.003378     21.0786          -0      132.79          -0     128.579          76           0           0  -0.0033779           0           0           0
   77           -0     2.60573          -0       1e-07   -0.003881     21.0786          -0      132.79          -0     128.579          77           0           0  -0.0038809           0           0           0
   78           -0     2.60573          -0       1e-07   -0.003342     21.0786          -0      132.79          -0     128.579          78           0           0  -0.0033419           0           0           0
   79           -0     2.60573          -0       1e-07   -0.002983     21.0786          -0      132.79          -0     128.579          79           0           0  -0.0029829           0           0           0
   80           -0     2.60573          -0       1e-07   -0.004517     21.0786          -0      132.79          -0     128.579          80           0           0  -0.0045169           0           0           0
   81           -0     2.60573          -0       1e-07    -0.00345     21.0786          -0      132.79          -0     128.579          81           0           0  -0.0034499           0           0           0
   82           -0     2.60573          -0       1e-07   -0.002559     21.0786          -0      132.79          -0     128.579          82           0           0  -0.0025589           0           0           0
   83           -0     2.60573          -0       1e-07   -0.004071     21.0786          -0      132.79          -0     128.579          83           0           0  -0.0040709           0           0           0
   84           -0     2.60573          -0       1e-07   -0.005923     21.0786          -0      132.79          -0     128.579          84           0           0  -0.0059229           0           0           0
   85           -0     2.60573          -0       1e-07   -0.004814     21.0786          -0      132.79          -0     128.579          85           0           0  -0.0048139           0           0           0
   86           -0     2.60573          -0       1e-07   -0.004707     21.0786          -0      132.79          -0     128.579          86           0           0  -0.0047069           0           0           0
   87           -0     2.60573          -0       1e-07   -0.003689     21.0786          -0      132.79          -0     128.579          87           0           0  -0.0036889           0           0           0
   88           -0     2.60573          -0       1e-07   -0.003605     21.0786          -0      132.79          -0     128.579          88           0           0  -0.0036049           0           0           0
   89           -0     2.60573          -0       1e-07   -0.006725     21.0786          -0      132.79          -0     128.579          89           0           0  -0.0067249           0           0           0
   90           -0     2.60573          -0       1e-07   -0.004465     21.0786          -0      132.79          -0     128.579          90           0           0  -0.0044649           0           0           0
   91           -0     2.60573          -0       1e-07   -0.002923     21.0786          -0      132.79          -0     128.579          91           0           0  -0.0029229           0           0           0
   92           -0     2.60573          -0       1e-07   -0.004905     21.0786          -0      132.79          -0     128.579          92           0           0  -0.0049049           0           0           0
   93           -0     2.60573          -0       1e-07   -0.005776     21.0786          -0      132.79          -0     128.579          93           0           0  -0.0057759           0           0           0
   94           -0     2.60573          -0       1e-07   -0.004722     21.0786          -0      132.79          -0     128.579          94           0           0  -0.0047219           0           0           0
   95           -0     2.60573          -0       1e-07   -0.006776     21.0786          -0      132.79          -0     128.579          95           0           0  -0.0067759           0           0           0
   96           -0     2.60573          -0       1e-07    -0.00629     21.0786          -0      132.79          -0     128.579          96           0           0  -0.0062899           0           0           0
   97           -0     2.60573          -0       1e-07   -0.006138     21.0786          -0      132.79          -0     128.579          97           0           0  -0.0061379           0           0           0
   98           -0     2.60573          -0       1e-07   -0.005553     21.0786          -0      132.79          -0     128.579          98           0           0  -0.0055529           0           0           0
   99           -0     2.60573          -0       1e-07   -0.006115     21.0786          -0      132.79          -0     128.579          99           0           0  -0.0061149           0           0           0
  100           -0     2.60573          -0       1e-07   -0.003689     21.0786          -0      132.79          -0     128.579         100           0           0  -0.0036889           0           0           0
  101           -0     2.60573          -0       1e-07   -0.005477     21.0786          -0      132.79          -0     128.579         101           0           0  -0.0054769           0           0           0
  102           -0     2.60573          -0       1e-07   -0.006024     21.0786          -0      132.79          -0     128.579         102           0           0  -0.0060239           0           0           0
  103           -0     2.60573          -0       1e-07   -0.005703     21.0786          -0      132.79          -0     128.579         103           0           0  -0.0057029           0           0           0
  104           -0     2.60573          -0       1e-07   -0.002712     21.0786          -0      132.79          -0     128.579         104           0           0  -0.0027119           0           0           0
  105           -0     2.60573          -0       1e-07   -0.003364     21.0786          -0      132.79          -0     128.579         105           0           0  -0.0033639           0           0           0
  106           -0     2.60573          -0       1e-07   -0.004257     21.0786          -0      132.79          -0     128.579         106           0           0  -0.0042569           0           0           0
  107           -0     2.60573          -0       1e-07    -0.00448     21.0786          -0      132.79          -0     128.579         107           0           0  -0.0044799           0           0           0
  108           -0     2.60573          -0       1e-07   -0.003803     21.0786          -0      132.79          -0     128.579         108           0           0  -0.0038029           0           0           0
  109           -0     2.60573          -0       1e-07   -0.004337     21.0786          -0      132.79          -0     128.579         109           0           0  -0.0043369           0           0           0
  110           -0     2.60573          -0       1e-07   -0.002441     21.0786          -0      132.79          -0     128.579         110           0           0  -0.0024409           0           0           0
  111           -0     2.60573          -0       1e-07   -0.003307     21.0786          -0      132.79          -0     128.579         111           0           0  -0.0033069           0           0           0
  112           -0     2.60573          -0       1e-07   -0.004615     21.0786          -0      132.79          -0     128.579         112           0           0  -0.0046149           0           0           0
  113           -0     2.60573          -0       1e-07   -0.003686     21.0786          -0      132.79          -0     128.579         113           0           0  -0.0036859           0           0           0
  114           -0     2.60573          -0       1e-07   -0.002311     21.0786          -0      132.79          -0     128.579         114           0           0  -0.0023109           0           0           0
  115           -0     2.60573          -0       1e-07   -0.003025     21.0786          -0      132.79          -0     128.579         115           0           0  -0.0030249           0           0           0
  116           -0     2.60573          -0       1e-07   -0.003573     21.0786          -0      132.79          -0     128.579         116           0           0  -0.0035729           0           0           0
  117           -0     2.60573          -0       1e-07   -0.003329     21.0786          -0      132.79          -0     128.579         117           0           0  -0.0033289           0           0           0
  118           -0     2.60573          -0       1e-07   -0.003739     21.0786          -0      132.79          -0     128.579         118           0           0  -0.0037389           0           0           0
  119           -0     2.60573          -0       1e-07   -0.002872     21.0786          -0      132.79          -0     128.579         119           0           0  -0.0028719           0           0           0
  120           -0     2.60573          -0       1e-07   -0.005072     21.0786          -0      132.79          -0     128.579         120           0           0  -0.0050719           0           0           0
  121           -0     2.60573          -0       1e-07   -0.004496     21.0786          -0      132.79          -0     128.579         121           0           0  -0.0044959           0           0           0
  122           -0     2.60573          -0       1e-07   -0.004226     21.0786          -0      132.79          -0     128.579         122           0           0  -0.0042259           0           0           0
  123           -0     2.60573          -0       1e-07    -0.00429     21.0786          -0      132.79          -0     128.579         123           0           0  -0.0042899           0           0           0
  124           -0     2.60573          -0       1e-07   -0.005137     21.0786          -0      132.79          -0     128.579         124           0           0  -0.0051369           0           0           0
  125           -0     2.60573          -0       1e-07   -0.004448     21.0786          -0      132.79          -0     128.579         125           0           0  -0.0044479           0           0           0
  126           -0     2.60573          -0       1e-07   -0.004609     21.0786          -0      132.79          -0     128.579         126           0           0  -0.0046089           0           0           0
  127           -0     2.60573          -0       1e-07   -0.003184     21.0786          -0      132.79          -0     128.579         127           0           0  -0.0031839           0           0           0
  128           -0     2.60573          -0       1e-07    -0.00351     21.0786          -0      132.79          -0     128.579         128           0           0  -0.0035099           0           0           0
  129           -0     2.60573          -0       1e-07   -0.002238     21.0786          -0      132.79          -0     128.579         129           0           0  -0.0022379           0           0           0
  130           -0     2.60573          -0       1e-07   -0.002604     21.0786          -0      132.79          -0     128.579         130           0           0  -0.0026039           0           0           0
  131           -0     2.60573          -0       1e-07   -0.002764     21.0786          -0      132.79          -0     128.579         131           0           0  -0.0027639           0           0           0
  132           -0     2.60573          -0       1e-07   -0.002773     21.0786          -0      132.79          -0     128.579         132           0           0  -0.0027729           0           0           0
  133           -0     2.60573          -0       1e-07   -0.002096     21.0786          -0      132.79          -0     128.579         133           0           0  -0.0020959           0           0           0
  134           -0     2.60573          -0       1e-07    -0.00207     21.0786          -0      132.79          -0     128.579         134           0           0  -0.0020699           0           0           0
  135           -0     2.60573          -0       1e-07    -0.00127     21.0786          -0      132.79          -0     128.579         135           0           0  -0.0012699           0           0           0
  136           -0     2.60573          -0       1e-07   -0.002143     21.0786          -0      132.79          -0     128.579         136           0           0  -0.0021429           0           0           0
  137           -0     2.60573          -0       1e-07   -0.001423     21.0786          -0      132.79          -0     128.579         137           0           0  -0.0014229           0           0           0
  138           -0     2.60573          -0       1e-07   -0.002014     21.0786          -0      132.79          -0     128.579         138           0           0  -0.0020139           0           0           0
  139           -0     2.60573          -0       1e-07   -0.001552     21.0786          -0      132.79          -0     128.579         139           0           0  -0.0015519           0           0           0
  140           -0     2.60573          -0       1e-07   -0.002649     21.0786          -0      132.79          -0     128.579         140           0           0  -0.0026489           0           0           0
  141           -0     2.60573          -0       1e-07   -0.002672     21.0786          -0      132.79          -0     128.579         141           0           0  -0.0026719           0           0           0
  142           -0     2.60573          -0       1e-07   -0.002473     21.0786          -0      132.79          -0     128.579         142           0           0  -0.0024729           0           0           0
  143           -0     2.60573          -0       1e-07   -0.003673     21.0786          -0      132.79          -0     128.579         143           0           0  -0.0036729           0           0           0
  144           -0     2.60573          -0       1e-07   -0.000925     21.0786          -0      132.79          -0     128.579         144           0           0  -0.0009249           0           0           0
  145           -0     2.60573          -0       1e-07   -0.001719     21.0786          -0      132.79          -0     128.579         145           0           0  -0.0017189           0           0           0
  146           -0     2.60573          -0       1e-07   -0.000878     21.0786          -0      132.79          -0     128.579         146           0           0  -0.0008779           0           0           0
  147           -0     2.60573          -0       1e-07   -0.001434     21.0786          -0      132.79          -0     128.579         147           0           0  -0.0014339           0           0           0
  148           -0     2.60573          -0       1e-07   -0.002143     21.0786          -0      132.79          -0     128.579         148           0           0  -0.0021429           0           0           0
  149           -0     2.60573          -0       1e-07   -0.003143     21.0786          -0      132.79          -0     128.579         149           0           0  -0.0031429           0           0           0
  150           -0     2.60573          -0       1e-07   -0.002327     21.0786          -0      132.79          -0     128.579         150           0           0  -0.0023269           0           0           0
  151           -0     2.60573          -0       1e-07    -0.00139     21.0786          -0      132.79          -0     128.579         151           0           0  -0.0013899           0           0           0
  152           -0     2.60573          -0       1e-07   -0.001669     21.0786          -0      132.79          -0     128.579         152           0           0  -0.0016689           0           0           0
  153           -0     2.60573          -0       1e-07    -0.00081     21.0786          -0      132.79          -0     128.579         153           0           0  -0.0008099           0           0           0
  154           -0     2.60573          -0       1e-07   -0.001691     21.0786          -0      132.79          -0     128.579         154           0           0  -0.0016909           0           0           0
  155           -0     2.60573          -0       1e-07   -0.001755     21.0786          -0      132.79          -0     128.579         155           0           0  -0.0017549           0           0           0
  156           -0     2.60573          -0       1e-07   -0.001303     21.0786          -0      132.79          -0     128.579         156           0           0  -0.0013029           0           0           0
  157           -0     2.60573          -0       1e-07   -0.001901     21.0786          -0      132.79          -0     128.579         157           0           0  -0.0019009           0           0           0
  158           -0     2.60573          -0       1e-07    0.000721     21.0786          -0      132.79          -0     128.579         158           0           0   0.0007211          -0           0           0
  159           -0     2.60573          -0       1e-07    0.000214     21.0786          -0      132.79          -0     128.579         159           0           0   0.0002141          -0           0           0
  160           -0     2.60573          -0       1e-07    0.001933     21.0786          -0      132.79          -0     128.579         160           0           0   0.0019331          -0           0           0
  161           -0     2.60573          -0       1e-07   -0.001564     21.0786          -0      132.79          -0     128.579         161           0           0  -0.0015639           0           0           0
  162           -0     2.60573          -0       1e-07   -0.002598     21.0786          -0      132.79          -0     128.579         162           0           0  -0.0025979           0           0           0
  163           -0     2.60573          -0       1e-07   -0.000409     21.0786          -0      132.79          -0     128.579         163           0           0  -0.0004089           0           0           0
  164           -0     2.60573          -0       1e-07   -0.001264     21.0786          -0      132.79          -0     128.579         164           0           0  -0.0012639           0           0           0
  165           -0     2.60573          -0       1e-07   -0.001518     21.0786          -0      132.79          -0     128.579         165           0           0  -0.0015179           0           0           0
  166           -0     2.60573          -0       1e-07   -0.001383     21.0786          -0      132.79          -0     128.579         166           0           0  -0.0013829           0           0           0
  167           -0     2.60573          -0       1e-07    0.000425     21.0786          -0      132.79          -0     128.579         167           0           0   0.0004251          -0           0           0
  168           -0     2.60573          -0       1e-07   -0.002647     21.0786          -0      132.79          -0     128.579         168           0           0  -0.0026469           0           0           0
  169           -0     2.60573          -0       1e-07   -0.001287     21.0786          -0      132.79          -0     128.579         169           0           0  -0.0012869           0           0           0
  170           -0     2.60573          -0       1e-07   -0.000544     21.0786          -0      132.79          -0     128.579         170           0           0  -0.0005439           0           0           0
  171           -0     2.60573          -0       1e-07   -0.001186     21.0786          -0      132.79          -0     128.579         171           0           0  -0.0011859           0           0           0
  172           -0     2.60573          -0       1e-07   -0.000426     21.0786          -0      132.79          -0     128.579         172           0           0  -0.0004259           0           0           0
  173           -0     2.60573          -0       1e-07   -0.000917     21.0786          -0      132.79          -0     128.579         173           0           0  -0.0009169           0           0           0
  174           -0     2.60573          -0       1e-07   -0.000834     21.0786          -0      132.79          -0     128.579         174           0           0  -0.0008339           0           0           0
  175           -0     2.60573          -0       1e-07   -0.001481     21.0786          -0      132.79          -0     128.579         175           0           0  -0.0014809           0           0           0
  176           -0     2.60573          -0       1e-07   -0.002456     21.0786          -0      132.79          -0     128.579         176           0           0  -0.0024559           0           0           0
  177           -0     2.60573          -0       1e-07    -0.00048     21.0786          -0      132.79          -0     128.579         177           0           0  -0.0004799           0           0           0
  178           -0     2.60573          -0       1e-07   -0.001841     21.0786          -0      132.79          -0     128.579         178           0           0  -0.0018409           0           0           0
  179           -0     2.60573          -0       1e-07   -0.001293     21.0786          -0      132.79          -0     128.579         179           0           0  -0.0012929           0           0           0
  180           -0     2.60573          -0       1e-07    -0.00158     21.0786          -0      132.79          -0     128.579         180           0           0  -0.0015799           0           0           0
  181           -0     2.60573          -0       1e-07   -0.000303     21.0786          -0      132.79          -0     128.579         181           0           0  -0.0003029           0           0           0
  182           -0     2.60573          -0       1e-07    -0.00156     21.0786          -0      132.79          -0     128.579         182           0           0  -0.0015599           0           0           0
  183           -0     2.60573          -0       1e-07   -0.002319     21.0786          -0      132.79          -0     128.579         183           0           0  -0.0023189           0           0           0
  184           -0     2.60573          -0       1e-07    -0.00066     21.0786          -0      132.79          -0     128.579         184           0           0  -0.0006599           0           0           0
  185           -0     2.60573          -0       1e-07   -0.000706     21.0786          -0      132.79          -0     128.579         185           0           0  -0.0007059           0           0           0
  186           -0     2.60573          -0       1e-07   -0.000723     21.0786          -0      132.79          -0     128.579         186           0           0  -0.0007229           0           0           0
  187           -0     2.60573          -0       1e-07   -0.001899     21.0786          -0      132.79          -0     128.579         187           0           0  -0.0018989           0           0           0
  188           -0     2.60573          -0       1e-07    0.000304     21.0786          -0      132.79          -0     128.579         188           0           0   0.0003041          -0           0           0
  189           -0     2.60573          -0       1e-07    0.000699     21.0786          -0      132.79          -0     128.579         189           0           0   0.0006991          -0           0           0
  190           -0     2.60573          -0       1e-07   -0.000823     21.0786          -0      132.79          -0     128.579         190           0           0  -0.0008229           0           0           0
  191           -0     2.60573          -0       1e-07   -0.000793     21.0786          -0      132.79          -0     128.579         191           0           0  -0.0007929           0           0           0
  192           -0     2.60573          -0       1e-07   -0.001982     21.0786          -0      132.79          -0     128.579         192           0           0  -0.0019819           0           0           0
  193           -0     2.60573          -0       1e-07    -0.00044     21.0786          -0      132.79          -0     128.579         193           0           0  -0.0004399           0           0           0
  194           -0     2.60573          -0       1e-07    0.000127     21.0786          -0      132.79          -0     128.579         194           0           0   0.0001271          -0           0           0
  195           -0     2.60573          -0       1e-07   -0.000542     21.0786          -0      132.79          -0     128.579         195           0           0  -0.0005419           0           0           0
  196           -0     2.60573          -0       1e-07   -0.000764     21.0786          -0      132.79          -0     128.579         196           0           0  -0.0007639           0           0           0
  197           -0     2.60573          -0       1e-07    0.000143     21.0786          -0      132.79          -0     128.579         197           0           0   0.0001431          -0           0           0
  198           -0     2.60573          -0       1e-07   -0.000648     21.0786          -0      132.79          -0     128.579         198           0           0  -0.0006479           0           0           0
  199           -0     2.60573          -0       1e-07   -0.000114     21.0786          -0      132.79          -0     128.579         199           0           0  -0.0001139           0           0           0
  200           -0     2.60573          -0       1e-07   -0.001048     21.0786          -0      132.79          -0     128.579         200           0           0  -0.0010479           0           0           0
  201           -0     2.60573          -0       1e-07   -0.000732     21.0786          -0      132.79          -0     128.579         201           0           0  -0.0007319           0           0           0
  202           -0     2.60573          -0       1e-07   -0.001924     21.0786          -0      132.79          -0     128.579         202           0           0  -0.0019239           0           0           0
  203           -0     2.60573          -0       1e-07     0.00092     21.0786          -0      132.79          -0     128.579         203           0           0   0.0009201          -0           0           0
  204           -0     2.60573          -0       1e-07     8.3e-05     21.0786          -0      132.79          -0     128.579         204           0           0    8.31e-05          -0           0           0
  205           -0     2.60573          -0       1e-07     0.00164     21.0786          -0      132.79          -0     128.579         205           0           0   0.0016401          -0           0           0
  206           -0     2.60573          -0       1e-07   -0.000422     21.0786          -0      132.79          -0     128.579         206           0           0  -0.0004219           0           0           0
  207           -0     2.60573          -0       1e-07   -0.000797     21.0786          -0      132.79          -0     128.579         207           0           0  -0.0007969           0           0           0
  208           -0     2.60573          -0       1e-07   -0.001606     21.0786          -0      132.79          -0     128.579         208           0           0  -0.0016059           0           0           0
  209           -0     2.60573          -0       1e-07   -0.002399     21.0786          -0      132.79          -0     128.579         209           0           0  -0.0023989           0           0           0
  210           -0     2.60573          -0       1e-07    0.000559     21.0786          -0      132.79          -0     128.579         210           0           0   0.0005591          -0           0           0
  211           -0     2.60573          -0       1e-07    0.000765     21.0786          -0      132.79          -0     128.579         211           0           0   0.0007651          -0           0           0
  212           -0     2.60573          -0       1e-07   -0.000706     21.0786          -0      132.79          -0     128.579         212           0           0  -0.0007059           0           0           0
  213           -0     2.60573          -0       1e-07    0.001325     21.0786          -0      132.79          -0     128.579         213           0           0   0.0013251          -0           0           0
  214           -0     2.60573          -0       1e-07    -7.5e-05     21.0786          -0      132.79          -0     128.579         214           0           0   -7.49e-05           0           0           0
  215           -0     2.60573          -0       1e-07    0.000232     21.0786          -0      132.79          -0     128.579         215           0           0   0.0002321          -0           0           0
  216           -0     2.60573          -0       1e-07   -0.000967     21.0786          -0      132.79          -0     128.579         216           0           0  -0.0009669           0           0           0
  217           -0     2.60573          -0       1e-07   -0.000382     21.0786          -0      132.79          -0     128.579         217           0           0  -0.0003819           0           0           0
  218           -0     2.60573          -0       1e-07    0.002507     21.0786          -0      132.79          -0     128.579         218           0           0   0.0025071          -0           0           0
  219           -0     2.60573          -0       1e-07   -0.000937     21.0786          -0      132.79          -0     128.579         219           0           0  -0.0009369           0           0           0
  220           -0     2.60573          -0       1e-07   -0.001046     21.0786          -0      132.79          -0     128.579         220           0           0  -0.0010459           0           0           0
  221           -0     2.60573          -0       1e-07    0.000294     21.0786          -0      132.79          -0     128.579         221           0           0   0.0002941          -0           0           0
  222           -0     2.60573          -0       1e-07    0.001151     21.0786          -0      132.79          -0     128.579         222           0           0   0.0011511          -0           0           0
  223           -0     2.60573          -0       1e-07    0.001452     21.0786          -0      132.79          -0     128.579         223           0           0   0.0014521          -0           0           0
  224           -0     2.60573          -0       1e-07   -0.001338     21.0786          -0      132.79          -0     128.579         224           0           0  -0.0013379           0           0           0
  225           -0     2.60573          -0       1e-07     7.2e-05     21.0786          -0      132.79          -0     128.579         225           0           0    7.21e-05          -0           0           0
  226           -0     2.60573          -0       1e-07   -0.001505     21.0786          -0      132.79          -0     128.579         226           0           0  -0.0015049           0           0           0
  227           -0     2.60573          -0       1e-07   -0.000232     21.0786          -0      132.79          -0     128.579         227           0           0  -0.0002319           0           0           0
  228           -0     2.60573          -0       1e-07    0.001405     21.0786          -0      132.79          -0     128.579         228           0           0   0.0014051          -0           0           0
  229           -0     2.60573          -0       1e-07   -0.000457     21.0786          -0      132.79          -0     128.579         229           0           0  -0.0004569           0           0           0
  230           -0     2.60573          -0       1e-07    0.001206     21.0786          -0      132.79          -0     128.579         230           0           0   0.0012061          -0           0           0
  231           -0     2.60573          -0       1e-07    0.000676     21.0786          -0      132.79          -0     128.579         231           0           0   0.0006761          -0           0           0
  232           -0     2.60573          -0       1e-07   -0.001213     21.0786          -0      132.79          -0     128.579         232           0           0  -0.0012129           0           0           0
  233           -0     2.60573          -0       1e-07   -0.001083     21.0786          -0      132.79          -0     128.579         233           0           0  -0.0010829           0           0           0
  234           -0     2.60573          -0       1e-07    -9.7e-05     21.0786          -0      132.79          -0     128.579         234           0           0   -9.69e-05           0           0           0
  235           -0     2.60573          -0       1e-07   -0.000233     21.0786          -0      132.79          -0     128.579         235           0           0  -0.0002329           0           0           0
  236           -0     2.60573          -0       1e-07   -0.001473     21.0786          -0      132.79          -0     128.579         236           0           0  -0.0014729           0           0           0
  237           -0     2.60573          -0       1e-07   -0.002044     21.0786          -0      132.79          -0     128.579         237           0           0  -0.0020439           0           0           0
  238           -0     2.60573          -0       1e-07   -0.001027     21.0786          -0      132.79          -0     128.579         238           0           0  -0.0010269           0           0           0
  239           -0     2.60573          -0       1e-07   -0.003064     21.0786          -0      132.79          -0     128.579         239           0           0  -0.0030639           0           0           0
  240           -0     2.60573          -0       1e-07   -0.000565     21.0786          -0      132.79          -0     128.579         240           0           0  -0.0005649           0           0           0
  241           -0     2.60573          -0       1e-07   -0.001133     21.0786          -0      132.79          -0     128.579         241           0           0  -0.0011329           0           0           0
  242           -0     2.60573          -0       1e-07   -0.000136     21.0786          -0      132.79          -0     128.579         242           0           0  -0.0001359           0           0           0
  243           -0     2.60573          -0       1e-07     1.4e-05     21.0786          -0      132.79          -0     128.579         243           0           0    1.41e-05          -0           0           0
  244           -0     2.60573          -0       1e-07   -0.000975     21.0786          -0      132.79          -0     128.579         244           0           0  -0.0009749           0           0           0
  245           -0     2.60573          -0       1e-07   -0.002512     21.0786          -0      132.79          -0     128.579         245           0           0  -0.0025119           0           0           0
  246           -0     2.60573          -0       1e-07   -0.000937     21.0786          -0      132.79          -0     128.579         246           0           0  -0.0009369           0           0           0
  247           -0     2.60573          -0       1e-07   -0.002466     21.0786          -0      132.79          -0     128.579         247           0           0  -0.0024659           0           0           0
  248           -0     2.60573          -0       1e-07   -0.001227     21.0786          -0      132.79          -0     128.579         248           0           0  -0.0012269           0           0           0
  249           -0     2.60573          -0       1e-07   -0.000761     21.0786          -0      132.79          -0     128.579         249           0           0  -0.0007609           0           0           0
  250           -0     2.60573          -0       1e-07   -0.002468     21.0786          -0      132.79          -0     128.579         250           0           0  -0.0024679           0           0           0
  251           -0     2.60573          -0       1e-07   -0.002779     21.0786          -0      132.79          -0     128.579         251           0           0  -0.0027789           0           0           0
  252           -0     2.60573          -0       1e-07   -0.002747     21.0786          -0      132.79          -0     128.579         252           0           0  -0.0027469           0           0           0
  253           -0     2.60573          -0       1e-07   -0.000846     21.0786          -0      132.79          -0     128.579         253           0           0  -0.0008459           0           0           0
  254           -0     2.60573          -0       1e-07   -0.001214     21.0786          -0      132.79          -0     128.579         254           0           0  -0.0012139           0           0           0
  255           -0     2.60573          -0       1e-07   -0.000816     21.0786          -0      132.79          -0     128.579         255           0           0  -0.0008159           0           0           0
  256           -0     2.60573          -0       1e-07    -7.9e-05     21.0786          -0      132.79          -0     128.579         256           0           0   -7.89e-05           0           0           0
  257           -0     2.60573          -0       1e-07   -0.000595     21.0786          -0      132.79          -0     128.579         257           0           0  -0.0005949           0           0           0
  258           -0     2.60573          -0       1e-07   -0.000298     21.0786          -0      132.79          -0     128.579         258           0           0  -0.0002979           0           0           0
  259           -0     2.60573          -0       1e-07   -0.000941     21.0786          -0      132.79          -0     128.579         259           0           0  -0.0009409           0           0           0
  260           -0     2.60573          -0       1e-07   -0.002905     21.0786          -0      132.79          -0     128.579         260           0           0  -0.0029049           0           0           0
  261           -0     2.60573          -0       1e-07    -0.00012     21.0786          -0      132.79          -0     128.579         261           0           0  -0.0001199           0           0           0
  262           -0     2.60573          -0       1e-07   -0.000399     21.0786          -0      132.79          -0     128.579         262           0           0  -0.0003989           0           0           0
  263           -0     2.60573          -0       1e-07   -0.002336     21.0786          -0      132.79          -0     128.579         263           0           0  -0.0023359           0           0           0
  264           -0     2.60573          -0       1e-07   -0.001632     21.0786          -0      132.79          -0     128.579         264           0           0  -0.0016319           0           0           0
  265           -0     2.60573          -0       1e-07   -0.000868     21.0786          -0      132.79          -0     128.579         265           0           0  -0.0008679           0           0           0
  266           -0     2.60573          -0       1e-07     6.2e-05     21.0786          -0      132.79          -0     128.579         266           0           0    6.21e-05          -0           0           0
  267           -0     2.60573          -0       1e-07    0.000192     21.0786          -0      132.79          -0     128.579         267           0           0   0.0001921          -0           0           0
  268           -0     2.60573          -0       1e-07    0.000157     21.0786          -0      132.79          -0     128.579         268           0           0   0.0001571          -0           0           0
  269           -0     2.60573          -0       1e-07    0.002191     21.0786          -0      132.79          -0     128.579         269           0           0   0.0021911          -0           0           0
  270           -0     2.60573          -0       1e-07    0.000966     21.0786          -0      132.79          -0     128.579         270           0           0   0.0009661          -0           0           0
  271           -0     2.60573          -0       1e-07   -0.000505     21.0786          -0      132.79          -0     128.579         271           0           0  -0.0005049           0           0           0
  272           -0     2.60573          -0       1e-07   -0.002469     21.0786          -0      132.79          -0     128.579         272           0           0  -0.0024689           0           0           0
  273           -0     2.60573          -0       1e-07   -0.001891     21.0786          -0      132.79          -0     128.579         273           0           0  -0.0018909           0           0           0
  274           -0     2.60573          -0       1e-07    0.000853     21.0786          -0      132.79          -0     128.579         274           0           0   0.0008531          -0           0           0
  275           -0     2.60573          -0       1e-07    0.000173     21.0786          -0      132.79          -0     128.579         275           0           0   0.0001731          -0           0           0
  276           -0     2.60573          -0       1e-07   -0.000487     21.0786          -0      132.79          -0     128.579         276           0           0  -0.0004869           0           0           0
  277           -0     2.60573          -0       1e-07   -0.000427     21.0786          -0      132.79          -0     128.579         277           0           0  -0.0004269           0           0           0
  278           -0     2.60573          -0       1e-07   -0.000369     21.0786          -0      132.79          -0     128.579         278           0           0  -0.0003689           0           0           0
  279           -0     2.60573          -0       1e-07   -0.001327     21.0786          -0      132.79          -0     128.579         279           0           0  -0.0013269           0           0           0
  280           -0     2.60573          -0       1e-07   -0.001858     21.0786          -0      132.79          -0     128.579         280           0           0  -0.0018579           0           0           0
  281           -0     2.60573          -0       1e-07   -0.003271     21.0786          -0      132.79          -0     128.579         281           0           0  -0.0032709           0           0           0
  282           -0     2.60573          -0       1e-07   -0.001433     21.0786          -0      132.79          -0     128.579         282           0           0  -0.0014329           0           0           0
  283           -0     2.60573          -0       1e-07   -0.002233     21.0786          -0      132.79          -0     128.579         283           0           0  -0.0022329           0           0           0
  284           -0     2.60573          -0       1e-07   -0.003204     21.0786          -0      132.79          -0     128.579         284           0           0  -0.0032039           0           0           0
  285           -0     2.60573          -0       1e-07   -0.003904     21.0786          -0      132.79          -0     128.579         285           0           0  -0.0039039           0           0           0
  286           -0     2.60573          -0       1e-07   -0.003558     21.0786          -0      132.79          -0     128.579         286           0           0  -0.0035579           0           0           0
  287           -0     2.60573          -0       1e-07   -0.001852     21.0786          -0      132.79          -0     128.579         287           0           0  -0.0018519           0           0           0
  288           -0     2.60573          -0       1e-07    -6.1e-05     21.0786          -0      132.79          -0     128.579         288           0           0   -6.09e-05           0           0           0
  289           -0     2.60573          -0       1e-07   -0.000898     21.0786          -0      132.79          -0     128.579         289           0           0  -0.0008979           0           0           0
  290           -0     2.60573          -0       1e-07   -0.002344     21.0786          -0      132.79          -0     128.579         290           0           0  -0.0023439           0           0           0
  291           -0     2.60573          -0       1e-07   -0.001172     21.0786          -0      132.79          -0     128.579         291           0           0  -0.0011719           0           0           0
  292           -0     2.60573          -0       1e-07   -0.004788     21.0786          -0      132.79          -0     128.579         292           0           0  -0.0047879           0           0           0
  293           -0     2.60573          -0       1e-07   -0.003351     21.0786          -0      132.79          -0     128.579         293           0           0  -0.0033509           0           0           0
  294           -0     2.60573          -0       1e-07   -0.003105     21.0786          -0      132.79          -0     128.579         294           0           0  -0.0031049           0           0           0
  295           -0     2.60573          -0       1e-07   -0.001468     21.0786          -0      132.79          -0     128.579         295           0           0  -0.0014679           0           0           0
  296           -0     2.60573          -0       1e-07   -0.002147     21.0786          -0      132.79          -0     128.579         296           0           0  -0.0021469           0           0           0
  297           -0     2.60573          -0       1e-07   -0.001973     21.0786          -0      132.79          -0     128.579         297           0           0  -0.0019729           0           0           0
  298           -0     2.60573          -0       1e-07   -0.003612     21.0786          -0      132.79          -0     128.579         298           0           0  -0.0036119           0           0           0
  299           -0     2.60573          -0       1e-07   -0.002731     21.0786          -0      132.79          -0     128.579         299           0           0  -0.0027309           0           0           0
  300           -0     2.60573          -0       1e-07    -0.00359     21.0786          -0      132.79          -0     128.579         300           0           0  -0.0035899           0           0           0
  301           -0     2.60573          -0       1e-07    -0.00324     21.0786          -0      132.79          -0     128.579         301           0           0  -0.0032399           0           0           0
  302           -0     2.60573          -0       1e-07   -0.002562     21.0786          -0      132.79          -0     128.579         302           0           0  -0.0025619           0           0           0
  303           -0     2.60573          -0       1e-07     -0.0026     21.0786          -0      132.79          -0     128.579         303           0           0  -0.0025999           0           0           0
  304           -0     2.60573          -0       1e-07   -0.002569     21.0786          -0      132.79          -0     128.579         304           0           0  -0.0025689           0           0           0
  305           -0     2.60573          -0       1e-07   -0.000116     21.0786          -0      132.79          -0     128.579         305           0           0  -0.0001159           0           0           0
  306           -0     2.60573          -0       1e-07   -0.001742     21.0786          -0      132.79          -0     128.579         306           0           0  -0.0017419           0           0           0
  307           -0     2.60573          -0       1e-07   -0.002194     21.0786          -0      132.79          -0     128.579         307           0           0  -0.0021939           0           0           0
  308           -0     2.60573          -0       1e-07   -0.000881     21.0786          -0      132.79          -0     128.579         308           0           0  -0.0008809           0           0           0
  309           -0     2.60573          -0       1e-07   -0.000831     21.0786          -0      132.79          -0     128.579         309           0           0  -0.0008309           0           0           0
  310           -0     2.60573          -0       1e-07   -0.001773     21.0786          -0      132.79          -0     128.579         310           0           0  -0.0017729           0           0           0
  311           -0     2.60573          -0       1e-07   -0.002277     21.0786          -0      132.79          -0     128.579         311           0           0  -0.0022769           0           0           0
  312           -0     2.60573          -0       1e-07   -0.001535     21.0786          -0      132.79          -0     128.579         312           0           0  -0.0015349           0           0           0
  313           -0     2.60573          -0       1e-07   -0.002902     21.0786          -0      132.79          -0     128.579         313           0           0  -0.0029019           0           0           0
  314           -0     2.60573          -0       1e-07   -0.002624     21.0786          -0      132.79          -0     128.579         314           0           0  -0.0026239           0           0           0
  315           -0     2.60573          -0       1e-07    -0.00349     21.0786          -0      132.79          -0     128.579         315           0           0  -0.0034899           0           0           0
  316           -0     2.60573          -0       1e-07   -0.002059     21.0786          -0      132.79          -0     128.579         316           0           0  -0.0020589           0           0           0
  317           -0     2.60573          -0       1e-07   -0.002553     21.0786          -0      132.79          -0     128.579         317           0           0  -0.0025529           0           0           0
  318           -0     2.60573          -0       1e-07    -0.00378     21.0786          -0      132.79          -0     128.579         318           0           0  -0.0037799           0           0           0
  319           -0     2.60573          -0       1e-07   -0.002897     21.0786          -0      132.79          -0     128.579         319           0           0  -0.0028969           0           0           0
  320           -0     2.60573          -0       1e-07   -0.003677     21.0786          -0      132.79          -0     128.579         320           0           0  -0.0036769           0           0           0
  321           -0     2.60573          -0       1e-07   -0.002493     21.0786          -0      132.79          -0     128.579         321           0           0  -0.0024929           0           0           0
  322           -0     2.60573          -0       1e-07   -0.005036     21.0786          -0      132.79          -0     128.579         322           0           0  -0.0050359           0           0           0
  323           -0     2.60573          -0       1e-07   -0.003083     21.0786          -0      132.79          -0     128.579         323           0           0  -0.0030829           0           0           0
  324           -0     2.60573          -0       1e-07   -0.003842     21.0786          -0      132.79          -0     128.579         324           0           0  -0.0038419           0           0           0
  325           -0     2.60573          -0       1e-07    -0.00225     21.0786          -0      132.79          -0     128.579         325           0           0  -0.0022499           0           0           0
  326           -0     2.60573          -0       1e-07   -0.003561     21.0786          -0      132.79          -0     128.579         326           0           0  -0.0035609           0           0           0
  327           -0     2.60573          -0       1e-07   -0.003648     21.0786          -0      132.79          -0     128.579         327           0           0  -0.0036479           0           0           0
  328           -0     2.60573          -0       1e-07   -0.002363     21.0786          -0      132.79          -0     128.579         328           0           0  -0.0023629           0           0           0
  329           -0     2.60573          -0       1e-07   -0.002259     21.0786          -0      132.79          -0     128.579         329           0           0  -0.0022589           0           0           0
  330           -0     2.60573          -0       1e-07   -0.003653     21.0786          -0      132.79          -0     128.579         330           0           0  -0.0036529           0           0           0
  331           -0     2.60573          -0       1e-07   -0.004934     21.0786          -0      132.79          -0     128.579         331           0           0  -0.0049339           0           0           0
  332           -0     2.60573          -0       1e-07   -0.003516     21.0786          -0      132.79          -0     128.579         332           0           0  -0.0035159           0           0           0
  333           -0     2.60573          -0       1e-07    -0.00449     21.0786          -0      132.79          -0     128.579         333           0           0  -0.0044899           0           0           0
  334           -0     2.60573          -0       1e-07   -0.004155     21.0786          -0      132.79          -0     128.579         334           0           0  -0.0041549           0           0           0
  335           -0     2.60573          -0       1e-07   -0.005871     21.0786          -0      132.79          -0     128.579         335           0           0  -0.0058709           0           0           0
  336           -0     2.60573          -0       1e-07   -0.005045     21.0786          -0      132.79          -0     128.579         336           0           0  -0.0050449           0           0           0
  337           -0     2.60573          -0       1e-07   -0.002437     21.0786          -0      132.79          -0     128.579         337           0           0  -0.0024369           0           0           0
  338           -0     2.60573          -0       1e-07   -0.002488     21.0786          -0      132.79          -0     128.579         338           0           0  -0.0024879           0           0           0
  339           -0     2.60573          -0       1e-07   -0.004461     21.0786          -0      132.79          -0     128.579         339           0           0  -0.0044609           0           0           0
  340           -0     2.60573          -0       1e-07   -0.003347     21.0786          -0      132.79          -0     128.579         340           0           0  -0.0033469           0           0           0
  341           -0     2.60573          -0       1e-07   -0.005421     21.0786          -0      132.79          -0     128.579         341           0           0  -0.0054209           0           0           0
  342           -0     2.60573          -0       1e-07   -0.004235     21.0786          -0      132.79          -0     128.579         342           0           0  -0.0042349           0           0           0
  343           -0     2.60573          -0       1e-07   -0.003257     21.0786          -0      132.79          -0     128.579         343           0           0  -0.0032569           0           0           0
  344           -0     2.60573          -0       1e-07    -0.00327     21.0786          -0      132.79          -0     128.579         344           0           0  -0.0032699           0           0           0
  345           -0     2.60573          -0       1e-07   -0.003231     21.0786          -0      132.79          -0     128.579         345           0           0  -0.0032309           0           0           0
  346           -0     2.60573          -0       1e-07   -0.004975     21.0786          -0      132.79          -0     128.579         346           0           0  -0.0049749           0           0           0
  347           -0     2.60573          -0       1e-07   -0.003306     21.0786          -0      132.79          -0     128.579         347           0           0  -0.0033059           0           0           0
  348           -0     2.60573          -0       1e-07   -0.003353     21.0786          -0      132.79          -0     128.579         348           0           0  -0.0033529           0           0           0
  349           -0     2.60573          -0       1e-07   -0.004006     21.0786          -0      132.79          -0     128.579         349           0           0  -0.0040059           0           0           0
  350           -0     2.60573          -0       1e-07   -0.002396     21.0786          -0      132.79          -0     128.579         350           0           0  -0.0023959           0           0           0
  351           -0     2.60573          -0       1e-07   -0.003385     21.0786          -0      132.79          -0     128.579         351           0           0  -0.0033849           0           0           0
  352           -0     2.60573          -0       1e-07   -0.003006     21.0786          -0      132.79          -0     128.579         352           0           0  -0.0030059           0           0           0
  353           -0     2.60573          -0       1e-07   -0.003288     21.0786          -0      132.79          -0     128.579         353           0           0  -0.0032879           0           0           0
  354           -0     2.60573          -0       1e-07    -0.00305     21.0786          -0      132.79          -0     128.579         354           0           0  -0.0030499           0           0           0
  355           -0     2.60573          -0       1e-07   -0.002565     21.0786          -0      132.79          -0     128.579         355           0           0  -0.0025649           0           0           0
  356           -0     2.60573          -0       1e-07    -0.00356     21.0786          -0      132.79          -0     128.579         356           0           0  -0.0035599           0           0           0
  357           -0     2.60573          -0       1e-07   -0.003929     21.0786          -0      132.79          -0     128.579         357           0           0  -0.0039289           0           0           0
  358           -0     2.60573          -0       1e-07   -0.005609     21.0786          -0      132.79          -0     128.579         358           0           0  -0.0056089           0           0           0
  359           -0     2.60573          -0       1e-07   -0.003927     21.0786          -0      132.79          -0     128.579         359           0           0  -0.0039269           0           0           0
  360           -0     2.60573          -0       1e-07   -0.004777     21.0786          -0      132.79          -0     128.579         360           0           0  -0.0047769           0           0           0
  361           -0     2.60573          -0       1e-07   -0.003718     21.0786          -0      132.79          -0     128.579         361           0           0  -0.0037179           0           0           0
  362           -0     2.60573          -0       1e-07   -0.002911     21.0786          -0      132.79          -0     128.579         362           0           0  -0.0029109           0           0           0
  363           -0     2.60573          -0       1e-07   -0.003182     21.0786          -0      132.79          -0     128.579         363           0           0  -0.0031819           0           0           0
  364           -0     2.60573          -0       1e-07   -0.003881     21.0786          -0      132.79          -0     128.579         364           0           0  -0.0038809           0           0           0
  365           -0     2.60573          -0       1e-07   -0.004968     21.0786          -0      132.79          -0     128.579         365           0           0  -0.0049679           0           0           0
  366           -0     2.60573          -0       1e-07      -0.004     21.0786          -0      132.79          -0     128.579         366           0           0  -0.0039999           0           0           0
  367           -0     2.60573          -0       1e-07   -0.003137     21.0786          -0      132.79          -0     128.579         367           0           0  -0.0031369           0           0           0
  368           -0     2.60573          -0       1e-07   -0.003709     21.0786          -0      132.79          -0     128.579         368           0           0  -0.0037089           0           0           0
  369           -0     2.60573          -0       1e-07   -0.003516     21.0786          -0      132.79          -0     128.579         369           0           0  -0.0035159           0           0           0
  370           -0     2.60573          -0       1e-07   -0.002518     21.0786          -0      132.79          -0     128.579         370           0           0  -0.0025179           0           0           0
  371           -0     2.60573          -0       1e-07   -0.004365     21.0786          -0      132.79          -0     128.579         371           0           0  -0.0043649           0           0           0
  372           -0     2.60573          -0       1e-07   -0.003823     21.0786          -0      132.79          -0     128.579         372           0           0  -0.0038229           0           0           0
  373           -0     2.60573          -0       1e-07   -0.002433     21.0786          -0      132.79          -0     128.579         373           0           0  -0.0024329           0           0           0
  374           -0     2.60573          -0       1e-07    -0.00511     21.0786          -0      132.79          -0     128.579         374           0           0  -0.0051099           0           0           0
  375           -0     2.60573          -0       1e-07   -0.004714     21.0786          -0      132.79          -0     128.579         375           0           0  -0.0047139           0           0           0
  376           -0     2.60573          -0       1e-07   -0.003722     21.0786          -0      132.79          -0     128.579         376           0           0  -0.0037219           0           0           0
  377           -0     2.60573          -0       1e-07   -0.003423     21.0786          -0      132.79          -0     128.579         377           0           0  -0.0034229           0           0           0
  378           -0     2.60573          -0       1e-07   -0.002516     21.0786          -0      132.79          -0     128.579         378           0           0  -0.0025159           0           0           0
  379           -0     2.60573          -0       1e-07   -0.002107     21.0786          -0      132.79          -0     128.579         379           0           0  -0.0021069           0           0           0
  380           -0     2.60573          -0       1e-07   -0.005038     21.0786          -0      132.79          -0     128.579         380           0           0  -0.0050379           0           0           0
  381           -0     2.60573          -0       1e-07   -0.004609     21.0786          -0      132.79          -0     128.579         381           0           0  -0.0046089           0           0           0
  382           -0     2.60573          -0       1e-07   -0.003342     21.0786          -0      132.79          -0     128.579         382           0           0  -0.0033419           0           0           0
  383           -0     2.60573          -0       1e-07   -0.005032     21.0786          -0      132.79          -0     128.579         383           0           0  -0.0050319           0           0           0
  384           -0     2.60573          -0       1e-07   -0.002529     21.0786          -0      132.79          -0     128.579         384           0           0  -0.0025289           0           0           0
  385           -0     2.60573          -0       1e-07   -0.005244     21.0786          -0      132.79          -0     128.579         385           0           0  -0.0052439           0           0           0
  386           -0     2.60573          -0       1e-07   -0.004214     21.0786          -0      132.79          -0     128.579         386           0           0  -0.0042139           0           0           0
  387           -0     2.60573          -0       1e-07   -0.003188     21.0786          -0      132.79          -0     128.579         387           0           0  -0.0031879           0           0           0
  388           -0     2.60573          -0       1e-07   -0.004779     21.0786          -0      132.79          -0     128.579         388           0           0  -0.0047789           0           0           0
  389           -0     2.60573          -0       1e-07   -0.004523     21.0786          -0      132.79          -0     128.579         389           0           0  -0.0045229           0           0           0
  390           -0     2.60573          -0       1e-07   -0.003097     21.0786          -0      132.79          -0     128.579         390           0           0  -0.0030969           0           0           0
  391           -0     2.60573          -0       1e-07   -0.003263     21.0786          -0      132.79          -0     128.579         391           0           0  -0.0032629           0           0           0
  392           -0     2.60573          -0       1e-07   -0.004932     21.0786          -0      132.79          -0     128.579         392           0           0  -0.0049319           0           0           0
  393           -0     2.60573          -0       1e-07    -0.00379     21.0786          -0      132.79          -0     128.579         393           0           0  -0.0037899           0           0           0
  394           -0     2.60573          -0       1e-07   -0.004089     21.0786          -0      132.79          -0     128.579         394           0           0  -0.0040889           0           0           0
  395           -0     2.60573          -0       1e-07   -0.004069     21.0786          -0      132.79          -0     128.579         395           0           0  -0.0040689           0           0           0
  396           -0     2.60573          -0       1e-07   -0.002926     21.0786          -0      132.79          -0     128.579         396           0           0  -0.0029259           0           0           0
  397           -0     2.60573          -0       1e-07   -0.003727     21.0786          -0      132.79          -0     128.579         397           0           0  -0.0037269           0           0           0
  398           -0     2.60573          -0       1e-07   -0.003916     21.0786          -0      132.79          -0     128.579         398           0           0  -0.0039159           0           0           0
  399           -0     2.60573          -0       1e-07   -0.002411     21.0786          -0      132.79          -0     128.579         399           0           0  -0.0024109           0           0           0
  400           -0     2.60573          -0       1e-07   -0.003456     21.0786          -0      132.79          -0     128.579         400           0           0  -0.0034559           0           0           0
  401           -0     2.60573          -0       1e-07   -0.003307     21.0786          -0      132.79          -0     128.579         401           0           0  -0.0033069           0           0           0
  402           -0     2.60573          -0       1e-07   -0.006584     21.0786          -0      132.79          -0     128.579         402           0           0  -0.0065839           0           0           0
  403           -0     2.60573          -0       1e-07   -0.005336     21.0786          -0      132.79          -0     128.579         403           0           0  -0.0053359           0           0           0
  404           -0     2.60573          -0       1e-07   -0.003699     21.0786          -0      132.79          -0     128.579         404           0           0  -0.0036989           0           0           0
  405           -0     2.60573          -0       1e-07   -0.004286     21.0786          -0      132.79          -0     128.579         405           0           0  -0.0042859           0           0           0
  406           -0     2.60573          -0       1e-07   -0.004137     21.0786          -0      132.79          -0     128.579         406           0           0  -0.0041369           0           0           0
  407           -0     2.60573          -0       1e-07   -0.003982     21.0786          -0      132.79          -0     128.579         407           0           0  -0.0039819           0           0           0
  408           -0     2.60573          -0       1e-07   -0.003578     21.0786          -0      132.79          -0     128.579         408           0           0  -0.0035779           0           0           0
  409           -0     2.60573          -0       1e-07   -0.004704     21.0786          -0      132.79          -0     128.579         409           0           0  -0.0047039           0           0           0
  410           -0     2.60573          -0       1e-07   -0.003416     21.0786          -0      132.79          -0     128.579         410           0           0  -0.0034159           0           0           0
  411           -0     2.60573          -0       1e-07   -0.005379     21.0786          -0      132.79          -0     128.579         411           0           0  -0.0053789           0           0           0
  412           -0     2.60573          -0       1e-07   -0.006084     21.0786          -0      132.79          -0     128.579         412           0           0  -0.0060839           0           0           0
  413           -0     2.60573          -0       1e-07   -0.003429     21.0786          -0      132.79          -0     128.579         413           0           0  -0.0034289           0           0           0
  414           -0     2.60573          -0       1e-07   -0.004217     21.0786          -0      132.79          -0     128.579         414           0           0  -0.0042169           0           0           0
  415           -0     2.60573          -0       1e-07   -0.003416     21.0786          -0      132.79          -0     128.579         415           0           0  -0.0034159           0           0           0
  416           -0     2.60573          -0       1e-07   -0.002952     21.0786          -0      132.79          -0     128.579         416           0           0  -0.0029519           0           0           0
  417           -0     2.60573          -0       1e-07   -0.004516     21.0786          -0      132.79          -0     128.579         417           0           0  -0.0045159           0           0           0
  418           -0     2.60573          -0       1e-07    -0.00381     21.0786          -0      132.79          -0     128.579         418           0           0  -0.0038099           0           0           0
  419           -0     2.60573          -0       1e-07   -0.003778     21.0786          -0      132.79          -0     128.579         419           0           0  -0.0037779           0           0           0
  420           -0     2.60573          -0       1e-07   -0.004008     21.0786          -0      132.79          -0     128.579         420           0           0  -0.0040079           0           0           0
  421           -0     2.60573          -0       1e-07   -0.005229     21.0786          -0      132.79          -0     128.579         421           0           0  -0.0052289           0           0           0
  422           -0     2.60573          -0       1e-07   -0.005681     21.0786          -0      132.79          -0     128.579         422           0           0  -0.0056809           0           0           0
  423           -0     2.60573          -0       1e-07   -0.004031     21.0786          -0      132.79          -0     128.579         423           0           0  -0.0040309           0           0           0
  424           -0     2.60573          -0       1e-07   -0.001439     21.0786          -0      132.79          -0     128.579         424           0           0  -0.0014389           0           0           0
  425           -0     2.60573          -0       1e-07   -0.003734     21.0786          -0      132.79          -0     128.579         425           0           0  -0.0037339           0           0           0
  426           -0     2.60573          -0       1e-07   -0.005325     21.0786          -0      132.79          -0     128.579         426           0           0  -0.0053249           0           0           0
  427           -0     2.60573          -0       1e-07   -0.004468     21.0786          -0      132.79          -0     128.579         427           0           0  -0.0044679           0           0           0
  428           -0     2.60573          -0       1e-07   -0.005045     21.0786          -0      132.79          -0     128.579         428           0           0  -0.0050449           0           0           0
  429           -0     2.60573          -0       1e-07   -0.003759     21.0786          -0      132.79          -0     128.579         429           0           0  -0.0037589           0           0           0
  430           -0     2.60573          -0       1e-07    -0.00625     21.0786          -0      132.79          -0     128.579         430           0           0  -0.0062499           0           0           0
  431           -0     2.60573          -0       1e-07   -0.005551     21.0786          -0      132.79          -0     128.579         431           0           0  -0.0055509           0           0           0
  432           -0     2.60573          -0       1e-07   -0.005074     21.0786          -0      132.79          -0     128.579         432           0           0  -0.0050739           0           0           0
  433           -0     2.60573          -0       1e-07   -0.005347     21.0786          -0      132.79          -0     128.579         433           0           0  -0.0053469           0           0           0
  434           -0     2.60573          -0       1e-07   -0.005646     21.0786          -0      132.79          -0     128.579         434           0           0  -0.0056459           0           0           0
  435           -0     2.60573          -0       1e-07   -0.004639     21.0786          -0      132.79          -0     128.579         435           0           0  -0.0046389           0           0           0
  436           -0     2.60573          -0       1e-07   -0.004442     21.0786          -0      132.79          -0     128.579         436           0           0  -0.0044419           0           0           0
  437           -0     2.60573          -0       1e-07   -0.002202     21.0786          -0      132.79          -0     128.579         437           0           0  -0.0022019           0           0           0
  438           -0     2.60573          -0       1e-07   -0.004185     21.0786          -0      132.79          -0     128.579         438           0           0  -0.0041849           0           0           0
  439           -0     2.60573          -0       1e-07   -0.004748     21.0786          -0      132.79          -0     128.579         439           0           0  -0.0047479           0           0           0
  440           -0     2.60573          -0       1e-07    -0.00412     21.0786          -0      132.79          -0     128.579         440           0           0  -0.0041199           0           0           0
  441           -0     2.60573          -0       1e-07   -0.004108     21.0786          -0      132.79          -0     128.579         441           0           0  -0.0041079           0           0           0
  442           -0     2.60573          -0       1e-07    -0.00508     21.0786          -0      132.79          -0     128.579         442           0           0  -0.0050799           0           0           0
  443           -0     2.60573          -0       1e-07   -0.002438     21.0786          -0      132.79          -0     128.579         443           0           0  -0.0024379           0           0           0
  444           -0     2.60573          -0       1e-07   -0.003746     21.0786          -0      132.79          -0     128.579         444           0           0  -0.0037459           0           0           0
  445           -0     2.60573          -0       1e-07   -0.003248     21.0786          -0      132.79          -0     128.579         445           0           0  -0.0032479           0           0           0
  446           -0     2.60573          -0       1e-07   -0.003199     21.0786          -0      132.79          -0     128.579         446           0           0  -0.0031989           0           0           0
  447           -0     2.60573          -0       1e-07   -0.002284     21.0786          -0      132.79          -0     128.579         447           0           0  -0.0022839           0           0           0
  448           -0     2.60573          -0       1e-07   -0.002549     21.0786          -0      132.79          -0     128.579         448           0           0  -0.0025489           0           0           0
  449           -0     2.60573          -0       1e-07   -0.003324     21.0786          -0      132.79          -0     128.579         449           0           0  -0.0033239           0           0           0
  450           -0     2.60573          -0       1e-07   -0.003244     21.0786          -0      132.79          -0     128.579         450           0           0  -0.0032439           0           0           0
  451           -0     2.60573          -0       1e-07   -0.003401     21.0786          -0      132.79          -0     128.579         451           0           0  -0.0034009           0           0           0
  452           -0     2.60573          -0       1e-07   -0.003966     21.0786          -0      132.79          -0     128.579         452           0           0  -0.0039659           0           0           0
  453           -0     2.60573          -0       1e-07   -0.002108     21.0786          -0      132.79          -0     128.579         453           0           0  -0.0021079           0           0           0
  454           -0     2.60573          -0       1e-07   -0.003158     21.0786          -0      132.79          -0     128.579         454           0           0  -0.0031579           0           0           0
  455           -0     2.60573          -0       1e-07   -0.004003     21.0786          -0      132.79          -0     128.579         455           0           0  -0.0040029           0           0           0
  456           -0     2.60573          -0       1e-07   -0.002456     21.0786          -0      132.79          -0     128.579         456           0           0  -0.0024559           0           0           0
  457           -0     2.60573          -0       1e-07   -0.001778     21.0786          -0      132.79          -0     128.579         457           0           0  -0.0017779           0           0           0
  458           -0     2.60573          -0       1e-07   -0.003815     21.0786          -0      132.79          -0     128.579         458           0           0  -0.0038149           0           0           0
  459           -0     2.60573          -0       1e-07    -0.00152     21.0786          -0      132.79          -0     128.579         459           0           0  -0.0015199           0           0           0
  460           -0     2.60573          -0       1e-07   -0.002197     21.0786          -0      132.79          -0     128.579         460           0           0  -0.0021969           0           0           0
  461           -0     2.60573          -0       1e-07   -0.002849     21.0786          -0      132.79          -0     128.579         461           0           0  -0.0028489           0           0           0
  462           -0     2.60573          -0       1e-07   -0.001556     21.0786          -0      132.79          -0     128.579         462           0           0  -0.0015559           0           0           0
  463           -0     2.60573          -0       1e-07   -0.002089     21.0786          -0      132.79          -0     128.579         463           0           0  -0.0020889           0           0           0
  464           -0     2.60573          -0       1e-07   -0.001575     21.0786          -0      132.79          -0     128.579         464           0           0  -0.0015749           0           0           0
  465           -0     2.60573          -0       1e-07    -0.00379     21.0786          -0      132.79          -0     128.579         465           0           0  -0.0037899           0           0           0
  466           -0     2.60573          -0       1e-07   -0.003436     21.0786          -0      132.79          -0     128.579         466           0           0  -0.0034359           0           0           0
  467           -0     2.60573          -0       1e-07   -0.003946     21.0786          -0      132.79          -0     128.579         467           0           0  -0.0039459           0           0           0
  468           -0     2.60573          -0       1e-07   -0.003299     21.0786          -0      132.79          -0     128.579         468           0           0  -0.0032989           0           0           0
  469           -0     2.60573          -0       1e-07   -0.002997     21.0786          -0      132.79          -0     128.579         469           0           0  -0.0029969           0           0           0
  470           -0     2.60573          -0       1e-07   -0.001855     21.0786          -0      132.79          -0     128.579         470           0           0  -0.0018549           0           0           0
  471           -0     2.60573          -0       1e-07    -0.00143     21.0786          -0      132.79          -0     128.579         471           0           0  -0.0014299           0           0           0
  472           -0     2.60573          -0       1e-07   -0.001161     21.0786          -0      132.79          -0     128.579         472           0           0  -0.0011609           0           0           0
  473           -0     2.60573          -0       1e-07   -0.002861     21.0786          -0      132.79          -0     128.579         473           0           0  -0.0028609           0           0           0
  474           -0     2.60573          -0       1e-07    -0.00243     21.0786          -0      132.79          -0     128.579         474           0           0  -0.0024299           0           0           0
  475           -0     2.60573          -0       1e-07   -0.001583     21.0786          -0      132.79          -0     128.579         475           0           0  -0.0015829           0           0           0
  476           -0     2.60573          -0       1e-07   -0.001941     21.0786          -0      132.79          -0     128.579         476           0           0  -0.0019409           0           0           0
  477           -0     2.60573          -0       1e-07   -0.002538     21.0786          -0      132.79          -0     128.579         477           0           0  -0.0025379           0           0           0
  478           -0     2.60573          -0       1e-07   -0.001442     21.0786          -0      132.79          -0     128.579         478           0           0  -0.0014419           0           0           0
  479           -0     2.60573          -0       1e-07   -0.004113     21.0786          -0      132.79          -0     128.579         479           0           0  -0.0041129           0           0           0
  480           -0     2.60573          -0       1e-07   -0.003219     21.0786          -0      132.79          -0     128.579         480           0           0  -0.0032189           0           0           0
  481           -0     2.60573          -0       1e-07   -0.002162     21.0786          -0      132.79          -0     128.579         481           0           0  -0.0021619           0           0           0
  482           -0     2.60573          -0       1e-07   -0.001655     21.0786          -0      132.79          -0     128.579         482           0           0  -0.0016549           0           0           0
  483           -0     2.60573          -0       1e-07   -0.001665     21.0786          -0      132.79          -0     128.579         483           0           0  -0.0016649           0           0           0
  484           -0     2.60573          -0       1e-07   -0.001182     21.0786          -0      132.79          -0     128.579         484           0           0  -0.0011819           0           0           0
  485           -0     2.60573          -0       1e-07   -0.001511     21.0786          -0      132.79          -0     128.579         485           0           0  -0.0015109           0           0           0
  486           -0     2.60573          -0       1e-07   -0.002185     21.0786          -0      132.79          -0     128.579         486           0           0  -0.0021849           0           0           0
  487           -0     2.60573          -0       1e-07   -0.002449     21.0786          -0      132.79          -0     128.579         487           0           0  -0.0024489           0           0           0
  488           -0     2.60573          -0       1e-07    -0.00116     21.0786          -0      132.79          -0     128.579         488           0           0  -0.0011599           0           0           0
  489           -0     2.60573          -0       1e-07   -0.002114     21.0786          -0      132.79          -0     128.579         489           0           0  -0.0021139           0           0           0
  490           -0     2.60573          -0       1e-07   -0.001823     21.0786          -0      132.79          -0     128.579         490           0           0  -0.0018229           0           0           0
  491           -0     2.60573          -0       1e-07   -0.002206     21.0786          -0      132.79          -0     128.579         491           0           0  -0.0022059           0           0           0
  492           -0     2.60573          -0       1e-07   -0.003521     21.0786          -0      132.79          -0     128.579         492           0           0  -0.0035209           0           0           0
  493           -0     2.60573          -0       1e-07   -0.003075     21.0786          -0      132.79          -0     128.579         493           0           0  -0.0030749           0           0           0
  494           -0     2.60573          -0       1e-07   -0.000466     21.0786          -0      132.79          -0     128.579         494           0           0  -0.0004659           0           0           0
  495           -0     2.60573          -0       1e-07   -0.001681     21.0786          -0      132.79          -0     128.579         495           0           0  -0.0016809           0           0           0
  496           -0     2.60573          -0       1e-07   -0.001574     21.0786          -0      132.79          -0     128.579         496           0           0  -0.0015739           0           0           0
  497           -0     2.60573          -0       1e-07   -0.001456     21.0786          -0      132.79          -0     128.579         497           0           0  -0.0014559           0           0           0
  498           -0     2.60573          -0       1e-07   -0.001122     21.0786          -0      132.79          -0     128.579         498           0           0  -0.0011219           0           0           0
  499           -0     2.60573          -0       1e-07   -0.001459     21.0786          -0      132.79          -0     128.579         499           0           0  -0.0014589           0           0           0
  500           -0     2.60573          -0       1e-07   -0.003354     21.0786          -0      132.79          -0     128.579         500           0           0  -0.0033539           0           0           0
  501           -0     2.60573          -0       1e-07   -0.002371     21.0786          -0      132.79          -0     128.579         501           0           0  -0.0023709           0           0           0
  502           -0     2.60573          -0       1e-07   -0.000879     21.0786          -0      132.79          -0     128.579         502           0           0  -0.0008789           0           0           0
  503           -0     2.60573          -0       1e-07   -0.000838     21.0786          -0      132.79          -0     128.579         503           0           0  -0.0008379           0           0           0
  504           -0     2.60573          -0       1e-07   -0.001544     21.0786          -0      132.79          -0     128.579         504           0           0  -0.0015439           0           0           0
  505           -0     2.60573          -0       1e-07   -0.001363     21.0786          -0      132.79          -0     128.579         505           0           0  -0.0013629           0           0           0
  506           -0     2.60573          -0       1e-07   -0.001128     21.0786          -0      132.79          -0     128.579         506           0           0  -0.0011279           0           0           0
  507           -0     2.60573          -0       1e-07   -0.002667     21.0786          -0      132.79          -0     128.579         507           0           0  -0.0026669           0           0           0
  508           -0     2.60573          -0       1e-07   -0.003435     21.0786          -0      132.79          -0     128.579         508           0           0  -0.0034349           0           0           0
  509           -0     2.60573          -0       1e-07   -0.002596     21.0786          -0      132.79          -0     128.579         509           0           0  -0.0025959           0           0           0
  510           -0     2.60573          -0       1e-07   -0.001004     21.0786          -0      132.79          -0     128.579         510           0           0  -0.0010039           0           0           0
  511           -0     2.60573          -0       1e-07   -0.003176     21.0786          -0      132.79          -0     128.579         511           0           0  -0.0031759           0           0           0
  512           -0     2.60573          -0       1e-07   -0.003382     21.0786          -0      132.79          -0     128.579         512           0           0  -0.0033819           0           0           0
  513           -0     2.60573          -0       1e-07    -0.00265     21.0786          -0      132.79          -0     128.579         513           0           0  -0.0026499           0           0           0
  514           -0     2.60573          -0       1e-07   -0.002609     21.0786          -0      132.79          -0     128.579         514           0           0  -0.0026089           0           0           0
  515           -0     2.60573          -0       1e-07   -0.001759     21.0786          -0      132.79          -0     128.579         515           0           0  -0.0017589           0           0           0
  516           -0     2.60573          -0       1e-07   -0.001604     21.0786          -0      132.79          -0     128.579         516           0           0  -0.0016039           0           0           0
  517           -0     2.60573          -0       1e-07   -0.001864     21.0786          -0      132.79          -0     128.579         517           0           0  -0.0018639           0           0           0
  518           -0     2.60573          -0       1e-07   -0.001992     21.0786          -0      132.79          -0     128.579         518           0           0  -0.0019919           0           0           0
  519           -0     2.60573          -0       1e-07   -0.001667     21.0786          -0      132.79          -0     128.579         519           0           0  -0.0016669           0           0           0
  520           -0     2.60573          -0       1e-07   -0.003094     21.0786          -0      132.79          -0     128.579         520           0           0  -0.0030939           0           0           0
  521           -0     2.60573          -0       1e-07   -0.002607     21.0786          -0      132.79          -0     128.579         521           0           0  -0.0026069           0           0           0
  522           -0     2.60573          -0       1e-07   -0.001333     21.0786          -0      132.79          -0     128.579         522           0           0  -0.0013329           0           0           0
  523           -0     2.60573          -0       1e-07   -0.001948     21.0786          -0      132.79          -0     128.579         523           0           0  -0.0019479           0           0           0
  524           -0     2.60573          -0       1e-07   -0.002686     21.0786          -0      132.79          -0     128.579         524           0           0  -0.0026859           0           0           0
  525           -0     2.60573          -0       1e-07   -0.001504     21.0786          -0      132.79          -0     128.579         525           0           0  -0.0015039           0           0           0
  526           -0     2.60573          -0       1e-07   -0.001803     21.0786          -0      132.79          -0     128.579         526           0           0  -0.0018029           0           0           0
  527           -0     2.60573          -0       1e-07   -0.000871     21.0786          -0      132.79          -0     128.579         527           0           0  -0.0008709           0           0           0
  528           -0     2.60573          -0       1e-07   -0.001185     21.0786          -0      132.79          -0     128.579         528           0           0  -0.0011849           0           0           0
  529           -0     2.60573          -0       1e-07   -0.001138     21.0786          -0      132.79          -0     128.579         529           0           0  -0.0011379           0           0           0
  530           -0     2.60573          -0       1e-07    -0.00153     21.0786          -0      132.79          -0     128.579         530           0           0  -0.0015299           0           0           0
  531           -0     2.60573          -0       1e-07   -0.001548     21.0786          -0      132.79          -0     128.579         531           0           0  -0.0015479           0           0           0
  532           -0     2.60573          -0       1e-07   -0.001117     21.0786          -0      132.79          -0     128.579         532           0           0  -0.0011169           0           0           0
  533           -0     2.60573          -0       1e-07   -0.002945     21.0786          -0      132.79          -0     128.579         533           0           0  -0.0029449           0           0           0
  534           -0     2.60573          -0       1e-07   -0.002034     21.0786          -0      132.79          -0     128.579         534           0           0  -0.0020339           0           0           0
  535           -0     2.60573          -0       1e-07   -0.003426     21.0786          -0      132.79          -0     128.579         535           0           0  -0.0034259           0           0           0
  536           -0     2.60573          -0       1e-07   -0.003029     21.0786          -0      132.79          -0     128.579         536           0           0  -0.0030289           0           0           0
  537           -0     2.60573          -0       1e-07   -0.000737     21.0786          -0      132.79          -0     128.579         537           0           0  -0.0007369           0           0           0
  538           -0     2.60573          -0       1e-07   -0.001487     21.0786          -0      132.79          -0     128.579         538           0           0  -0.0014869           0           0           0
  539           -0     2.60573          -0       1e-07   -0.001217     21.0786          -0      132.79          -0     128.579         539           0           0  -0.0012169           0           0           0
  540           -0     2.60573          -0       1e-07   -0.002773     21.0786          -0      132.79          -0     128.579         540           0           0  -0.0027729           0           0           0
  541           -0     2.60573          -0       1e-07    -0.00079     21.0786          -0      132.79          -0     128.579         541           0           0  -0.0007899           0           0           0
  542           -0     2.60573          -0       1e-07    0.000336     21.0786          -0      132.79          -0     128.579         542           0           0   0.0003361          -0           0           0
  543           -0     2.60573          -0       1e-07   -0.000992     21.0786          -0      132.79          -0     128.579         543           0           0  -0.0009919           0           0           0
  544           -0     2.60573          -0       1e-07    0.000469     21.0786          -0      132.79          -0     128.579         544           0           0   0.0004691          -0           0           0
  545           -0     2.60573          -0       1e-07   -0.002026     21.0786          -0      132.79          -0     128.579         545           0           0  -0.0020259           0           0           0
  546           -0     2.60573          -0       1e-07   -0.002346     21.0786          -0      132.79          -0     128.579         546           0           0  -0.0023459           0           0           0
  547           -0     2.60573          -0       1e-07   -0.001369     21.0786          -0      132.79          -0     128.579         547           0           0  -0.0013689           0           0           0
  548           -0     2.60573          -0       1e-07   -0.000986     21.0786          -0      132.79          -0     128.579         548           0           0  -0.0009859           0           0           0
  549           -0     2.60573          -0       1e-07   -0.001253     21.0786          -0      132.79          -0     128.579         549           0           0  -0.0012529           0           0           0
  550           -0     2.60573          -0       1e-07   -0.002078     21.0786          -0      132.79          -0     128.579         550           0           0  -0.0020779           0           0           0
  551           -0     2.60573          -0       1e-07   -0.002102     21.0786          -0      132.79          -0     128.579         551           0           0  -0.0021019           0           0           0
  552           -0     2.60573          -0       1e-07    -0.00252     21.0786          -0      132.79          -0     128.579         552           0           0  -0.0025199           0           0           0
  553           -0     2.60573          -0       1e-07   -0.002914     21.0786          -0      132.79          -0     128.579         553           0           0  -0.0029139           0           0           0
  554           -0     2.60573          -0       1e-07    -0.00139     21.0786          -0      132.79          -0     128.579         554           0           0  -0.0013899           0           0           0
  555           -0     2.60573          -0       1e-07   -0.003755     21.0786          -0      132.79          -0     128.579         555           0           0  -0.0037549           0           0           0
  556           -0     2.60573          -0       1e-07   -0.001709     21.0786          -0      132.79          -0     128.579         556           0           0  -0.0017089           0           0           0
  557           -0     2.60573          -0       1e-07   -0.004304     21.0786          -0      132.79          -0     128.579         557           0           0  -0.0043039           0           0           0
  558           -0     2.60573          -0       1e-07   -0.002022     21.0786          -0      132.79          -0     128.579         558           0           0  -0.0020219           0           0           0
  559           -0     2.60573          -0       1e-07   -0.002971     21.0786          -0      132.79          -0     128.579         559           0           0  -0.0029709           0           0           0
  560           -0     2.60573          -0       1e-07    -0.00212     21.0786          -0      132.79          -0     128.579         560           0           0  -0.0021199           0           0           0
  561           -0     2.60573          -0       1e-07   -0.003507     21.0786          -0      132.79          -0     128.579         561           0           0  -0.0035069           0           0           0
  562           -0     2.60573          -0       1e-07   -0.002418     21.0786          -0      132.79          -0     128.579         562           0           0  -0.0024179           0           0           0
  563           -0     2.60573          -0       1e-07   -0.002469     21.0786          -0      132.79          -0     128.579         563           0           0  -0.0024689           0           0           0
  564           -0     2.60573          -0       1e-07    -0.00369     21.0786          -0      132.79          -0     128.579         564           0           0  -0.0036899           0           0           0
  565           -0     2.60573          -0       1e-07   -0.002796     21.0786          -0      132.79          -0     128.579         565           0           0  -0.0027959           0           0           0
  566           -0     2.60573          -0       1e-07   -0.002457     21.0786          -0      132.79          -0     128.579         566           0           0  -0.0024569           0           0           0
  567           -0     2.60573          -0       1e-07    -0.00371     21.0786          -0      132.79          -0     128.579         567           0           0  -0.0037099           0           0           0
  568           -0     2.60573          -0       1e-07   -0.003173     21.0786          -0      132.79          -0     128.579         568           0           0  -0.0031729           0           0           0
  569           -0     2.60573          -0       1e-07    -0.00223     21.0786          -0      132.79          -0     128.579         569           0           0  -0.0022299           0           0           0
  570           -0     2.60573          -0       1e-07   -0.004582     21.0786          -0      132.79          -0     128.579         570           0           0  -0.0045819           0           0           0
  571           -0     2.60573          -0       1e-07   -0.002673     21.0786          -0      132.79          -0     128.579         571           0           0  -0.0026729           0           0           0
  572           -0     2.60573          -0       1e-07   -0.002712     21.0786          -0      132.79          -0     128.579         572           0           0  -0.0027119           0           0           0
  573           -0     2.60573          -0       1e-07     -0.0027     21.0786          -0      132.79          -0     128.579         573           0           0  -0.0026999           0           0           0
  574           -0     2.60573          -0       1e-07   -0.002905     21.0786          -0      132.79          -0     128.579         574           0           0  -0.0029049           0           0           0
  575           -0     2.60573          -0       1e-07    -0.00396     21.0786          -0      132.79          -0     128.579         575           0           0  -0.0039599           0           0           0
  576           -0     2.60573          -0       1e-07   -0.003423     21.0786          -0      132.79          -0     128.579         576           0           0  -0.0034229           0           0           0
  577           -0     2.60573          -0       1e-07   -0.004529     21.0786          -0      132.79          -0     128.579         577           0           0  -0.0045289           0           0           0
  578           -0     2.60573          -0       1e-07   -0.005595     21.0786          -0      132.79          -0     128.579         578           0           0  -0.0055949           0           0           0
  579           -0     2.60573          -0       1e-07   -0.003019     21.0786          -0      132.79          -0     128.579         579           0           0  -0.0030189           0           0           0
  580           -0     2.60573          -0       1e-07   -0.004899     21.0786          -0      132.79          -0     128.579         580           0           0  -0.0048989           0           0           0
  581           -0     2.60573          -0       1e-07   -0.003462     21.0786          -0      132.79          -0     128.579         581           0           0  -0.0034619           0           0           0
  582           -0     2.60573          -0       1e-07   -0.004682     21.0786          -0      132.79          -0     128.579         582           0           0  -0.0046819           0           0           0
  583           -0     2.60573          -0       1e-07   -0.003145     21.0786          -0      132.79          -0     128.579         583           0           0  -0.0031449           0           0           0
  584           -0     2.60573          -0       1e-07   -0.004025     21.0786          -0      132.79          -0     128.579         584           0           0  -0.0040249           0           0           0
  585           -0     2.60573          -0       1e-07   -0.002911     21.0786          -0      132.79          -0     128.579         585           0           0  -0.0029109           0           0           0
  586           -0     2.60573          -0       1e-07   -0.004102     21.0786          -0      132.79          -0     128.579         586           0           0  -0.0041019           0           0           0
  587           -0     2.60573          -0       1e-07    -0.00502     21.0786          -0      132.79          -0     128.579         587           0           0  -0.0050199           0           0           0
  588           -0     2.60573          -0       1e-07   -0.004882     21.0786          -0      132.79          -0     128.579         588           0           0  -0.0048819           0           0           0
  589           -0     2.60573          -0       1e-07   -0.002464     21.0786          -0      132.79          -0     128.579         589           0           0  -0.0024639           0           0           0
  590           -0     2.60573          -0       1e-07   -0.004076     21.0786          -0      132.79          -0     128.579         590           0           0  -0.0040759           0           0           0
  591           -0     2.60573          -0       1e-07    -0.00427     21.0786          -0      132.79          -0     128.579         591           0           0  -0.0042699           0           0           0
  592           -0     2.60573          -0       1e-07   -0.003333     21.0786          -0      132.79          -0     128.579         592           0           0  -0.0033329           0           0           0
  593           -0     2.60573          -0       1e-07   -0.002922     21.0786          -0      132.79          -0     128.579         593           0           0  -0.0029219           0           0           0
  594           -0     2.60573          -0       1e-07    -0.00348     21.0786          -0      132.79          -0     128.579         594           0           0  -0.0034799           0           0           0
  595           -0     2.60573          -0       1e-07   -0.002869     21.0786          -0      132.79          -0     128.579         595           0           0  -0.0028689           0           0           0
  596           -0     2.60573          -0       1e-07   -0.002731     21.0786          -0      132.79          -0     128.579         596           0           0  -0.0027309           0           0           0
  597           -0     2.60573          -0       1e-07   -0.002802     21.0786          -0      132.79          -0     128.579         597           0           0  -0.0028019           0           0           0
  598           -0     2.60573          -0       1e-07   -0.003556     21.0786          -0      132.79          -0     128.579         598           0           0  -0.0035559           0           0           0
  599           -0     2.60573          -0       1e-07   -0.005625     21.0786          -0      132.79          -0     128.579         599           0           0  -0.0056249           0           0           0
  600           -0     2.60573          -0       1e-07   -0.005329     21.0786          -0      132.79          -0     128.579         600           0           0  -0.0053289           0           0           0
  601           -0     2.60573          -0       1e-07   -0.004752     21.0786          -0      132.79          -0     128.579         601           0           0  -0.0047519           0           0           0
  602           -0     2.60573          -0       1e-07   -0.003566     21.0786          -0      132.79          -0     128.579         602           0           0  -0.0035659           0           0           0
  603           -0     2.60573          -0       1e-07   -0.003392     21.0786          -0      132.79          -0     128.579         603           0           0  -0.0033919           0           0           0
  604           -0     2.60573          -0       1e-07    -0.00287     21.0786          -0      132.79          -0     128.579         604           0           0  -0.0028699           0           0           0
  605           -0     2.60573          -0       1e-07   -0.003909     21.0786          -0      132.79          -0     128.579         605           0           0  -0.0039089           0           0           0
  606           -0     2.60573          -0       1e-07   -0.003271     21.0786          -0      132.79          -0     128.579         606           0           0  -0.0032709           0           0           0
  607           -0     2.60573          -0       1e-07   -0.004218     21.0786          -0      132.79          -0     128.579         607           0           0  -0.0042179           0           0           0
  608           -0     2.60573          -0       1e-07   -0.004079     21.0786          -0      132.79          -0     128.579         608           0           0  -0.0040789           0           0           0
  609           -0     2.60573          -0       1e-07   -0.005167     21.0786          -0      132.79          -0     128.579         609           0           0  -0.0051669           0           0           0
  610           -0     2.60573          -0       1e-07   -0.006098     21.0786          -0      132.79          -0     128.579         610           0           0  -0.0060979           0           0           0
  611           -0     2.60573          -0       1e-07   -0.005485     21.0786          -0      132.79          -0     128.579         611           0           0  -0.0054849           0           0           0
  612           -0     2.60573          -0       1e-07   -0.004354     21.0786          -0      132.79          -0     128.579         612           0           0  -0.0043539           0           0           0
  613           -0     2.60573          -0       1e-07   -0.003114     21.0786          -0      132.79          -0     128.579         613           0           0  -0.0031139           0           0           0
  614           -0     2.60573          -0       1e-07   -0.006115     21.0786          -0      132.79          -0     128.579         614           0           0  -0.0061149           0           0           0
  615           -0     2.60573          -0       1e-07   -0.006148     21.0786          -0      132.79          -0     128.579         615           0           0  -0.0061479           0           0           0
  616           -0     2.60573          -0       1e-07   -0.004742     21.0786          -0      132.79          -0     128.579         616           0           0  -0.0047419           0           0           0
  617           -0     2.60573          -0       1e-07   -0.004257     21.0786          -0      132.79          -0     128.579         617           0           0  -0.0042569           0           0           0
  618           -0     2.60573          -0       1e-07   -0.003294     21.0786          -0      132.79          -0     128.579         618           0           0  -0.0032939           0           0           0
  619           -0     2.60573          -0       1e-07   -0.003243     21.0786          -0      132.79          -0     128.579         619           0           0  -0.0032429           0           0           0
  620           -0     2.60573          -0       1e-07    -0.00418     21.0786          -0      132.79          -0     128.579         620           0           0  -0.0041799           0           0           0
  621           -0     2.60573          -0       1e-07   -0.004179     21.0786          -0      132.79          -0     128.579         621           0           0  -0.0041789           0           0           0
  622           -0     2.60573          -0       1e-07   -0.004615     21.0786          -0      132.79          -0     128.579         622           0           0  -0.0046149           0           0           0
  623           -0     2.60573          -0       1e-07   -0.003997     21.0786          -0      132.79          -0     128.579         623           0           0  -0.0039969           0           0           0
  624           -0     2.60573          -0       1e-07   -0.002591     21.0786          -0      132.79          -0     128.579         624           0           0  -0.0025909           0           0           0
  625           -0     2.60573          -0       1e-07   -0.001786     21.0786          -0      132.79          -0     128.579         625           0           0  -0.0017859           0           0           0
  626           -0     2.60573          -0       1e-07   -0.001972     21.0786          -0      132.79          -0     128.579         626           0           0  -0.0019719           0           0           0
  627           -0     2.60573          -0       1e-07   -0.003972     21.0786          -0      132.79          -0     128.579         627           0           0  -0.0039719           0           0           0
  628           -0     2.60573          -0       1e-07   -0.003264     21.0786          -0      132.79          -0     128.579         628           0           0  -0.0032639           0           0           0
  629           -0     2.60573          -0       1e-07   -0.002921     21.0786          -0      132.79          -0     128.579         629           0           0  -0.0029209           0           0           0
  630           -0     2.60573          -0       1e-07   -0.004175     21.0786          -0      132.79          -0     128.579         630           0           0  -0.0041749           0           0           0
  631           -0     2.60573          -0       1e-07   -0.004794     21.0786          -0      132.79          -0     128.579         631           0           0  -0.0047939           0           0           0
  632           -0     2.60573          -0       1e-07   -0.004897     21.0786          -0      132.79          -0     128.579         632           0           0  -0.0048969           0           0           0
  633           -0     2.60573          -0       1e-07   -0.004504     21.0786          -0      132.79          -0     128.579         633           0           0  -0.0045039           0           0           0
  634           -0     2.60573          -0       1e-07   -0.003933     21.0786          -0      132.79          -0     128.579         634           0           0  -0.0039329           0           0           0
  635           -0     2.60573          -0       1e-07    -0.00677     21.0786          -0      132.79          -0     128.579         635           0           0  -0.0067699           0           0           0
  636           -0     2.60573          -0       1e-07   -0.006376     21.0786          -0      132.79          -0     128.579         636           0           0  -0.0063759           0           0           0
  637           -0     2.60573          -0       1e-07   -0.006303     21.0786          -0      132.79          -0     128.579         637           0           0  -0.0063029           0           0           0
  638           -0     2.60573          -0       1e-07   -0.007372     21.0786          -0      132.79          -0     128.579         638           0           0  -0.0073719           0           0           0
  639           -0     2.60573          -0       1e-07   -0.006301     21.0786          -0      132.79          -0     128.579         639           0           0  -0.0063009           0           0           0
  640           -0     2.60573          -0       1e-07    -0.00575     21.0786          -0      132.79          -0     128.579         640           0           0  -0.0057499           0           0           0
  641           -0     2.60573          -0       1e-07   -0.008173     21.0786          -0      132.79          -0     128.579         641           0           0  -0.0081729           0           0           0
  642           -0     2.60573          -0       1e-07   -0.007229     21.0786          -0      132.79          -0     128.579         642           0           0  -0.0072289           0           0           0
  643           -0     2.60573          -0       1e-07    -0.00587     21.0786          -0      132.79          -0     128.579         643           0           0  -0.0058699           0           0           0
  644           -0     2.60573          -0       1e-07    -0.00574     21.0786          -0      132.79          -0     128.579         644           0           0  -0.0057399           0           0           0
  645           -0     2.60573          -0       1e-07   -0.006371     21.0786          -0      132.79          -0     128.579         645           0           0  -0.0063709           0           0           0
  646           -0     2.60573          -0       1e-07   -0.006205     21.0786          -0      132.79          -0     128.579         646           0           0  -0.0062049           0           0           0
  647           -0     2.60573          -0       1e-07   -0.006456     21.0786          -0      132.79          -0     128.579         647           0           0  -0.0064559           0           0           0
  648           -0     2.60573          -0       1e-07   -0.005659     21.0786          -0      132.79          -0     128.579         648           0           0  -0.0056589           0           0           0
  649           -0     2.60573          -0       1e-07   -0.008493     21.0786          -0      132.79          -0     128.579         649           0           0  -0.0084929           0           0           0
  650           -0     2.60573          -0       1e-07   -0.005736     21.0786          -0      132.79          -0     128.579         650           0           0  -0.0057359           0           0           0
  651           -0     2.60573          -0       1e-07    -0.00752     21.0786          -0      132.79          -0     128.579         651           0           0  -0.0075199           0           0           0
  652           -0     2.60573          -0       1e-07   -0.006018     21.0786          -0      132.79          -0     128.579         652           0           0  -0.0060179           0           0           0
  653           -0     2.60573          -0       1e-07   -0.006252     21.0786          -0      132.79          -0     128.579         653           0           0  -0.0062519           0           0           0
  654           -0     2.60573          -0       1e-07   -0.004204     21.0786          -0      132.79          -0     128.579         654           0           0  -0.0042039           0           0           0
  655           -0     2.60573          -0       1e-07   -0.005163     21.0786          -0      132.79          -0     128.579         655           0           0  -0.0051629           0           0           0
  656           -0     2.60573          -0       1e-07   -0.006712     21.0786          -0      132.79          -0     128.579         656           0           0  -0.0067119           0           0           0
  657           -0     2.60573          -0       1e-07    -0.00611     21.0786          -0      132.79          -0     128.579         657           0           0  -0.0061099           0           0           0
  658           -0     2.60573          -0       1e-07   -0.006644     21.0786          -0      132.79          -0     128.579         658           0           0  -0.0066439           0           0           0
  659           -0     2.60573          -0       1e-07   -0.007574     21.0786          -0      132.79          -0     128.579         659           0           0  -0.0075739           0           0           0
  660           -0     2.60573          -0       1e-07   -0.006993     21.0786          -0      132.79          -0     128.579         660           0           0  -0.0069929           0           0           0
  661           -0     2.60573          -0       1e-07    -0.00663     21.0786          -0      132.79          -0     128.579         661           0           0  -0.0066299           0           0           0
  662           -0     2.60573          -0       1e-07   -0.006688     21.0786          -0      132.79          -0     128.579         662           0           0  -0.0066879           0           0           0
  663           -0     2.60573          -0       1e-07   -0.007458     21.0786          -0      132.79          -0     128.579         663           0           0  -0.0074579           0           0           0
  664           -0     2.60573          -0       1e-07   -0.007276     21.0786          -0      132.79          -0     128.579         664           0           0  -0.0072759           0           0           0
  665           -0     2.60573          -0       1e-07    -0.00614     21.0786          -0      132.79          -0     128.579         665           0           0  -0.0061399           0           0           0
  666           -0     2.60573          -0       1e-07   -0.005417     21.0786          -0      132.79          -0     128.579         666           0           0  -0.0054169           0           0           0
  667           -0     2.60573          -0       1e-07    -0.00711     21.0786          -0      132.79          -0     128.579         667           0           0  -0.0071099           0           0           0
  668           -0     2.60573          -0       1e-07   -0.006088     21.0786          -0      132.79          -0     128.579         668           0           0  -0.0060879           0           0           0
  669           -0     2.60573          -0       1e-07   -0.006163     21.0786          -0      132.79          -0     128.579         669           0           0  -0.0061629           0           0           0
  670           -0     2.60573          -0       1e-07   -0.005874     21.0786          -0      132.79          -0     128.579         670           0           0  -0.0058739           0           0           0
  671           -0     2.60573          -0       1e-07   -0.005383     21.0786          -0      132.79          -0     128.579         671           0           0  -0.0053829           0           0           0
  672           -0     2.60573          -0       1e-07   -0.005793     21.0786          -0      132.79          -0     128.579         672           0           0  -0.0057929           0           0           0
  673           -0     2.60573          -0       1e-07   -0.004477     21.0786          -0      132.79          -0     128.579         673           0           0  -0.0044769           0           0           0
  674           -0     2.60573          -0       1e-07    -0.00584     21.0786          -0      132.79          -0     128.579         674           0           0  -0.0058399           0           0           0
  675           -0     2.60573          -0       1e-07   -0.006255     21.0786          -0      132.79          -0     128.579         675           0           0  -0.0062549           0           0           0
  676           -0     2.60573          -0       1e-07   -0.005368     21.0786          -0      132.79          -0     128.579         676           0           0  -0.0053679           0           0           0
  677           -0     2.60573          -0       1e-07   -0.005042     21.0786          -0      132.79          -0     128.579         677           0           0  -0.0050419           0           0           0
  678           -0     2.60573          -0       1e-07   -0.005169     21.0786          -0      132.79          -0     128.579         678           0           0  -0.0051689           0           0           0
  679           -0     2.60573          -0       1e-07   -0.005943     21.0786          -0      132.79          -0     128.579         679           0           0  -0.0059429           0           0           0
  680           -0     2.60573          -0       1e-07   -0.004863     21.0786          -0      132.79          -0     128.579         680           0           0  -0.0048629           0           0           0
  681           -0     2.60573          -0       1e-07   -0.005815     21.0786          -0      132.79          -0     128.579         681           0           0  -0.0058149           0           0           0
  682           -0     2.60573          -0       1e-07   -0.005994     21.0786          -0      132.79          -0     128.579         682           0           0  -0.0059939           0           0           0
  683           -0     2.60573          -0       1e-07   -0.006025     21.0786          -0      132.79          -0     128.579         683           0           0  -0.0060249           0           0           0
  684           -0     2.60573          -0       1e-07   -0.005843     21.0786          -0      132.79          -0     128.579         684           0           0  -0.0058429           0           0           0
  685           -0     2.60573          -0       1e-07   -0.005527     21.0786          -0      132.79          -0     128.579         685           0           0  -0.0055269           0           0           0
  686           -0     2.60573          -0       1e-07   -0.006092     21.0786          -0      132.79          -0     128.579         686           0           0  -0.0060919           0           0           0
  687           -0     2.60573          -0       1e-07   -0.004914     21.0786          -0      132.79          -0     128.579         687           0           0  -0.0049139           0           0           0
  688           -0     2.60573          -0       1e-07   -0.005535     21.0786          -0      132.79          -0     128.579         688           0           0  -0.0055349           0           0           0
  689           -0     2.60573          -0       1e-07   -0.005623     21.0786          -0      132.79          -0     128.579         689           0           0  -0.0056229           0           0           0
  690           -0     2.60573          -0       1e-07   -0.004713     21.0786          -0      132.79          -0     128.579         690           0           0  -0.0047129           0           0           0
  691           -0     2.60573          -0       1e-07   -0.005731     21.0786          -0      132.79          -0     128.579         691           0           0  -0.0057309           0           0           0
  692           -0     2.60573          -0       1e-07   -0.007851     21.0786          -0      132.79          -0     128.579         692           0           0  -0.0078509           0           0           0
  693           -0     2.60573          -0       1e-07   -0.004852     21.0786          -0      132.79          -0     128.579         693           0           0  -0.0048519           0           0           0
  694           -0     2.60573          -0       1e-07   -0.006886     21.0786          -0      132.79          -0     128.579         694           0           0  -0.0068859           0           0           0
  695           -0     2.60573          -0       1e-07   -0.005658     21.0786          -0      132.79           0     128.579         695           0           0  -0.0056579           0           0           0
  696           -0     2.60573          -0       1e-07   -0.006972     21.0786          -0      132.79          -0     128.579         696           0           0  -0.0069719           0           0           0
  697           -0     2.60573          -0       1e-07   -0.005591     21.0786          -0      132.79          -0     128.579         697           0           0  -0.0055909           0           0           0
  698           -0     2.60573          -0       1e-07   -0.004553     21.0786          -0      132.79          -0     128.579         698           0           0  -0.0045529           0           0           0
  699           -0     2.60573          -0       1e-07   -0.004849     21.0786          -0      132.79          -0     128.579         699           0           0  -0.0048489           0           0           0
  700           -0     2.60573          -0       1e-07    -0.00654     21.0786          -0      132.79          -0     128.579         700           0           0  -0.0065399           0           0           0
  701           -0     2.60573          -0       1e-07   -0.005565     21.0786          -0      132.79          -0     128.579         701           0           0  -0.0055649           0           0           0
  702           -0     2.60573          -0       1e-07    -0.00426     21.0786          -0      132.79          -0     128.579         702           0           0  -0.0042599           0           0           0
  703           -0     2.60573          -0       1e-07   -0.003661     21.0786          -0      132.79          -0     128.579         703           0           0  -0.0036609           0           0           0
  704           -0     2.60573          -0       1e-07   -0.003933     21.0786          -0      132.79          -0     128.579         704           0           0  -0.0039329           0           0           0
  705           -0     2.60573          -0       1e-07   -0.004243     21.0786          -0      132.79          -0     128.579         705           0           0  -0.0042429           0           0           0
  706           -0     2.60573          -0       1e-07    -0.00434     21.0786          -0      132.79          -0     128.579         706           0           0  -0.0043399           0           0           0
  707           -0     2.60573          -0       1e-07   -0.004641     21.0786          -0      132.79          -0     128.579         707           0           0  -0.0046409           0           0           0
  708           -0     2.60573          -0       1e-07    -0.00475     21.0786          -0      132.79          -0     128.579         708           0           0  -0.0047499           0           0           0
  709           -0     2.60573          -0       1e-07   -0.003879     21.0786          -0      132.79          -0     128.579         709           0           0  -0.0038789           0           0           0
  710           -0     2.60573          -0       1e-07   -0.004766     21.0786          -0      132.79          -0     128.579         710           0           0  -0.0047659           0           0           0
  711           -0     2.60573          -0       1e-07   -0.004906     21.0786          -0      132.79          -0     128.579         711           0           0  -0.0049059           0           0           0
  712           -0     2.60573          -0       1e-07    -0.00436     21.0786          -0      132.79          -0     128.579         712           0           0  -0.0043599           0           0           0
  713           -0     2.60573          -0       1e-07   -0.004731     21.0786          -0      132.79          -0     128.579         713           0           0  -0.0047309           0           0           0
  714           -0     2.60573          -0       1e-07   -0.003466     21.0786          -0      132.79          -0     128.579         714           0           0  -0.0034659           0           0           0
  715           -0     2.60573          -0       1e-07   -0.003863     21.0786          -0      132.79          -0     128.579         715           0           0  -0.0038629           0           0           0
  716           -0     2.60573          -0       1e-07   -0.004473     21.0786          -0      132.79          -0     128.579         716           0           0  -0.0044729           0           0           0
  717           -0     2.60573          -0       1e-07   -0.004987     21.0786          -0      132.79          -0     128.579         717           0           0  -0.0049869           0           0           0
  718           -0     2.60573          -0       1e-07   -0.005861     21.0786          -0      132.79          -0     128.579         718           0           0  -0.0058609           0           0           0
  719           -0     2.60573          -0       1e-07   -0.005838     21.0786          -0      132.79          -0     128.579         719           0           0  -0.0058379           0           0           0
  720           -0     2.60573          -0       1e-07    -0.00305     21.0786          -0      132.79          -0     128.579         720           0           0  -0.0030499           0           0           0
  721           -0     2.60573          -0       1e-07   -0.004244     21.0786          -0      132.79          -0     128.579         721           0           0  -0.0042439           0           0           0
  722           -0     2.60573          -0       1e-07   -0.004554     21.0786          -0      132.79          -0     128.579         722           0           0  -0.0045539           0           0           0
  723           -0     2.60573          -0       1e-07    -0.00367     21.0786          -0      132.79          -0     128.579         723           0           0  -0.0036699           0           0           0
  724           -0     2.60573          -0       1e-07   -0.004608     21.0786          -0      132.79          -0     128.579         724           0           0  -0.0046079           0           0           0
  725           -0     2.60573          -0       1e-07   -0.003809     21.0786          -0      132.79          -0     128.579         725           0           0  -0.0038089           0           0           0
  726           -0     2.60573          -0       1e-07   -0.005464     21.0786          -0      132.79          -0     128.579         726           0           0  -0.0054639           0           0           0
  727           -0     2.60573          -0       1e-07   -0.003603     21.0786          -0      132.79          -0     128.579         727           0           0  -0.0036029           0           0           0
  728           -0     2.60573          -0       1e-07   -0.003733     21.0786          -0      132.79          -0     128.579         728           0           0  -0.0037329           0           0           0
  729           -0     2.60573          -0       1e-07   -0.003277     21.0786          -0      132.79          -0     128.579         729           0           0  -0.0032769           0           0           0
  730           -0     2.60573          -0       1e-07   -0.004785     21.0786          -0      132.79          -0     128.579         730           0           0  -0.0047849           0           0           0
  731           -0     2.60573          -0       1e-07   -0.005702     21.0786          -0      132.79          -0     128.579         731           0           0  -0.0057019           0           0           0
  732           -0     2.60573          -0       1e-07   -0.003717     21.0786          -0      132.79          -0     128.579         732           0           0  -0.0037169           0           0           0
  733           -0     2.60573          -0       1e-07   -0.003786     21.0786          -0      132.79          -0     128.579         733           0           0  -0.0037859           0           0           0
  734           -0     2.60573          -0       1e-07   -0.003974     21.0786          -0      132.79          -0     128.579         734           0           0  -0.0039739           0           0           0
  735           -0     2.60573          -0       1e-07   -0.006081     21.0786          -0      132.79          -0     128.579         735           0           0  -0.0060809           0           0           0
  736           -0     2.60573          -0       1e-07    -0.00474     21.0786          -0      132.79          -0     128.579         736           0           0  -0.0047399           0           0           0
  737           -0     2.60573          -0       1e-07   -0.003525     21.0786          -0      132.79          -0     128.579         737           0           0  -0.0035249           0           0           0
  738           -0     2.60573          -0       1e-07   -0.004968     21.0786          -0      132.79          -0     128.579         738           0           0  -0.0049679           0           0           0
  739           -0     2.60573          -0       1e-07   -0.004611     21.0786          -0      132.79          -0     128.579         739           0           0  -0.0046109           0           0           0
  740           -0     2.60573          -0       1e-07    -0.00371     21.0786          -0      132.79          -0     128.579         740           0           0  -0.0037099           0           0           0
  741           -0     2.60573          -0       1e-07   -0.004803     21.0786          -0      132.79          -0     128.579         741           0           0  -0.0048029           0           0           0
  742           -0     2.60573          -0       1e-07   -0.003491     21.0786          -0      132.79          -0     128.579         742           0           0  -0.0034909           0           0           0
  743           -0     2.60573          -0       1e-07   -0.003331     21.0786          -0      132.79          -0     128.579         743           0           0  -0.0033309           0           0           0
  744           -0     2.60573          -0       1e-07   -0.006067     21.0786          -0      132.79          -0     128.579         744           0           0  -0.0060669           0           0           0
  745           -0     2.60573          -0       1e-07   -0.003096     21.0786          -0      132.79          -0     128.579         745           0           0  -0.0030959           0           0           0
  746           -0     2.60573          -0       1e-07   -0.003391     21.0786          -0      132.79          -0     128.579         746           0           0  -0.0033909           0           0           0
  747           -0     2.60573          -0       1e-07   -0.002632     21.0786          -0      132.79          -0     128.579         747           0           0  -0.0026319           0           0           0
  748           -0     2.60573          -0       1e-07   -0.003112     21.0786          -0      132.79          -0     128.579         748           0           0  -0.0031119           0           0           0
  749           -0     2.60573          -0       1e-07    -0.00408     21.0786          -0      132.79          -0     128.579         749           0           0  -0.0040799           0           0           0
  750           -0     2.60573          -0       1e-07   -0.005907     21.0786          -0      132.79          -0     128.579         750           0           0  -0.0059069           0           0           0
  751           -0     2.60573          -0       1e-07   -0.003842     21.0786          -0      132.79          -0     128.579         751           0           0  -0.0038419           0           0           0
  752           -0     2.60573          -0       1e-07   -0.002866     21.0786          -0      132.79          -0     128.579         752           0           0  -0.0028659           0           0           0
  753           -0     2.60573          -0       1e-07   -0.003317     21.0786          -0      132.79          -0     128.579         753           0           0  -0.0033169           0           0           0
  754           -0     2.60573          -0       1e-07   -0.004683     21.0786          -0      132.79          -0     128.579         754           0           0  -0.0046829           0           0           0
  755           -0     2.60573          -0       1e-07    -0.00379     21.0786          -0      132.79          -0     128.579         755           0           0  -0.0037899           0           0           0
  756           -0     2.60573          -0       1e-07   -0.003163     21.0786          -0      132.79          -0     128.579         756           0           0  -0.0031629           0           0           0
  757           -0     2.60573          -0       1e-07   -0.002209     21.0786          -0      132.79          -0     128.579         757           0           0  -0.0022089           0           0           0
  758           -0     2.60573          -0       1e-07   -0.005595     21.0786          -0      132.79          -0     128.579         758           0           0  -0.0055949           0           0           0
  759           -0     2.60573          -0       1e-07   -0.002941     21.0786          -0      132.79          -0     128.579         759           0           0  -0.0029409           0           0           0
  760           -0     2.60573          -0       1e-07   -0.003361     21.0786          -0      132.79          -0     128.579         760           0           0  -0.0033609           0           0           0
  761           -0     2.60573          -0       1e-07   -0.004919     21.0786          -0      132.79          -0     128.579         761           0           0  -0.0049189           0           0           0
  762           -0     2.60573          -0       1e-07   -0.003498     21.0786          -0      132.79          -0     128.579         762           0           0  -0.0034979           0           0           0
  763           -0     2.60573          -0       1e-07   -0.004113     21.0786          -0      132.79          -0     128.579         763           0           0  -0.0041129           0           0           0
  764           -0     2.60573          -0       1e-07   -0.003654     21.0786          -0      132.79          -0     128.579         764           0           0  -0.0036539           0           0           0
  765           -0     2.60573          -0       1e-07   -0.002922     21.0786          -0      132.79          -0     128.579         765           0           0  -0.0029219           0           0           0
  766           -0     2.60573          -0       1e-07   -0.003081     21.0786          -0      132.79          -0     128.579         766           0           0  -0.0030809           0           0           0
  767           -0     2.60573          -0       1e-07   -0.003796     21.0786          -0      132.79          -0     128.579         767           0           0  -0.0037959           0           0           0
  768           -0     2.60573          -0       1e-07   -0.003451     21.0786          -0      132.79          -0     128.579         768           0           0  -0.0034509           0           0           0
  769           -0     2.60573          -0       1e-07   -0.003273     21.0786          -0      132.79          -0     128.579         769           0           0  -0.0032729           0           0           0
  770           -0     2.60573          -0       1e-07   -0.004534     21.0786          -0      132.79          -0     128.579         770           0           0  -0.0045339           0           0           0
  771           -0     2.60573          -0       1e-07   -0.002615     21.0786          -0      132.79          -0     128.579         771           0           0  -0.0026149           0           0           0
  772           -0     2.60573          -0       1e-07   -0.002865     21.0786          -0      132.79          -0     128.579         772           0           0  -0.0028649           0           0           0
  773           -0     2.60573          -0       1e-07   -0.004267     21.0786          -0      132.79          -0     128.579         773           0           0  -0.0042669           0           0           0
  774           -0     2.60573          -0       1e-07   -0.003349     21.0786          -0      132.79          -0     128.579         774           0           0  -0.0033489           0           0           0
  775           -0     2.60573          -0       1e-07   -0.005272     21.0786          -0      132.79          -0     128.579         775           0           0  -0.0052719           0           0           0
  776           -0     2.60573          -0       1e-07    -0.00291     21.0786          -0      132.79          -0     128.579         776           0           0  -0.0029099           0           0           0
  777           -0     2.60573          -0       1e-07   -0.003866     21.0786          -0      132.79           0     128.579         777           0           0  -0.0038659           0           0           0
  778           -0     2.60573          -0       1e-07   -0.004745     21.0786          -0      132.79          -0     128.579         778           0           0  -0.0047449           0           0           0
  779           -0     2.60573          -0       1e-07   -0.005758     21.0786          -0      132.79          -0     128.579         779           0           0  -0.0057579           0           0           0
  780           -0     2.60573          -0       1e-07   -0.005858     21.0786          -0      132.79          -0     128.579         780           0           0  -0.0058579           0           0           0
  781           -0     2.60573          -0       1e-07   -0.006043     21.0786          -0      132.79           0     128.579         781           0           0  -0.0060429           0           0           0
  782           -0     2.60573          -0       1e-07   -0.004247     21.0786          -0      132.79          -0     128.579         782           0           0  -0.0042469           0           0           0
  783           -0     2.60573          -0       1e-07   -0.004033     21.0786          -0      132.79          -0     128.579         783           0           0  -0.0040329           0           0           0
  784           -0     2.60573          -0       1e-07   -0.003122     21.0786          -0      132.79           0     128.579         784           0           0  -0.0031219           0           0           0
  785           -0     2.60573          -0       1e-07   -0.004425     21.0786          -0      132.79          -0     128.579         785           0           0  -0.0044249           0           0           0
  786           -0     2.60573          -0       1e-07   -0.003915     21.0786          -0      132.79          -0     128.579         786           0           0  -0.0039149           0           0           0
  787           -0     2.60573          -0       1e-07     -0.0052     21.0786          -0      132.79          -0     128.579         787           0           0  -0.0051999           0           0           0
  788           -0     2.60573          -0       1e-07   -0.006246     21.0786          -0      132.79           0     128.579         788           0           0  -0.0062459           0           0           0
  789           -0     2.60573          -0       1e-07   -0.005501     21.0786          -0      132.79           0     128.579         789           0           0  -0.0055009           0           0           0
  790           -0     2.60573          -0       1e-07   -0.006795     21.0786          -0      132.79          -0     128.579         790           0           0  -0.0067949           0           0           0
  791           -0     2.60573          -0       1e-07    -0.00609     21.0786          -0      132.79          -0     128.579         791           0           0  -0.0060899           0           0           0
  792           -0     2.60573          -0       1e-07   -0.006707     21.0786          -0      132.79          -0     128.579         792           0           0  -0.0067069           0           0           0
  793           -0     2.60573          -0       1e-07   -0.005712     21.0786          -0      132.79           0     128.579         793           0           0  -0.0057119           0           0           0
  794           -0     2.60573          -0       1e-07    -0.00519     21.0786          -0      132.79          -0     128.579         794           0           0  -0.0051899           0           0           0
  795           -0     2.60573          -0       1e-07   -0.005641     21.0786          -0      132.79          -0     128.579         795           0           0  -0.0056409           0           0           0
  796           -0     2.60573          -0       1e-07   -0.006531     21.0786          -0      132.79          -0     128.579         796           0           0  -0.0065309           0           0           0
  797           -0     2.60573          -0       1e-07   -0.006602     21.0786          -0      132.79          -0     128.579         797           0           0  -0.0066019           0           0           0
  798           -0     2.60573          -0       1e-07   -0.005392     21.0786          -0      132.79          -0     128.579         798           0           0  -0.0053919           0           0           0
  799           -0     2.60573          -0       1e-07    -0.00587     21.0786          -0      132.79           0     128.579         799           0           0  -0.0058699           0           0           0
  800           -0     2.60573          -0       1e-07    -0.00497     21.0786          -0      132.79          -0     128.579         800           0           0  -0.0049699           0           0           0
  801           -0     2.60573          -0       1e-07   -0.006487     21.0786          -0      132.79          -0     128.579         801           0           0  -0.0064869           0           0           0
  802           -0     2.60573          -0       1e-07   -0.006532     21.0786          -0      132.79           0     128.579         802           0           0  -0.0065319           0           0           0
  803           -0     2.60573          -0       1e-07   -0.004951     21.0786          -0      132.79           0     128.579         803           0           0  -0.0049509           0           0           0
  804           -0     2.60573          -0       1e-07   -0.005747     21.0786          -0      132.79          -0     128.579         804           0           0  -0.0057469           0           0           0
  805           -0     2.60573          -0       1e-07   -0.005821     21.0786          -0      132.79           0     128.579         805           0           0  -0.0058209           0           0           0
  806           -0     2.60573          -0       1e-07    -0.00585     21.0786          -0      132.79          -0     128.579         806           0           0  -0.0058499           0           0           0
  807           -0     2.60573          -0       1e-07    -0.00597     21.0786          -0      132.79          -0     128.579         807           0           0  -0.0059699           0           0           0
  808           -0     2.60573          -0       1e-07   -0.005303     21.0786          -0      132.79           0     128.579         808           0           0  -0.0053029           0           0           0
  809           -0     2.60573          -0       1e-07   -0.004247     21.0786          -0      132.79           0     128.579         809           0           0  -0.0042469           0           0           0
  810           -0     2.60573          -0       1e-07   -0.005771     21.0786          -0      132.79           0     128.579         810           0           0  -0.0057709           0           0           0
  811           -0     2.60573          -0       1e-07   -0.005409     21.0786          -0      132.79           0     128.579         811           0           0  -0.0054089           0           0           0
  812           -0     2.60573          -0       1e-07   -0.006638     21.0786          -0      132.79           0     128.579         812           0           0  -0.0066379           0           0           0
  813           -0     2.60573          -0       1e-07   -0.005601     21.0786          -0      132.79          -0     128.579         813           0           0  -0.0056009           0           0           0
  814           -0     2.60573          -0       1e-07    -0.00564     21.0786          -0      132.79          -0     128.579         814           0           0  -0.0056399           0           0           0
  815           -0     2.60573          -0       1e-07   -0.005842     21.0786          -0      132.79          -0     128.579         815           0           0  -0.0058419           0           0           0
  816           -0     2.60573          -0       1e-07   -0.004691     21.0786          -0      132.79          -0     128.579         816           0           0  -0.0046909           0           0           0
  817           -0     2.60573          -0       1e-07   -0.005694     21.0786          -0      132.79          -0     128.579         817           0           0  -0.0056939           0           0           0
  818           -0     2.60573          -0       1e-07   -0.003558     21.0786          -0      132.79          -0     128.579         818           0           0  -0.0035579           0           0           0
  819           -0     2.60573          -0       1e-07   -0.004151     21.0786          -0      132.79          -0     128.579         819           0           0  -0.0041509           0           0           0
  820           -0     2.60573          -0       1e-07   -0.004763     21.0786          -0      132.79          -0     128.579         820           0           0  -0.0047629           0           0           0
  821           -0     2.60573          -0       1e-07   -0.005118     21.0786          -0      132.79          -0     128.579         821           0           0  -0.0051179           0           0           0
  822           -0     2.60573          -0       1e-07   -0.004697     21.0786          -0      132.79          -0     128.579         822           0           0  -0.0046969           0           0           0
  823           -0     2.60573          -0       1e-07   -0.004214     21.0786          -0      132.79          -0     128.579         823           0           0  -0.0042139           0           0           0
  824           -0     2.60573          -0       1e-07   -0.004516     21.0786          -0      132.79          -0     128.579         824           0           0  -0.0045159           0           0           0
  825           -0     2.60573          -0       1e-07   -0.005443     21.0786          -0      132.79          -0     128.579         825           0           0  -0.0054429           0           0           0
  826           -0     2.60573          -0       1e-07    -0.00551     21.0786          -0      132.79           0     128.579         826           0           0  -0.0055099           0           0           0
  827           -0     2.60573          -0       1e-07     -0.0039     21.0786          -0      132.79          -0     128.579         827           0           0  -0.0038999           0           0           0
  828           -0     2.60573          -0       1e-07   -0.005584     21.0786          -0      132.79           0     128.579         828           0           0  -0.0055839           0           0           0
  829           -0     2.60573          -0       1e-07   -0.004772     21.0786          -0      132.79          -0     128.579         829           0           0  -0.0047719           0           0           0
  830           -0     2.60573          -0       1e-07    -0.00533     21.0786          -0      132.79          -0     128.579         830           0           0  -0.0053299           0           0           0
  831           -0     2.60573          -0       1e-07   -0.005901     21.0786          -0      132.79          -0     128.579         831           0           0  -0.0059009           0           0           0
  832           -0     2.60573          -0       1e-07   -0.004154     21.0786          -0      132.79          -0     128.579         832           0           0  -0.0041539           0           0           0
  833           -0     2.60573          -0       1e-07   -0.005414     21.0786          -0      132.79          -0     128.579         833           0           0  -0.0054139           0           0           0
  834           -0     2.60573          -0       1e-07   -0.004865     21.0786          -0      132.79          -0     128.579         834           0           0  -0.0048649           0           0           0
  835           -0     2.60573          -0       1e-07   -0.004862     21.0786          -0      132.79          -0     128.579         835           0           0  -0.0048619           0           0           0
  836           -0     2.60573          -0       1e-07   -0.005476     21.0786          -0      132.79          -0     128.579         836           0           0  -0.0054759           0           0           0
  837           -0     2.60573          -0       1e-07   -0.005738     21.0786          -0      132.79          -0     128.579         837           0           0  -0.0057379           0           0           0
  838           -0     2.60573          -0       1e-07   -0.004557     21.0786          -0      132.79          -0     128.579         838           0           0  -0.0045569           0           0           0
  839           -0     2.60573          -0       1e-07    -0.00523     21.0786          -0      132.79           0     128.579         839           0           0  -0.0052299           0           0           0
  840           -0     2.60573          -0       1e-07   -0.004977     21.0786          -0      132.79          -0     128.579         840           0           0  -0.0049769           0           0           0
  841           -0     2.60573          -0       1e-07   -0.005997     21.0786          -0      132.79          -0     128.579         841           0           0  -0.0059969           0           0           0
  842           -0     2.60573          -0       1e-07   -0.004579     21.0786          -0      132.79          -0     128.579         842           0           0  -0.0045789           0           0           0
  843           -0     2.60573          -0       1e-07   -0.006005     21.0786          -0      132.79          -0     128.579         843           0           0  -0.0060049           0           0           0
  844           -0     2.60573          -0       1e-07   -0.005707     21.0786          -0      132.79          -0     128.579         844           0           0  -0.0057069           0           0           0
  845           -0     2.60573          -0       1e-07   -0.004253     21.0786          -0      132.79          -0     128.579         845           0           0  -0.0042529           0           0           0
  846           -0     2.60573          -0       1e-07   -0.004958     21.0786          -0      132.79          -0     128.579         846           0           0  -0.0049579           0           0           0
  847           -0     2.60573          -0       1e-07   -0.005134     21.0786          -0      132.79          -0     128.579         847           0           0  -0.0051339           0           0           0
  848           -0     2.60573          -0       1e-07   -0.005107     21.0786          -0      132.79          -0     128.579         848           0           0  -0.0051069           0           0           0
  849           -0     2.60573          -0       1e-07   -0.004348     21.0786          -0      132.79          -0     128.579         849           0           0  -0.0043479           0           0           0
  850           -0     2.60573          -0       1e-07    -0.00593     21.0786          -0      132.79          -0     128.579         850           0           0  -0.0059299           0           0           0
  851           -0     2.60573          -0       1e-07   -0.005449     21.0786          -0      132.79          -0     128.579         851           0           0  -0.0054489           0           0           0
  852           -0     2.60573          -0       1e-07   -0.004328     21.0786          -0      132.79          -0     128.579         852           0           0  -0.0043279           0           0           0
  853           -0     2.60573          -0       1e-07   -0.005393     21.0786          -0      132.79          -0     128.579         853           0           0  -0.0053929           0           0           0
  854           -0     2.60573          -0       1e-07    -0.00513     21.0786          -0      132.79          -0     128.579         854           0           0  -0.0051299           0           0           0
  855           -0     2.60573          -0       1e-07   -0.003777     21.0786          -0      132.79           0     128.579         855           0           0  -0.0037769           0           0           0
  856           -0     2.60573          -0       1e-07   -0.006354     21.0786          -0      132.79           0     128.579         856           0           0  -0.0063539           0           0           0
  857           -0     2.60573          -0       1e-07   -0.005875     21.0786          -0      132.79           0     128.579         857           0           0  -0.0058749           0           0           0
  858           -0     2.60573          -0       1e-07   -0.005212     21.0786          -0      132.79          -0     128.579         858           0           0  -0.0052119           0           0           0
  859           -0     2.60573          -0       1e-07    -0.00663     21.0786          -0      132.79          -0     128.579         859           0           0  -0.0066299           0           0           0
  860           -0     2.60573          -0       1e-07   -0.006836     21.0786          -0      132.79          -0     128.579         860           0           0  -0.0068359           0           0           0
  861           -0     2.60573          -0       1e-07   -0.008381     21.0786          -0      132.79          -0     128.579         861           0           0  -0.0083809           0           0           0
  862           -0     2.60573          -0       1e-07   -0.006091     21.0786          -0      132.79          -0     128.579         862           0           0  -0.0060909           0           0           0
  863           -0     2.60573          -0       1e-07   -0.005753     21.0786          -0      132.79          -0     128.579         863           0           0  -0.0057529           0           0           0
  864           -0     2.60573          -0       1e-07    -0.00844     21.0786          -0      132.79          -0     128.579         864           0           0  -0.0084399           0           0           0
  865           -0     2.60573          -0       1e-07   -0.006657     21.0786          -0      132.79          -0     128.579         865           0           0  -0.0066569           0           0           0
  866           -0     2.60573          -0       1e-07   -0.006421     21.0786          -0      132.79          -0     128.579         866           0           0  -0.0064209           0           0           0
  867           -0     2.60573          -0       1e-07   -0.005852     21.0786          -0      132.79           0     128.579         867           0           0  -0.0058519           0           0           0
  868           -0     2.60573          -0       1e-07   -0.006489     21.0786          -0      132.79          -0     128.579         868           0           0  -0.0064889           0           0           0
  869           -0     2.60573          -0       1e-07   -0.006905     21.0786          -0      132.79          -0     128.579         869           0           0  -0.0069049           0           0           0
  870           -0     2.60573          -0       1e-07   -0.008575     21.0786          -0      132.79          -0     128.579         870           0           0  -0.0085749           0           0           0
  871           -0     2.60573          -0       1e-07   -0.008039     21.0786          -0      132.79          -0     128.579         871           0           0  -0.0080389           0           0           0
  872           -0     2.60573          -0       1e-07   -0.005662     21.0786          -0      132.79           0     128.579         872           0           0  -0.0056619           0           0           0
  873           -0     2.60573          -0       1e-07   -0.006637     21.0786          -0      132.79           0     128.579         873           0           0  -0.0066369           0           0           0
  874           -0     2.60573          -0       1e-07   -0.006808     21.0786          -0      132.79           0     128.579         874           0           0  -0.0068079           0           0           0
  875           -0     2.60573          -0       1e-07   -0.006116     21.0786          -0      132.79           0     128.579         875           0           0  -0.0061159           0           0           0
  876           -0     2.60573          -0       1e-07   -0.005839     21.0786          -0      132.79           0     128.579         876           0           0  -0.0058389           0           0           0
  877           -0     2.60573          -0       1e-07   -0.005663     21.0786          -0      132.79           0     128.579         877           0           0  -0.0056629           0           0           0
  878           -0     2.60573          -0       1e-07    -0.00582     21.0786          -0      132.79           0     128.579         878           0           0  -0.0058199           0           0           0
  879           -0     2.60573          -0       1e-07   -0.006242     21.0786          -0      132.79           0     128.579         879           0           0  -0.0062419           0           0           0
  880           -0     2.60573          -0       1e-07   -0.006744     21.0786          -0      132.79           0     128.579         880           0           0  -0.0067439           0           0           0
  881           -0     2.60573          -0       1e-07   -0.005565     21.0786          -0      132.79           0     128.579         881           0           0  -0.0055649           0           0           0
  882           -0     2.60573          -0       1e-07   -0.005914     21.0786          -0      132.79           0     128.579         882           0           0  -0.0059139           0           0           0
  883           -0     2.60573          -0       1e-07   -0.005809     21.0786          -0      132.79           0     128.579         883           0           0  -0.0058089           0           0           0
  884           -0     2.60573          -0       1e-07   -0.006338     21.0786          -0      132.79           0     128.579         884           0           0  -0.0063379           0           0           0
  885           -0     2.60573          -0       1e-07   -0.007567     21.0786          -0      132.79           0     128.579         885           0           0  -0.0075669           0           0           0
  886           -0     2.60573          -0       1e-07   -0.007161     21.0786          -0      132.79           0     128.579         886           0           0  -0.0071609           0           0           0
  887           -0     2.60573          -0       1e-07   -0.005994     21.0786          -0      132.79           0     128.579         887           0           0  -0.0059939           0           0           0
  888           -0     2.60573          -0       1e-07   -0.005839     21.0786          -0      132.79           0     128.579         888           0           0  -0.0058389           0           0           0
  889           -0     2.60573          -0       1e-07   -0.006192     21.0786          -0      132.79           0     128.579         889           0           0  -0.0061919           0           0           0
  890           -0     2.60573          -0       1e-07   -0.005185     21.0786          -0      132.79           0     128.579         890           0           0  -0.0051849           0           0           0
  891           -0     2.60573          -0       1e-07   -0.005752     21.0786          -0      132.79           0     128.579         891           0           0  -0.0057519           0           0           0
  892           -0     2.60573          -0       1e-07   -0.006221     21.0786          -0      132.79           0     128.579         892           0           0  -0.0062209           0           0           0
  893           -0     2.60573          -0       1e-07    -0.00549     21.0786          -0      132.79           0     128.579         893           0           0  -0.0054899           0           0           0
  894           -0     2.60573          -0       1e-07   -0.005995     21.0786          -0      132.79           0     128.579         894           0           0  -0.0059949           0           0           0
  895           -0     2.60573          -0       1e-07   -0.005705     21.0786          -0      132.79           0     128.579         895           0           0  -0.0057049           0           0           0
  896           -0     2.60573          -0       1e-07   -0.006444     21.0786          -0      132.79           0     128.579         896           0           0  -0.0064439           0           0           0
  897           -0     2.60573          -0       1e-07   -0.006507     21.0786          -0      132.79           0     128.579         897           0           0  -0.0065069           0           0           0
  898           -0     2.60573          -0       1e-07   -0.006295     21.0786          -0      132.79           0     128.579         898           0           0  -0.0062949           0           0           0
  899           -0     2.60573          -0       1e-07   -0.006471     21.0786          -0      132.79           0     128.579         899           0           0  -0.0064709           0           0           0
  900           -0     2.60573          -0       1e-07   -0.007191     21.0786          -0      132.79           0     128.579         900           0           0  -0.0071909           0           0           0
  901           -0     2.60573          -0       1e-07   -0.006512     21.0786          -0      132.79           0     128.579         901           0           0  -0.0065119           0           0           0
  902           -0     2.60573          -0       1e-07    -0.00766     21.0786          -0      132.79           0     128.579         902           0           0  -0.0076599           0           0           0
  903           -0     2.60573          -0       1e-07   -0.006141     21.0786          -0      132.79           0     128.579         903           0           0  -0.0061409           0           0           0
  904           -0     2.60573          -0       1e-07   -0.007831     21.0786          -0      132.79           0     128.579         904           0           0  -0.0078309           0           0           0
  905           -0     2.60573          -0       1e-07   -0.007426     21.0786          -0      132.79           0     128.579         905           0           0  -0.0074259           0           0           0
  906           -0     2.60573          -0       1e-07   -0.008421     21.0786          -0      132.79           0     128.579         906           0           0  -0.0084209           0           0           0
  907           -0     2.60573          -0       1e-07      -0.006     21.0786          -0      132.79           0     128.579         907           0           0  -0.0059999           0           0           0
  908           -0     2.60573          -0       1e-07   -0.007981     21.0786          -0      132.79           0     128.579         908           0           0  -0.0079809           0           0           0
  909           -0     2.60573          -0       1e-07   -0.006315     21.0786          -0      132.79           0     128.579         909           0           0  -0.0063149           0           0           0
  910           -0     2.60573          -0       1e-07   -0.007769     21.0786          -0      132.79           0     128.579         910           0           0  -0.0077689           0           0           0
  911           -0     2.60573          -0       1e-07   -0.006278     21.0786          -0      132.79           0     128.579         911           0           0  -0.0062779           0           0           0
  912           -0     2.60573          -0       1e-07   -0.007594     21.0786          -0      132.79           0     128.579         912           0           0  -0.0075939           0           0           0
  913           -0     2.60573          -0       1e-07    -0.00654     21.0786          -0      132.79           0     128.579         913           0           0  -0.0065399           0           0           0
  914           -0     2.60573          -0       1e-07    -0.00742     21.0786          -0      132.79           0     128.579         914           0           0  -0.0074199           0           0           0
  915           -0     2.60573          -0       1e-07   -0.008235     21.0786          -0      132.79           0     128.579         915           0           0  -0.0082349           0           0           0
  916           -0     2.60573          -0       1e-07   -0.008582     21.0786          -0      132.79           0     128.579         916           0           0  -0.0085819           0           0           0
  917           -0     2.60573          -0       1e-07   -0.006752     21.0786          -0      132.79           0     128.579         917           0           0  -0.0067519           0           0           0
  918           -0     2.60573          -0       1e-07   -0.008511     21.0786          -0      132.79           0     128.579         918           0           0  -0.0085109           0           0           0
  919           -0     2.60573          -0       1e-07   -0.007407     21.0786          -0      132.79           0     128.579         919           0           0  -0.0074069           0           0           0
  920           -0     2.60573          -0       1e-07   -0.007397     21.0786          -0      132.79           0     128.579         920           0           0  -0.0073969           0           0           0
  921           -0     2.60573          -0       1e-07    -0.00767     21.0786          -0      132.79           0     128.579         921           0           0  -0.0076699           0           0           0
  922           -0     2.60573          -0       1e-07   -0.007098     21.0786          -0      132.79           0     128.579         922           0           0  -0.0070979           0           0           0
  923           -0     2.60573          -0       1e-07   -0.008884     21.0786          -0      132.79           0     128.579         923           0           0  -0.0088839           0           0           0
  924           -0     2.60573          -0       1e-07   -0.008575     21.0786          -0      132.79           0     128.579         924           0           0  -0.0085749           0           0           0
  925           -0     2.60573          -0       1e-07   -0.009719     21.0786          -0      132.79           0     128.579         925           0           0  -0.0097189           0           0           0
  926           -0     2.60573          -0       1e-07   -0.006692     21.0786          -0      132.79           0     128.579         926           0           0  -0.0066919           0           0           0
  927           -0     2.60573          -0       1e-07   -0.008108     21.0786          -0      132.79           0     128.579         927           0           0  -0.0081079           0           0           0
  928           -0     2.60573          -0       1e-07   -0.008389     21.0786          -0      132.79           0     128.579         928           0           0  -0.0083889           0           0           0
  929           -0     2.60573          -0       1e-07   -0.009977     21.0786          -0      132.79           0     128.579         929           0           0  -0.0099769           0           0           0
  930           -0     2.60573          -0       1e-07   -0.010108     21.0786          -0      132.79           0     128.579         930           0           0  -0.0101079           0           0           0
  931           -0     2.60573          -0       1e-07   -0.009497     21.0786          -0      132.79           0     128.579         931           0           0  -0.0094969           0           0           0
  932           -0     2.60573          -0       1e-07   -0.008822     21.0786          -0      132.79           0     128.579         932           0           0  -0.0088219           0           0           0
  933           -0     2.60573          -0       1e-07   -0.008866     21.0786          -0      132.79           0     128.579         933           0           0  -0.0088659           0           0           0
  934           -0     2.60573          -0       1e-07   -0.009618     21.0786          -0      132.79           0     128.579         934           0           0  -0.0096179           0           0           0
  935           -0     2.60573          -0       1e-07   -0.009197     21.0786          -0      132.79           0     128.579         935           0           0  -0.0091969           0           0           0
  936           -0     2.60573          -0       1e-07   -0.007683     21.0786          -0      132.79           0     128.579         936           0           0  -0.0076829           0           0           0
  937           -0     2.60573          -0       1e-07   -0.008439     21.0786          -0      132.79           0     128.579         937           0           0  -0.0084389           0           0           0
  938           -0     2.60573          -0       1e-07   -0.008016     21.0786          -0      132.79           0     128.579         938           0           0  -0.0080159           0           0           0
  939           -0     2.60573          -0       1e-07    -0.00902     21.0786          -0      132.79           0     128.579         939           0           0  -0.0090199           0           0           0
  940           -0     2.60573          -0       1e-07    -0.00937     21.0786          -0      132.79           0     128.579         940           0           0  -0.0093699           0           0           0
  941           -0     2.60573          -0       1e-07   -0.009632     21.0786          -0      132.79           0     128.579         941           0           0  -0.0096319           0           0           0
  942           -0     2.60573          -0       1e-07     -0.0079     21.0786          -0      132.79           0     128.579         942           0           0  -0.0078999           0           0           0
  943           -0     2.60573          -0       1e-07    -0.00709     21.0786          -0      132.79           0     128.579         943           0           0  -0.0070899           0           0           0
  944           -0     2.60573          -0       1e-07   -0.007614     21.0786          -0      132.79           0     128.579         944           0           0  -0.0076139           0           0           0
  945           -0     2.60573          -0       1e-07   -0.007398     21.0786          -0      132.79           0     128.579         945           0           0  -0.0073979           0           0           0
  946           -0     2.60573          -0       1e-07    -0.00946     21.0786          -0      132.79           0     128.579         946           0           0  -0.0094599           0           0           0
  947           -0     2.60573          -0       1e-07   -0.010362     21.0786          -0      132.79           0     128.579         947           0           0  -0.0103619           0           0           0
  948           -0     2.60573          -0       1e-07   -0.010379     21.0786          -0      132.79           0     128.579         948           0           0  -0.0103789           0           0           0
  949           -0     2.60573          -0       1e-07   -0.008971     21.0786          -0      132.79           0     128.579         949           0           0  -0.0089709           0           0           0
  950           -0     2.60573          -0       1e-07    -0.00927     21.0786          -0      132.79           0     128.579         950           0           0  -0.0092699           0           0           0
  951           -0     2.60573          -0       1e-07   -0.010385     21.0786          -0      132.79           0     128.579         951           0           0  -0.0103849           0           0           0
  952           -0     2.60573          -0       1e-07   -0.010662     21.0786          -0      132.79           0     128.579         952           0           0  -0.0106619           0           0           0
  953           -0     2.60573          -0       1e-07   -0.010496     21.0786          -0      132.79           0     128.579         953           0           0  -0.0104959           0           0           0
  954           -0     2.60573          -0       1e-07   -0.009754     21.0786          -0      132.79           0     128.579         954           0           0  -0.0097539           0           0           0
  955           -0     2.60573          -0       1e-07   -0.009427     21.0786          -0      132.79           0     128.579         955           0           0  -0.0094269           0           0           0
  956           -0     2.60573          -0       1e-07   -0.008192     21.0786          -0      132.79           0     128.579         956           0           0  -0.0081919           0           0           0
  957           -0     2.60573          -0       1e-07   -0.008743     21.0786          -0      132.79           0     128.579         957           0           0  -0.0087429           0           0           0
  958           -0     2.60573          -0       1e-07   -0.008413     21.0786          -0      132.79           0     128.579         958           0           0  -0.0084129           0           0           0
  959           -0     2.60573          -0       1e-07    -0.00894     21.0786          -0      132.79           0     128.579         959           0           0  -0.0089399           0           0           0
  960           -0     2.60573          -0       1e-07   -0.007394     21.0786          -0      132.79           0     128.579         960           0           0  -0.0073939           0           0           0
  961           -0     2.60573          -0       1e-07   -0.009117     21.0786          -0      132.79           0     128.579         961           0           0  -0.0091169           0           0           0
  962           -0     2.60573          -0       1e-07   -0.008244     21.0786          -0      132.79           0     128.579         962           0           0  -0.0082439           0           0           0
  963           -0     2.60573          -0       1e-07   -0.008177     21.0786          -0      132.79           0     128.579         963           0           0  -0.0081769           0           0           0
  964           -0     2.60573          -0       1e-07     -0.0088     21.0786          -0      132.79           0     128.579         964           0           0  -0.0087999           0           0           0
  965           -0     2.60573          -0       1e-07   -0.008637     21.0786          -0      132.79           0     128.579         965           0           0  -0.0086369           0           0           0
  966           -0     2.60573          -0       1e-07    -0.00901     21.0786          -0      132.79           0     128.579         966           0           0  -0.0090099           0           0           0
  967           -0     2.60573          -0       1e-07   -0.009013     21.0786          -0      132.79           0     128.579         967           0           0  -0.0090129           0           0           0
  968           -0     2.60573          -0       1e-07   -0.007902     21.0786          -0      132.79           0     128.579         968           0           0  -0.0079019           0           0           0
  969           -0     2.60573          -0       1e-07   -0.007711     21.0786          -0      132.79           0     128.579         969           0           0  -0.0077109           0           0           0
  970           -0     2.60573          -0       1e-07   -0.006637     21.0786          -0      132.79           0     128.579         970           0           0  -0.0066369           0           0           0
  971           -0     2.60573          -0       1e-07   -0.007056     21.0786          -0      132.79           0     128.579         971           0           0  -0.0070559           0           0           0
  972           -0     2.60573          -0       1e-07    -0.00772     21.0786          -0      132.79           0     128.579         972           0           0  -0.0077199           0           0           0
  973           -0     2.60573          -0       1e-07   -0.007053     21.0786          -0      132.79           0     128.579         973           0           0  -0.0070529           0           0           0
  974           -0     2.60573          -0       1e-07   -0.006461     21.0786          -0      132.79           0     128.579         974           0           0  -0.0064609           0           0           0
  975           -0     2.60573          -0       1e-07    -0.00614     21.0786          -0      132.79           0     128.579         975           0           0  -0.0061399           0           0           0
  976           -0     2.60573          -0       1e-07   -0.006111     21.0786          -0      132.79           0     128.579         976           0           0  -0.0061109           0           0           0
  977           -0     2.60573          -0       1e-07   -0.007303     21.0786          -0      132.79           0     128.579         977           0           0  -0.0073029           0           0           0
  978           -0     2.60573          -0       1e-07   -0.006243     21.0786          -0      132.79           0     128.579         978           0           0  -0.0062429           0           0           0
  979           -0     2.60573          -0       1e-07   -0.008372     21.0786          -0      132.79           0     128.579         979           0           0  -0.0083719           0           0           0
  980           -0     2.60573          -0       1e-07    -0.00706     21.0786          -0      132.79           0     128.579         980           0           0  -0.0070599           0           0           0
  981           -0     2.60573          -0       1e-07   -0.005947     21.0786          -0      132.79           0     128.579         981           0           0  -0.0059469           0           0           0
  982           -0     2.60573          -0       1e-07   -0.005876     21.0786          -0      132.79           0     128.579         982           0           0  -0.0058759           0           0           0
  983           -0     2.60573          -0       1e-07   -0.006814     21.0786          -0      132.79           0     128.579         983           0           0  -0.0068139           0           0           0
  984           -0     2.60573          -0       1e-07   -0.007671     21.0786          -0      132.79           0     128.579         984           0           0  -0.0076709           0           0           0
  985           -0     2.60573          -0       1e-07   -0.008541     21.0786          -0      132.79           0     128.579         985           0           0  -0.0085409           0           0           0
  986           -0     2.60573          -0       1e-07   -0.006316     21.0786          -0      132.79           0     128.579         986           0           0  -0.0063159           0           0           0
  987           -0     2.60573          -0       1e-07   -0.007143     21.0786          -0      132.79           0     128.579         987           0           0  -0.0071429           0           0           0
  988           -0     2.60573          -0       1e-07    -0.00556     21.0786          -0      132.79           0     128.579         988           0           0  -0.0055599           0           0           0
  989           -0     2.60573          -0       1e-07   -0.006738     21.0786          -0      132.79           0     128.579         989           0           0  -0.0067379           0           0           0
  990           -0     2.60573          -0       1e-07   -0.007012     21.0786          -0      132.79           0     128.579         990           0           0  -0.0070119           0           0           0
  991           -0     2.60573          -0       1e-07   -0.005675     21.0786          -0      132.79           0     128.579         991           0           0  -0.0056749           0           0           0
  992           -0     2.60573          -0       1e-07    -0.00603     21.0786          -0      132.79           0     128.579         992           0           0  -0.0060299           0           0           0
  993           -0     2.60573          -0       1e-07   -0.006791     21.0786          -0      132.79           0     128.579         993           0           0  -0.0067909           0           0           0
  994           -0     2.60573          -0       1e-07   -0.006167     21.0786          -0      132.79           0     128.579         994           0           0  -0.0061669           0           0           0
  995           -0     2.60573          -0       1e-07   -0.005668     21.0786          -0      132.79           0     128.579         995           0           0  -0.0056679           0           0           0
  996           -0     2.60573          -0       1e-07   -0.005634     21.0786          -0      132.79           0     128.579         996           0           0  -0.0056339           0           0           0
  997           -0     2.60573          -0       1e-07   -0.004503     21.0786          -0      132.79           0     128.579         997           0           0  -0.0045029           0           0           0
  998           -0     2.60573          -0       1e-07   -0.006835     21.0786          -0      132.79           0     128.579         998           0           0  -0.0068349           0           0           0
  999           -0     2.60573          -0       1e-07   -0.009296     21.0786          -0      132.79           0     128.579         999           0           0  -0.0092959           0           0           0
 1000           -0     2.60573          -0       1e-07   -0.007406     21.0786          -0      132.79           0     128.579        1000           0           0  -0.0074059           0           0           0
 1001           -0     2.60573          -0       1e-07   -0.006955     21.0786          -0      132.79           0     128.579        1001           0           0  -0.0069549           0           0           0
 1002           -0     2.60573          -0       1e-07   -0.008511     21.0786          -0      132.79           0     128.579        1002           0           0  -0.0085109           0           0           0
 1003           -0     2.60573          -0       1e-07   -0.006894     21.0786          -0      132.79           0     128.579        1003           0           0  -0.0068939           0           0           0
 1004           -0     2.60573          -0       1e-07   -0.007115     21.0786          -0      132.79           0     128.579        1004           0           0  -0.0071149           0           0           0
 1005           -0     2.60573          -0       1e-07    -0.00723     21.0786          -0      132.79           0     128.579        1005           0           0  -0.0072299           0           0           0
 1006           -0     2.60573          -0       1e-07   -0.006494     21.0786          -0      132.79           0     128.579        1006           0           0  -0.0064939           0           0           0
 1007           -0     2.60573          -0       1e-07   -0.007077     21.0786          -0      132.79           0     128.579        1007           0           0  -0.0070769           0           0           0
 1008           -0     2.60573          -0       1e-07    -0.00587     21.0786          -0      132.79           0     128.579        1008           0           0  -0.0058699           0           0           0
 1009           -0     2.60573          -0       1e-07   -0.006556     21.0786          -0      132.79           0     128.579        1009           0           0  -0.0065559           0           0           0
 1010           -0     2.60573          -0       1e-07   -0.006489     21.0786          -0      132.79           0     128.579        1010           0           0  -0.0064889           0           0           0
 1011           -0     2.60573          -0       1e-07   -0.005962     21.0786          -0      132.79           0     128.579        1011           0           0  -0.0059619           0           0           0
 1012           -0     2.60573          -0       1e-07   -0.006754     21.0786          -0      132.79           0     128.579        1012           0           0  -0.0067539           0           0           0
 1013           -0     2.60573          -0       1e-07   -0.006374     21.0786          -0      132.79           0     128.579        1013           0           0  -0.0063739           0           0           0
 1014           -0     2.60573          -0       1e-07   -0.006689     21.0786          -0      132.79           0     128.579        1014           0           0  -0.0066889           0           0           0
 1015           -0     2.60573          -0       1e-07   -0.008158     21.0786          -0      132.79           0     128.579        1015           0           0  -0.0081579           0           0           0
 1016           -0     2.60573          -0       1e-07   -0.006606     21.0786          -0      132.79           0     128.579        1016           0           0  -0.0066059           0           0           0
 1017           -0     2.60573          -0       1e-07   -0.006469     21.0786          -0      132.79           0     128.579        1017           0           0  -0.0064689           0           0           0
 1018           -0     2.60573          -0       1e-07   -0.005604     21.0786          -0      132.79           0     128.579        1018           0           0  -0.0056039           0           0           0
 1019           -0     2.60573          -0       1e-07   -0.007655     21.0786          -0      132.79           0     128.579        1019           0           0  -0.0076549           0           0           0
 1020           -0     2.60573          -0       1e-07   -0.004984     21.0786          -0      132.79           0     128.579        1020           0           0  -0.0049839           0           0           0
 1021           -0     2.60573          -0       1e-07   -0.005609     21.0786          -0      132.79           0     128.579        1021           0           0  -0.0056089           0           0           0
 1022           -0     2.60573          -0       1e-07   -0.006497     21.0786          -0      132.79           0     128.579        1022           0           0  -0.0064969           0           0           0
 1023           -0     2.60573          -0       1e-07   -0.007081     21.0786          -0      132.79           0     128.579        1023           0           0  -0.0070809           0           0           0
 1024           -0     2.60573          -0       1e-07   -0.006726     21.0786          -0      132.79           0     128.579        1024           0           0  -0.0067259           0           0           0
 1025           -0     2.60573          -0       1e-07   -0.007363     21.0786          -0      132.79           0     128.579        1025           0           0  -0.0073629           0           0           0
 1026           -0     2.60573          -0       1e-07   -0.006409     21.0786          -0      132.79           0     128.579        1026           0           0  -0.0064089           0           0           0
 1027           -0     2.60573          -0       1e-07   -0.007472     21.0786          -0      132.79           0     128.579        1027           0           0  -0.0074719           0           0           0
 1028           -0     2.60573          -0       1e-07   -0.007825     21.0786          -0      132.79           0     128.579        1028           0           0  -0.0078249           0           0           0
 1029           -0     2.60573          -0       1e-07   -0.007344     21.0786          -0      132.79           0     128.579        1029           0           0  -0.0073439           0           0           0
 1030           -0     2.60573          -0       1e-07   -0.007421     21.0786          -0      132.79           0     128.579        1030           0           0  -0.0074209           0           0           0
 1031           -0     2.60573          -0       1e-07   -0.007538     21.0786          -0      132.79           0     128.579        1031           0           0  -0.0075379           0           0           0
 1032           -0     2.60573          -0       1e-07   -0.007611     21.0786          -0      132.79           0     128.579        1032           0           0  -0.0076109           0           0           0
 1033           -0     2.60573          -0       1e-07   -0.006297     21.0786          -0      132.79           0     128.579        1033           0           0  -0.0062969           0           0           0
 1034           -0     2.60573          -0       1e-07   -0.005837     21.0786          -0      132.79           0     128.579        1034           0           0  -0.0058369           0           0           0
 1035           -0     2.60573          -0       1e-07   -0.006476     21.0786          -0      132.79           0     128.579        1035           0           0  -0.0064759           0           0           0
 1036           -0     2.60573          -0       1e-07   -0.007453     21.0786          -0      132.79           0     128.579        1036           0           0  -0.0074529           0           0           0
 1037           -0     2.60573          -0       1e-07   -0.006233     21.0786          -0      132.79           0     128.579        1037           0           0  -0.0062329           0           0           0
 1038           -0     2.60573          -0       1e-07   -0.006116     21.0786          -0      132.79           0     128.579        1038           0           0  -0.0061159           0           0           0
 1039           -0     2.60573          -0       1e-07   -0.006847     21.0786          -0      132.79           0     128.579        1039           0           0  -0.0068469           0           0           0
 1040           -0     2.60573          -0       1e-07   -0.006919     21.0786          -0      132.79           0     128.579        1040           0           0  -0.0069189           0           0           0
 1041           -0     2.60573          -0       1e-07   -0.006295     21.0786          -0      132.79           0     128.579        1041           0           0  -0.0062949           0           0           0
 1042           -0     2.60573          -0       1e-07   -0.006286     21.0786          -0      132.79           0     128.579        1042           0           0  -0.0062859           0           0           0
 1043           -0     2.60573          -0       1e-07   -0.005238     21.0786          -0      132.79           0     128.579        1043           0           0  -0.0052379           0           0           0
 1044           -0     2.60573          -0       1e-07   -0.005919     21.0786          -0      132.79           0     128.579        1044           0           0  -0.0059189           0           0           0
 1045           -0     2.60573          -0       1e-07   -0.006713     21.0786          -0      132.79           0     128.579        1045           0           0  -0.0067129           0           0           0
 1046           -0     2.60573          -0       1e-07   -0.006395     21.0786          -0      132.79           0     128.579        1046           0           0  -0.0063949           0           0           0
 1047           -0     2.60573          -0       1e-07   -0.006165     21.0786          -0      132.79           0     128.579        1047           0           0  -0.0061649           0           0           0
 1048           -0     2.60573          -0       1e-07   -0.006352     21.0786          -0      132.79           0     128.579        1048           0           0  -0.0063519           0           0           0
 1049           -0     2.60573          -0       1e-07   -0.006392     21.0786          -0      132.79           0     128.579        1049           0           0  -0.0063919           0           0           0
 1050           -0     2.60573          -0       1e-07   -0.005197     21.0786          -0      132.79           0     128.579        1050           0           0  -0.0051969           0           0           0
 1051           -0     2.60573          -0       1e-07   -0.006403     21.0786          -0      132.79           0     128.579        1051           0           0  -0.0064029           0           0           0
 1052           -0     2.60573          -0       1e-07   -0.005381     21.0786          -0      132.79           0     128.579        1052           0           0  -0.0053809           0           0           0
 1053           -0     2.60573          -0       1e-07   -0.006336     21.0786          -0      132.79           0     128.579        1053           0           0  -0.0063359           0           0           0
 1054           -0     2.60573          -0       1e-07   -0.005935     21.0786          -0      132.79           0     128.579        1054           0           0  -0.0059349           0           0           0
 1055           -0     2.60573          -0       1e-07   -0.005548     21.0786          -0      132.79           0     128.579        1055           0           0  -0.0055479           0           0           0
 1056           -0     2.60573          -0       1e-07   -0.006144     21.0786          -0      132.79           0     128.579        1056           0           0  -0.0061439           0           0           0
 1057           -0     2.60573          -0       1e-07   -0.006217     21.0786          -0      132.79           0     128.579        1057           0           0  -0.0062169           0           0           0
 1058           -0     2.60573          -0       1e-07   -0.007642     21.0786          -0      132.79           0     128.579        1058           0           0  -0.0076419           0           0           0
 1059           -0     2.60573          -0       1e-07   -0.006172     21.0786          -0      132.79           0     128.579        1059           0           0  -0.0061719           0           0           0
 1060           -0     2.60573          -0       1e-07   -0.006944     21.0786          -0      132.79           0     128.579        1060           0           0  -0.0069439           0           0           0
 1061           -0     2.60573          -0       1e-07    -0.00745     21.0786          -0      132.79           0     128.579        1061           0           0  -0.0074499           0           0           0
 1062           -0     2.60573          -0       1e-07   -0.008049     21.0786          -0      132.79           0     128.579        1062           0           0  -0.0080489           0           0           0
 1063           -0     2.60573          -0       1e-07   -0.007244     21.0786          -0      132.79           0     128.579        1063           0           0  -0.0072439           0           0           0
 1064           -0     2.60573          -0       1e-07   -0.007174     21.0786          -0      132.79           0     128.579        1064           0           0  -0.0071739           0           0           0
 1065           -0     2.60573          -0       1e-07   -0.006161     21.0786          -0      132.79           0     128.579        1065           0           0  -0.0061609           0           0           0
 1066           -0     2.60573          -0       1e-07    -0.00564     21.0786          -0      132.79           0     128.579        1066           0           0  -0.0056399           0           0           0
 1067           -0     2.60573          -0       1e-07   -0.006298     21.0786          -0      132.79           0     128.579        1067           0           0  -0.0062979           0           0           0
 1068           -0     2.60573          -0       1e-07   -0.006141     21.0786          -0      132.79           0     128.579        1068           0           0  -0.0061409           0           0           0
 1069           -0     2.60573          -0       1e-07   -0.006855     21.0786          -0      132.79           0     128.579        1069           0           0  -0.0068549           0           0           0
 1070           -0     2.60573          -0       1e-07   -0.006882     21.0786          -0      132.79           0     128.579        1070           0           0  -0.0068819           0           0           0
 1071           -0     2.60573          -0       1e-07   -0.008941     21.0786          -0      132.79           0     128.579        1071           0           0  -0.0089409           0           0           0
 1072           -0     2.60573          -0       1e-07   -0.007472     21.0786          -0      132.79           0     128.579        1072           0           0  -0.0074719           0           0           0
 1073           -0     2.60573          -0       1e-07   -0.004714     21.0786          -0      132.79           0     128.579        1073           0           0  -0.0047139           0           0           0
 1074           -0     2.60573          -0       1e-07   -0.005895     21.0786          -0      132.79           0     128.579        1074           0           0  -0.0058949           0           0           0
 1075           -0     2.60573          -0       1e-07   -0.007061     21.0786          -0      132.79           0     128.579        1075           0           0  -0.0070609           0           0           0
 1076           -0     2.60573          -0       1e-07   -0.005842     21.0786          -0      132.79           0     128.579        1076           0           0  -0.0058419           0           0           0
 1077           -0     2.60573          -0       1e-07   -0.006322     21.0786          -0      132.79           0     128.579        1077           0           0  -0.0063219           0           0           0
 1078           -0     2.60573          -0       1e-07   -0.006248     21.0786          -0      132.79           0     128.579        1078           0           0  -0.0062479           0           0           0
 1079           -0     2.60573          -0       1e-07   -0.006388     21.0786          -0      132.79           0     128.579        1079           0           0  -0.0063879           0           0           0
 1080           -0     2.60573          -0       1e-07   -0.006107     21.0786          -0      132.79           0     128.579        1080           0           0  -0.0061069           0           0           0
 1081           -0     2.60573          -0       1e-07   -0.005175     21.0786          -0      132.79           0     128.579        1081           0           0  -0.0051749           0           0           0
 1082           -0     2.60573          -0       1e-07   -0.004938     21.0786          -0      132.79           0     128.579        1082           0           0  -0.0049379           0           0           0
 1083           -0     2.60573          -0       1e-07   -0.005467     21.0786          -0      132.79           0     128.579        1083           0           0  -0.0054669           0           0           0
 1084           -0     2.60573          -0       1e-07   -0.006125     21.0786          -0      132.79           0     128.579        1084           0           0  -0.0061249           0           0           0
 1085           -0     2.60573          -0       1e-07   -0.005712     21.0786          -0      132.79           0     128.579        1085           0           0  -0.0057119           0           0           0
 1086           -0     2.60573          -0       1e-07   -0.005353     21.0786          -0      132.79           0     128.579        1086           0           0  -0.0053529           0           0           0
 1087           -0     2.60573          -0       1e-07    -0.00364     21.0786          -0      132.79           0     128.579        1087           0           0  -0.0036399           0           0           0
 1088           -0     2.60573          -0       1e-07   -0.006246     21.0786          -0      132.79           0     128.579        1088           0           0  -0.0062459           0           0           0
 1089           -0     2.60573          -0       1e-07   -0.006677     21.0786          -0      132.79           0     128.579        1089           0           0  -0.0066769           0           0           0
 1090           -0     2.60573          -0       1e-07   -0.005317     21.0786          -0      132.79           0     128.579        1090           0           0  -0.0053169           0           0           0
 1091           -0     2.60573          -0       1e-07   -0.007003     21.0786          -0      132.79           0     128.579        1091           0           0  -0.0070029           0           0           0
 1092           -0     2.60573          -0       1e-07   -0.005662     21.0786          -0      132.79           0     128.579        1092           0           0  -0.0056619           0           0           0
 1093           -0     2.60573          -0       1e-07   -0.005545     21.0786          -0      132.79           0     128.579        1093           0           0  -0.0055449           0           0           0
 1094           -0     2.60573          -0       1e-07   -0.005535     21.0786          -0      132.79           0     128.579        1094           0           0  -0.0055349           0           0           0
 1095           -0     2.60573          -0       1e-07   -0.005144     21.0786          -0      132.79           0     128.579        1095           0           0  -0.0051439           0           0           0
 1096           -0     2.60573          -0       1e-07   -0.005341     21.0786          -0      132.79           0     128.579        1096           0           0  -0.0053409           0           0           0
 1097           -0     2.60573          -0       1e-07   -0.006792     21.0786          -0      132.79           0     128.579        1097           0           0  -0.0067919           0           0           0
 1098           -0     2.60573          -0       1e-07   -0.006723     21.0786          -0      132.79           0     128.579        1098           0           0  -0.0067229           0           0           0
 1099           -0     2.60573          -0       1e-07   -0.005217     21.0786          -0      132.79           0     128.579        1099           0           0  -0.0052169           0           0           0
 1100           -0     2.60573          -0       1e-07   -0.004279     21.0786          -0      132.79           0     128.579        1100           0           0  -0.0042789           0           0           0
 1101           -0     2.60573          -0       1e-07   -0.004231     21.0786          -0      132.79           0     128.579        1101           0           0  -0.0042309           0           0           0
 1102           -0     2.60573          -0       1e-07   -0.004279     21.0786          -0      132.79           0     128.579        1102           0           0  -0.0042789           0           0           0
 1103           -0     2.60573          -0       1e-07   -0.005699     21.0786          -0      132.79           0     128.579        1103           0           0  -0.0056989           0           0           0
 1104           -0     2.60573          -0       1e-07   -0.006533     21.0786          -0      132.79           0     128.579        1104           0           0  -0.0065329           0           0           0
 1105           -0     2.60573          -0       1e-07   -0.005794     21.0786          -0      132.79           0     128.579        1105           0           0  -0.0057939           0           0           0
 1106           -0     2.60573          -0       1e-07   -0.005808     21.0786          -0      132.79           0     128.579        1106           0           0  -0.0058079           0           0           0
 1107           -0     2.60573          -0       1e-07   -0.004717     21.0786          -0      132.79           0     128.579        1107           0           0  -0.0047169           0           0           0
 1108           -0     2.60573          -0       1e-07   -0.006498     21.0786          -0      132.79           0     128.579        1108           0           0  -0.0064979           0           0           0
 1109           -0     2.60573          -0       1e-07   -0.004765     21.0786          -0      132.79           0     128.579        1109           0           0  -0.0047649           0           0           0
 1110           -0     2.60573          -0       1e-07   -0.003971     21.0786          -0      132.79           0     128.579        1110           0           0  -0.0039709           0           0           0
 1111           -0     2.60573          -0       1e-07   -0.004305     21.0786          -0      132.79           0     128.579        1111           0           0  -0.0043049           0           0           0
 1112           -0     2.60573          -0       1e-07      -0.004     21.0786          -0      132.79           0     128.579        1112           0           0  -0.0039999           0           0           0
 1113           -0     2.60573          -0       1e-07   -0.005372     21.0786          -0      132.79           0     128.579        1113           0           0  -0.0053719           0           0           0
 1114           -0     2.60573          -0       1e-07   -0.005565     21.0786          -0      132.79           0     128.579        1114           0           0  -0.0055649           0           0           0
 1115           -0     2.60573          -0       1e-07   -0.005418     21.0786          -0      132.79           0     128.579        1115           0           0  -0.0054179           0           0           0
 1116           -0     2.60573          -0       1e-07   -0.005247     21.0786          -0      132.79           0     128.579        1116           0           0  -0.0052469           0           0           0
 1117           -0     2.60573          -0       1e-07   -0.004434     21.0786          -0      132.79           0     128.579        1117           0           0  -0.0044339           0           0           0
 1118           -0     2.60573          -0       1e-07   -0.006853     21.0786          -0      132.79           0     128.579        1118           0           0  -0.0068529           0           0           0
 1119           -0     2.60573          -0       1e-07   -0.004905     21.0786          -0      132.79           0     128.579        1119           0           0  -0.0049049           0           0           0
 1120           -0     2.60573          -0       1e-07   -0.005149     21.0786          -0      132.79           0     128.579        1120           0           0  -0.0051489           0           0           0
 1121           -0     2.60573          -0       1e-07   -0.004965     21.0786          -0      132.79           0     128.579        1121           0           0  -0.0049649           0           0           0
 1122           -0     2.60573          -0       1e-07   -0.004228     21.0786          -0      132.79           0     128.579        1122           0           0  -0.0042279           0           0           0
 1123           -0     2.60573          -0       1e-07   -0.004735     21.0786          -0      132.79           0     128.579        1123           0           0  -0.0047349           0           0           0
 1124           -0     2.60573          -0       1e-07   -0.004831     21.0786          -0      132.79           0     128.579        1124           0           0  -0.0048309           0           0           0
 1125           -0     2.60573          -0       1e-07   -0.004565     21.0786          -0      132.79           0     128.579        1125           0           0  -0.0045649           0           0           0
 1126           -0     2.60573          -0       1e-07   -0.004374     21.0786          -0      132.79           0     128.579        1126           0           0  -0.0043739           0           0           0
 1127           -0     2.60573          -0       1e-07   -0.005411     21.0786          -0      132.79           0     128.579        1127           0           0  -0.0054109           0           0           0
 1128           -0     2.60573          -0       1e-07   -0.004584     21.0786          -0      132.79           0     128.579        1128           0           0  -0.0045839           0           0           0
 1129           -0     2.60573          -0       1e-07   -0.004105     21.0786          -0      132.79           0     128.579        1129           0           0  -0.0041049           0           0           0
 1130           -0     2.60573          -0       1e-07   -0.004752     21.0786          -0      132.79           0     128.579        1130           0           0  -0.0047519           0           0           0
 1131           -0     2.60573          -0       1e-07   -0.005164     21.0786          -0      132.79           0     128.579        1131           0           0  -0.0051639           0           0           0
 1132           -0     2.60573          -0       1e-07   -0.004069     21.0786          -0      132.79           0     128.579        1132           0           0  -0.0040689           0           0           0
 1133           -0     2.60573          -0       1e-07   -0.004493     21.0786          -0      132.79           0     128.579        1133           0           0  -0.0044929           0           0           0
 1134           -0     2.60573          -0       1e-07   -0.004657     21.0786          -0      132.79           0     128.579        1134           0           0  -0.0046569           0           0           0
 1135           -0     2.60573          -0       1e-07   -0.006366     21.0786          -0      132.79           0     128.579        1135           0           0  -0.0063659           0           0           0
 1136           -0     2.60573          -0       1e-07   -0.005999     21.0786          -0      132.79           0     128.579        1136           0           0  -0.0059989           0           0           0
 1137           -0     2.60573          -0       1e-07   -0.005006     21.0786          -0      132.79           0     128.579        1137           0           0  -0.0050059           0           0           0
 1138           -0     2.60573          -0       1e-07   -0.006783     21.0786          -0      132.79           0     128.579        1138           0           0  -0.0067829           0           0           0
 1139           -0     2.60573          -0       1e-07   -0.005091     21.0786          -0      132.79           0     128.579        1139           0           0  -0.0050909           0           0           0
 1140           -0     2.60573          -0       1e-07   -0.003968     21.0786          -0      132.79           0     128.579        1140           0           0  -0.0039679           0           0           0
 1141           -0     2.60573          -0       1e-07   -0.005042     21.0786          -0      132.79           0     128.579        1141           0           0  -0.0050419           0           0           0
 1142           -0     2.60573          -0       1e-07   -0.004869     21.0786          -0      132.79           0     128.579        1142           0           0  -0.0048689           0           0           0
 1143           -0     2.60573          -0       1e-07   -0.004386     21.0786          -0      132.79           0     128.579        1143           0           0  -0.0043859           0           0           0
 1144           -0     2.60573          -0       1e-07   -0.003137     21.0786          -0      132.79           0     128.579        1144           0           0  -0.0031369           0           0           0
 1145           -0     2.60573          -0       1e-07   -0.003375     21.0786          -0      132.79           0     128.579        1145           0           0  -0.0033749           0           0           0
 1146           -0     2.60573          -0       1e-07   -0.003571     21.0786          -0      132.79           0     128.579        1146           0           0  -0.0035709           0           0           0
 1147           -0     2.60573          -0       1e-07   -0.003947     21.0786          -0      132.79           0     128.579        1147           0           0  -0.0039469           0           0           0
 1148           -0     2.60573          -0       1e-07   -0.002611     21.0786          -0      132.79           0     128.579        1148           0           0  -0.0026109           0           0           0
 1149           -0     2.60573          -0       1e-07   -0.003307     21.0786          -0      132.79           0     128.579        1149           0           0  -0.0033069           0           0           0
 1150           -0     2.60573          -0       1e-07    -0.00315     21.0786          -0      132.79           0     128.579        1150           0           0  -0.0031499           0           0           0
 1151           -0     2.60573          -0       1e-07   -0.003721     21.0786          -0      132.79           0     128.579        1151           0           0  -0.0037209           0           0           0
 1152           -0     2.60573          -0       1e-07   -0.001885     21.0786          -0      132.79           0     128.579        1152           0           0  -0.0018849           0           0           0
 1153           -0     2.60573          -0       1e-07   -0.003296     21.0786          -0      132.79           0     128.579        1153           0           0  -0.0032959           0           0           0
 1154           -0     2.60573          -0       1e-07   -0.004547     21.0786          -0      132.79           0     128.579        1154           0           0  -0.0045469           0           0           0
 1155           -0     2.60573          -0       1e-07   -0.004017     21.0786          -0      132.79           0     128.579        1155           0           0  -0.0040169           0           0           0
 1156           -0     2.60573          -0       1e-07   -0.004372     21.0786          -0      132.79           0     128.579        1156           0           0  -0.0043719           0           0           0
 1157           -0     2.60573          -0       1e-07   -0.004939     21.0786          -0      132.79           0     128.579        1157           0           0  -0.0049389           0           0           0
 1158           -0     2.60573          -0       1e-07   -0.004552     21.0786          -0      132.79           0     128.579        1158           0           0  -0.0045519           0           0           0
 1159           -0     2.60573          -0       1e-07   -0.006019     21.0786          -0      132.79           0     128.579        1159           0           0  -0.0060189           0           0           0
 1160           -0     2.60573          -0       1e-07    -0.00349     21.0786          -0      132.79           0     128.579        1160           0           0  -0.0034899           0           0           0
 1161           -0     2.60573          -0       1e-07   -0.004161     21.0786          -0      132.79           0     128.579        1161           0           0  -0.0041609           0           0           0
 1162           -0     2.60573          -0       1e-07   -0.006208     21.0786          -0      132.79           0     128.579        1162           0           0  -0.0062079           0           0           0
 1163           -0     2.60573          -0       1e-07   -0.005008     21.0786          -0      132.79           0     128.579        1163           0           0  -0.0050079           0           0           0
 1164           -0     2.60573          -0       1e-07   -0.005063     21.0786          -0      132.79           0     128.579        1164           0           0  -0.0050629           0           0           0
 1165           -0     2.60573          -0       1e-07    -0.00567     21.0786          -0      132.79           0     128.579        1165           0           0  -0.0056699           0           0           0
 1166           -0     2.60573          -0       1e-07   -0.003596     21.0786          -0      132.79           0     128.579        1166           0           0  -0.0035959           0           0           0
 1167           -0     2.60573          -0       1e-07   -0.004115     21.0786          -0      132.79           0     128.579        1167           0           0  -0.0041149           0           0           0
 1168           -0     2.60573          -0       1e-07   -0.005207     21.0786          -0      132.79           0     128.579        1168           0           0  -0.0052069           0           0           0
 1169           -0     2.60573          -0       1e-07    -0.00464     21.0786          -0      132.79           0     128.579        1169           0           0  -0.0046399           0           0           0
 1170           -0     2.60573          -0       1e-07   -0.004624     21.0786          -0      132.79           0     128.579        1170           0           0  -0.0046239           0           0           0
 1171           -0     2.60573          -0       1e-07   -0.004315     21.0786          -0      132.79           0     128.579        1171           0           0  -0.0043149           0           0           0
 1172           -0     2.60573          -0       1e-07   -0.003645     21.0786          -0      132.79           0     128.579        1172           0           0  -0.0036449           0           0           0
 1173           -0     2.60573          -0       1e-07    -0.00436     21.0786          -0      132.79           0     128.579        1173           0           0  -0.0043599           0           0           0
 1174           -0     2.60573          -0       1e-07   -0.004849     21.0786          -0      132.79           0     128.579        1174           0           0  -0.0048489           0           0           0
 1175           -0     2.60573          -0       1e-07   -0.005969     21.0786          -0      132.79           0     128.579        1175           0           0  -0.0059689           0           0           0
 1176           -0     2.60573          -0       1e-07   -0.003736     21.0786          -0      132.79           0     128.579        1176           0           0  -0.0037359           0           0           0
 1177           -0     2.60573          -0       1e-07   -0.005043     21.0786          -0      132.79           0     128.579        1177           0           0  -0.0050429           0           0           0
 1178           -0     2.60573          -0       1e-07   -0.006097     21.0786          -0      132.79           0     128.579        1178           0           0  -0.0060969           0           0           0
 1179           -0     2.60573          -0       1e-07   -0.005284     21.0786          -0      132.79           0     128.579        1179           0           0  -0.0052839           0           0           0
 1180           -0     2.60573          -0       1e-07   -0.005142     21.0786          -0      132.79           0     128.579        1180           0           0  -0.0051419           0           0           0
 1181           -0     2.60573          -0       1e-07   -0.005844     21.0786          -0      132.79           0     128.579        1181           0           0  -0.0058439           0           0           0
 1182           -0     2.60573          -0       1e-07   -0.003906     21.0786          -0      132.79           0     128.579        1182           0           0  -0.0039059           0           0           0
 1183           -0     2.60573          -0       1e-07   -0.004275     21.0786          -0      132.79           0     128.579        1183           0           0  -0.0042749           0           0           0
 1184           -0     2.60573          -0       1e-07   -0.004717     21.0786          -0      132.79           0     128.579        1184           0           0  -0.0047169           0           0           0
 1185           -0     2.60573          -0       1e-07   -0.004772     21.0786          -0      132.79           0     128.579        1185           0           0  -0.0047719           0           0           0
 1186           -0     2.60573          -0       1e-07    -0.00497     21.0786          -0      132.79           0     128.579        1186           0           0  -0.0049699           0           0           0
 1187           -0     2.60573          -0       1e-07   -0.002804     21.0786          -0      132.79           0     128.579        1187           0           0  -0.0028039           0           0           0
 1188           -0     2.60573          -0       1e-07   -0.004098     21.0786          -0      132.79           0     128.579        1188           0           0  -0.0040979           0           0           0
 1189           -0     2.60573          -0       1e-07   -0.003815     21.0786          -0      132.79           0     128.579        1189           0           0  -0.0038149           0           0           0
 1190           -0     2.60573          -0       1e-07   -0.004299     21.0786          -0      132.79           0     128.579        1190           0           0  -0.0042989           0           0           0
 1191           -0     2.60573          -0       1e-07   -0.004647     21.0786          -0      132.79           0     128.579        1191           0           0  -0.0046469           0           0           0
 1192           -0     2.60573          -0       1e-07   -0.002258     21.0786          -0      132.79           0     128.579        1192           0           0  -0.0022579           0           0           0
 1193           -0     2.60573          -0       1e-07   -0.003374     21.0786          -0      132.79           0     128.579        1193           0           0  -0.0033739           0           0           0
 1194           -0     2.60573          -0       1e-07   -0.002344     21.0786          -0      132.79           0     128.579        1194           0           0  -0.0023439           0           0           0
 1195           -0     2.60573          -0       1e-07   -0.002413     21.0786          -0      132.79           0     128.579        1195           0           0  -0.0024129           0           0           0
 1196           -0     2.60573          -0       1e-07    -0.00394     21.0786          -0      132.79           0     128.579        1196           0           0  -0.0039399           0           0           0
 1197           -0     2.60573          -0       1e-07   -0.003873     21.0786          -0      132.79           0     128.579        1197           0           0  -0.0038729           0           0           0
 1198           -0     2.60573          -0       1e-07   -0.005411     21.0786          -0      132.79           0     128.579        1198           0           0  -0.0054109           0           0           0
 1199           -0     2.60573          -0       1e-07   -0.004502     21.0786          -0      132.79           0     128.579        1199           0           0  -0.0045019           0           0           0
 1200           -0     2.60573          -0       1e-07   -0.004316     21.0786          -0      132.79           0     128.579        1200           0           0  -0.0043159           0           0           0
 1201           -0     2.60573          -0       1e-07   -0.003684     21.0786          -0      132.79           0     128.579        1201           0           0  -0.0036839           0           0           0
 1202           -0     2.60573          -0       1e-07   -0.001771     21.0786          -0      132.79           0     128.579        1202           0           0  -0.0017709           0           0           0
 1203           -0     2.60573          -0       1e-07   -0.003984     21.0786          -0      132.79           0     128.579        1203           0           0  -0.0039839           0           0           0
 1204           -0     2.60573          -0       1e-07   -0.002495     21.0786          -0      132.79           0     128.579        1204           0           0  -0.0024949           0           0           0
 1205           -0     2.60573          -0       1e-07   -0.005051     21.0786          -0      132.79           0     128.579        1205           0           0  -0.0050509           0           0           0
 1206           -0     2.60573          -0       1e-07   -0.003703     21.0786          -0      132.79           0     128.579        1206           0           0  -0.0037029           0           0           0
 1207           -0     2.60573          -0       1e-07   -0.002743     21.0786          -0      132.79           0     128.579        1207           0           0  -0.0027429           0           0           0
 1208           -0     2.60573          -0       1e-07   -0.003715     21.0786          -0      132.79           0     128.579        1208           0           0  -0.0037149           0           0           0
 1209           -0     2.60573          -0       1e-07   -0.001848     21.0786          -0      132.79           0     128.579        1209           0           0  -0.0018479           0           0           0
 1210           -0     2.60573          -0       1e-07   -0.001718     21.0786          -0      132.79           0     128.579        1210           0           0  -0.0017179           0           0           0
 1211           -0     2.60573          -0       1e-07   -0.002467     21.0786          -0      132.79           0     128.579        1211           0           0  -0.0024669           0           0           0
 1212           -0     2.60573          -0       1e-07   -0.002054     21.0786          -0      132.79           0     128.579        1212           0           0  -0.0020539           0           0           0
 1213           -0     2.60573          -0       1e-07   -0.002026     21.0786          -0      132.79           0     128.579        1213           0           0  -0.0020259           0           0           0
 1214           -0     2.60573          -0       1e-07   -0.001886     21.0786          -0      132.79           0     128.579        1214           0           0  -0.0018859           0           0           0
 1215           -0     2.60573          -0       1e-07   -0.003243     21.0786          -0      132.79           0     128.579        1215           0           0  -0.0032429           0           0           0
 1216           -0     2.60573          -0       1e-07   -0.002091     21.0786          -0      132.79           0     128.579        1216           0           0  -0.0020909           0           0           0
 1217           -0     2.60573          -0       1e-07   -0.002843     21.0786          -0      132.79           0     128.579        1217           0           0  -0.0028429           0           0           0
 1218           -0     2.60573          -0       1e-07   -0.002382     21.0786          -0      132.79           0     128.579        1218           0           0  -0.0023819           0           0           0
 1219           -0     2.60573          -0       1e-07    -0.00232     21.0786          -0      132.79           0     128.579        1219           0           0  -0.0023199           0           0           0
 1220           -0     2.60573          -0       1e-07   -0.001103     21.0786          -0      132.79           0     128.579        1220           0           0  -0.0011029           0           0           0
 1221           -0     2.60573          -0       1e-07   -0.000257     21.0786          -0      132.79           0     128.579        1221           0           0  -0.0002569           0           0           0
 1222           -0     2.60573          -0       1e-07   -0.002686     21.0786          -0      132.79           0     128.579        1222           0           0  -0.0026859           0           0           0
 1223           -0     2.60573          -0       1e-07   -0.003212     21.0786          -0      132.79           0     128.579        1223           0           0  -0.0032119           0           0           0
 1224           -0     2.60573          -0       1e-07    -0.00318     21.0786          -0      132.79           0     128.579        1224           0           0  -0.0031799           0           0           0
 1225           -0     2.60573          -0       1e-07   -0.000811     21.0786          -0      132.79           0     128.579        1225           0           0  -0.0008109           0           0           0
 1226           -0     2.60573          -0       1e-07   -0.001639     21.0786          -0      132.79           0     128.579        1226           0           0  -0.0016389           0           0           0
 1227           -0     2.60573          -0       1e-07   -0.001446     21.0786          -0      132.79           0     128.579        1227           0           0  -0.0014459           0           0           0
 1228           -0     2.60573          -0       1e-07   -0.001449     21.0786          -0      132.79           0     128.579        1228           0           0  -0.0014489           0           0           0
 1229           -0     2.60573          -0       1e-07   -0.003546     21.0786          -0      132.79           0     128.579        1229           0           0  -0.0035459           0           0           0
 1230           -0     2.60573          -0       1e-07   -0.001302     21.0786          -0      132.79           0     128.579        1230           0           0  -0.0013019           0           0           0
 1231           -0     2.60573          -0       1e-07   -0.002452     21.0786          -0      132.79           0     128.579        1231           0           0  -0.0024519           0           0           0
 1232           -0     2.60573          -0       1e-07   -0.002858     21.0786          -0      132.79           0     128.579        1232           0           0  -0.0028579           0           0           0
 1233           -0     2.60573          -0       1e-07   -0.000654     21.0786          -0      132.79           0     128.579        1233           0           0  -0.0006539           0           0           0
 1234           -0     2.60573          -0       1e-07   -0.002532     21.0786          -0      132.79           0     128.579        1234           0           0  -0.0025319           0           0           0
 1235           -0     2.60573          -0       1e-07   -0.002537     21.0786          -0      132.79           0     128.579        1235           0           0  -0.0025369           0           0           0
 1236           -0     2.60573          -0       1e-07   -0.003405     21.0786          -0      132.79           0     128.579        1236           0           0  -0.0034049           0           0           0
 1237           -0     2.60573          -0       1e-07   -0.001582     21.0786          -0      132.79           0     128.579        1237           0           0  -0.0015819           0           0           0
 1238           -0     2.60573          -0       1e-07   -0.002308     21.0786          -0      132.79           0     128.579        1238           0           0  -0.0023079           0           0           0
 1239           -0     2.60573          -0       1e-07   -0.000681     21.0786          -0      132.79           0     128.579        1239           0           0  -0.0006809           0           0           0
 1240           -0     2.60573          -0       1e-07   -0.001094     21.0786          -0      132.79           0     128.579        1240           0           0  -0.0010939           0           0           0
 1241           -0     2.60573          -0       1e-07   -0.001148     21.0786          -0      132.79           0     128.579        1241           0           0  -0.0011479           0           0           0
 1242           -0     2.60573          -0       1e-07   -0.002553     21.0786          -0      132.79           0     128.579        1242           0           0  -0.0025529           0           0           0
 1243           -0     2.60573          -0       1e-07   -0.002007     21.0786          -0      132.79           0     128.579        1243           0           0  -0.0020069           0           0           0
 1244           -0     2.60573          -0       1e-07   -0.002509     21.0786          -0      132.79           0     128.579        1244           0           0  -0.0025089           0           0           0
 1245           -0     2.60573          -0       1e-07   -0.002027     21.0786          -0      132.79           0     128.579        1245           0           0  -0.0020269           0           0           0
 1246           -0     2.60573          -0       1e-07    -0.00093     21.0786          -0      132.79           0     128.579        1246           0           0  -0.0009299           0           0           0
 1247           -0     2.60573          -0       1e-07   -0.002209     21.0786          -0      132.79           0     128.579        1247           0           0  -0.0022089           0           0           0
 1248           -0     2.60573          -0       1e-07   -0.002458     21.0786          -0      132.79           0     128.579        1248           0           0  -0.0024579           0           0           0
 1249           -0     2.60573          -0       1e-07   -0.001504     21.0786          -0      132.79           0     128.579        1249           0           0  -0.0015039           0           0           0
 1250           -0     2.60573          -0       1e-07   -0.002976     21.0786          -0      132.79           0     128.579        1250           0           0  -0.0029759           0           0           0
 1251           -0     2.60573          -0       1e-07   -0.000663     21.0786          -0      132.79           0     128.579        1251           0           0  -0.0006629           0           0           0
 1252           -0     2.60573          -0       1e-07    0.000182     21.0786          -0      132.79           0     128.579        1252           0           0   0.0001821          -0           0           0
 1253           -0     2.60573          -0       1e-07   -0.001523     21.0786          -0      132.79           0     128.579        1253           0           0  -0.0015229           0           0           0
 1254           -0     2.60573          -0       1e-07   -0.003457     21.0786          -0      132.79           0     128.579        1254           0           0  -0.0034569           0           0           0
 1255           -0     2.60573          -0       1e-07   -0.002336     21.0786          -0      132.79           0     128.579        1255           0           0  -0.0023359           0           0           0
 1256           -0     2.60573          -0       1e-07   -0.001018     21.0786          -0      132.79           0     128.579        1256           0           0  -0.0010179           0           0           0
 1257           -0     2.60573          -0       1e-07   -0.001657     21.0786          -0      132.79           0     128.579        1257           0           0  -0.0016569           0           0           0
 1258           -0     2.60573          -0       1e-07   -0.004083     21.0786          -0      132.79           0     128.579        1258           0           0  -0.0040829           0           0           0
 1259           -0     2.60573          -0       1e-07    -0.00256     21.0786          -0      132.79           0     128.579        1259           0           0  -0.0025599           0           0           0
 1260           -0     2.60573          -0       1e-07   -0.001158     21.0786          -0      132.79           0     128.579        1260           0           0  -0.0011579           0           0           0
 1261           -0     2.60573          -0       1e-07    -0.00152     21.0786          -0      132.79           0     128.579        1261           0           0  -0.0015199           0           0           0
 1262           -0     2.60573          -0       1e-07   -0.001048     21.0786          -0      132.79           0     128.579        1262           0           0  -0.0010479           0           0           0
 1263           -0     2.60573          -0       1e-07   -0.000853     21.0786          -0      132.79           0     128.579        1263           0           0  -0.0008529           0           0           0
 1264           -0     2.60573          -0       1e-07   -0.001322     21.0786          -0      132.79           0     128.579        1264           0           0  -0.0013219           0           0           0
 1265           -0     2.60573          -0       1e-07   -0.001724     21.0786          -0      132.79           0     128.579        1265           0           0  -0.0017239           0           0           0
 1266           -0     2.60573          -0       1e-07   -0.000508     21.0786          -0      132.79           0     128.579        1266           0           0  -0.0005079           0           0           0
 1267           -0     2.60573          -0       1e-07    -0.00238     21.0786          -0      132.79           0     128.579        1267           0           0  -0.0023799           0           0           0
 1268           -0     2.60573          -0       1e-07   -0.000702     21.0786          -0      132.79           0     128.579        1268           0           0  -0.0007019           0           0           0
 1269           -0     2.60573          -0       1e-07   -0.002689     21.0786          -0      132.79           0     128.579        1269           0           0  -0.0026889           0           0           0
 1270           -0     2.60573          -0       1e-07    -0.00268     21.0786          -0      132.79           0     128.579        1270           0           0  -0.0026799           0           0           0
 1271           -0     2.60573          -0       1e-07   -0.002653     21.0786          -0      132.79           0     128.579        1271           0           0  -0.0026529           0           0           0
 1272           -0     2.60573          -0       1e-07   -0.001895     21.0786          -0      132.79           0     128.579        1272           0           0  -0.0018949           0           0           0
 1273           -0     2.60573          -0       1e-07    0.000646     21.0786          -0      132.79           0     128.579        1273           0           0   0.0006461          -0           0           0
 1274           -0     2.60573          -0       1e-07   -0.000705     21.0786          -0      132.79           0     128.579        1274           0           0  -0.0007049           0           0           0
 1275           -0     2.60573          -0       1e-07   -0.002226     21.0786          -0      132.79           0     128.579        1275           0           0  -0.0022259           0           0           0
 1276           -0     2.60573          -0       1e-07   -0.001812     21.0786          -0      132.79           0     128.579        1276           0           0  -0.0018119           0           0           0
 1277           -0     2.60573          -0       1e-07   -0.003468     21.0786          -0      132.79           0     128.579        1277           0           0  -0.0034679           0           0           0
 1278           -0     2.60573          -0       1e-07   -0.002927     21.0786          -0      132.79           0     128.579        1278           0           0  -0.0029269           0           0           0
 1279           -0     2.60573          -0       1e-07   -0.001126     21.0786          -0      132.79           0     128.579        1279           0           0  -0.0011259           0           0           0
 1280           -0     2.60573          -0       1e-07   -0.000251     21.0786          -0      132.79           0     128.579        1280           0           0  -0.0002509           0           0           0
 1281           -0     2.60573          -0       1e-07   -0.000371     21.0786          -0      132.79           0     128.579        1281           0           0  -0.0003709           0           0           0
 1282           -0     2.60573          -0       1e-07   -0.000522     21.0786          -0      132.79           0     128.579        1282           0           0  -0.0005219           0           0           0
 1283           -0     2.60573          -0       1e-07   -0.001244     21.0786          -0      132.79          -0     128.579        1283           0           0  -0.0012439           0           0           0
 1284           -0     2.60573          -0       1e-07   -0.000735     21.0786          -0      132.79           0     128.579        1284           0           0  -0.0007349           0           0           0
 1285           -0     2.60573          -0       1e-07   -0.002979     21.0786          -0      132.79          -0     128.579        1285           0           0  -0.0029789           0           0           0
 1286           -0     2.60573          -0       1e-07   -0.001417     21.0786          -0      132.79          -0     128.579        1286           0           0  -0.0014169           0           0           0
 1287           -0     2.60573          -0       1e-07   -0.002889     21.0786          -0      132.79          -0     128.579        1287           0           0  -0.0028889           0           0           0
 1288           -0     2.60573          -0       1e-07   -0.001802     21.0786          -0      132.79           0     128.579        1288           0           0  -0.0018019           0           0           0
 1289           -0     2.60573          -0       1e-07   -0.001071     21.0786          -0      132.79           0     128.579        1289           0           0  -0.0010709           0           0           0
 1290           -0     2.60573          -0       1e-07   -0.001496     21.0786          -0      132.79           0     128.579        1290           0           0  -0.0014959           0           0           0
 1291           -0     2.60573          -0       1e-07   -0.001687     21.0786          -0      132.79           0     128.579        1291           0           0  -0.0016869           0           0           0
 1292           -0     2.60573          -0       1e-07    -0.00132     21.0786          -0      132.79           0     128.579        1292           0           0  -0.0013199           0           0           0
 1293           -0     2.60573          -0       1e-07   -0.002203     21.0786          -0      132.79           0     128.579        1293           0           0  -0.0022029           0           0           0
 1294           -0     2.60573          -0       1e-07   -0.000761     21.0786          -0      132.79          -0     128.579        1294           0           0  -0.0007609           0           0           0
 1295           -0     2.60573          -0       1e-07   -0.002056     21.0786          -0      132.79          -0     128.579        1295           0           0  -0.0020559           0           0           0
 1296           -0     2.60573          -0       1e-07   -0.001402     21.0786          -0      132.79          -0     128.579        1296           0           0  -0.0014019           0           0           0
 1297           -0     2.60573          -0       1e-07   -0.001195     21.0786          -0      132.79           0     128.579        1297           0           0  -0.0011949           0           0           0
 1298           -0     2.60573          -0       1e-07   -0.001585     21.0786          -0      132.79           0     128.579        1298           0           0  -0.0015849           0           0           0
 1299           -0     2.60573          -0       1e-07    -0.00179     21.0786          -0      132.79          -0     128.579        1299           0           0  -0.0017899           0           0           0
 1300           -0     2.60573          -0       1e-07   -0.002003     21.0786          -0      132.79           0     128.579        1300           0           0  -0.0020029           0           0           0
 1301           -0     2.60573          -0       1e-07   -0.000986     21.0786          -0      132.79           0     128.579        1301           0           0  -0.0009859           0           0           0
 1302           -0     2.60573          -0       1e-07   -0.001428     21.0786          -0      132.79          -0     128.579        1302           0           0  -0.0014279           0           0           0
 1303           -0     2.60573          -0       1e-07   -0.003096     21.0786          -0      132.79          -0     128.579        1303           0           0  -0.0030959           0           0           0
 1304           -0     2.60573          -0       1e-07   -0.001949     21.0786          -0      132.79          -0     128.579        1304           0           0  -0.0019489           0           0           0
 1305           -0     2.60573          -0       1e-07   -0.001932     21.0786          -0      132.79          -0     128.579        1305           0           0  -0.0019319           0           0           0
 1306           -0     2.60573          -0       1e-07   -0.001142     21.0786          -0      132.79          -0     128.579        1306           0           0  -0.0011419           0           0           0
 1307           -0     2.60573          -0       1e-07   -0.001753     21.0786          -0      132.79          -0     128.579        1307           0           0  -0.0017529           0           0           0
 1308           -0     2.60573          -0       1e-07   -0.002956     21.0786          -0      132.79          -0     128.579        1308           0           0  -0.0029559           0           0           0
 1309           -0     2.60573          -0       1e-07   -0.002811     21.0786          -0      132.79          -0     128.579        1309           0           0  -0.0028109           0           0           0
 1310           -0     2.60573          -0       1e-07   -0.004936     21.0786          -0      132.79          -0     128.579        1310           0           0  -0.0049359           0           0           0
 1311           -0     2.60573          -0       1e-07   -0.004305     21.0786          -0      132.79          -0     128.579        1311           0           0  -0.0043049           0           0           0
 1312           -0     2.60573          -0       1e-07   -0.004076     21.0786          -0      132.79          -0     128.579        1312           0           0  -0.0040759           0           0           0
 1313           -0     2.60573          -0       1e-07   -0.003195     21.0786          -0      132.79          -0     128.579        1313           0           0  -0.0031949           0           0           0
 1314           -0     2.60573          -0       1e-07   -0.001835     21.0786          -0      132.79          -0     128.579        1314           0           0  -0.0018349           0           0           0
 1315           -0     2.60573          -0       1e-07   -0.003256     21.0786          -0      132.79          -0     128.579        1315           0           0  -0.0032559           0           0           0
 1316           -0     2.60573          -0       1e-07   -0.002855     21.0786          -0      132.79           0     128.579        1316           0           0  -0.0028549           0           0           0
 1317           -0     2.60573          -0       1e-07   -0.003555     21.0786          -0      132.79          -0     128.579        1317           0           0  -0.0035549           0           0           0
 1318           -0     2.60573          -0       1e-07   -0.001465     21.0786          -0      132.79          -0     128.579        1318           0           0  -0.0014649           0           0           0
 1319           -0     2.60573          -0       1e-07   -0.002865     21.0786          -0      132.79          -0     128.579        1319           0           0  -0.0028649           0           0           0
 1320           -0     2.60573          -0       1e-07   -0.001383     21.0786          -0      132.79          -0     128.579        1320           0           0  -0.0013829           0           0           0
 1321           -0     2.60573          -0       1e-07   -0.003299     21.0786          -0      132.79          -0     128.579        1321           0           0  -0.0032989           0           0           0
 1322           -0     2.60573          -0       1e-07   -0.003627     21.0786          -0      132.79           0     128.579        1322           0           0  -0.0036269           0           0           0
 1323           -0     2.60573          -0       1e-07   -0.002741     21.0786          -0      132.79          -0     128.579        1323           0           0  -0.0027409           0           0           0
 1324           -0     2.60573          -0       1e-07   -0.001628     21.0786          -0      132.79          -0     128.579        1324           0           0  -0.0016279           0           0           0
 1325           -0     2.60573          -0       1e-07    -0.00308     21.0786          -0      132.79          -0     128.579        1325           0           0  -0.0030799           0           0           0
 1326           -0     2.60573          -0       1e-07   -0.002287     21.0786          -0      132.79          -0     128.579        1326           0           0  -0.0022869           0           0           0
 1327           -0     2.60573          -0       1e-07   -0.003459     21.0786          -0      132.79          -0     128.579        1327           0           0  -0.0034589           0           0           0
 1328           -0     2.60573          -0       1e-07    -0.00413     21.0786          -0      132.79          -0     128.579        1328           0           0  -0.0041299           0           0           0
 1329           -0     2.60573          -0       1e-07   -0.003194     21.0786          -0      132.79          -0     128.579        1329           0           0  -0.0031939           0           0           0
 1330           -0     2.60573          -0       1e-07    -0.00405     21.0786          -0      132.79          -0     128.579        1330           0           0  -0.0040499           0           0           0
 1331           -0     2.60573          -0       1e-07   -0.001672     21.0786          -0      132.79          -0     128.579        1331           0           0  -0.0016719           0           0           0
 1332           -0     2.60573          -0       1e-07   -0.002581     21.0786          -0      132.79          -0     128.579        1332           0           0  -0.0025809           0           0           0
 1333           -0     2.60573          -0       1e-07   -0.002013     21.0786          -0      132.79          -0     128.579        1333           0           0  -0.0020129           0           0           0
 1334           -0     2.60573          -0       1e-07   -0.003072     21.0786          -0      132.79          -0     128.579        1334           0           0  -0.0030719           0           0           0
 1335           -0     2.60573          -0       1e-07   -0.002171     21.0786          -0      132.79          -0     128.579        1335           0           0  -0.0021709           0           0           0
 1336           -0     2.60573          -0       1e-07   -0.001957     21.0786          -0      132.79          -0     128.579        1336           0           0  -0.0019569           0           0           0
 1337           -0     2.60573          -0       1e-07   -0.001459     21.0786          -0      132.79          -0     128.579        1337           0           0  -0.0014589           0           0           0
 1338           -0     2.60573          -0       1e-07   -0.002179     21.0786          -0      132.79          -0     128.579        1338           0           0  -0.0021789           0           0           0
 1339           -0     2.60573          -0       1e-07   -0.003394     21.0786          -0      132.79          -0     128.579        1339           0           0  -0.0033939           0           0           0
 1340           -0     2.60573          -0       1e-07   -0.002823     21.0786          -0      132.79          -0     128.579        1340           0           0  -0.0028229           0           0           0
 1341           -0     2.60573          -0       1e-07   -0.002674     21.0786          -0      132.79          -0     128.579        1341           0           0  -0.0026739           0           0           0
 1342           -0     2.60573          -0       1e-07   -0.004052     21.0786          -0      132.79          -0     128.579        1342           0           0  -0.0040519           0           0           0
 1343           -0     2.60573          -0       1e-07   -0.001318     21.0786          -0      132.79          -0     128.579        1343           0           0  -0.0013179           0           0           0
 1344           -0     2.60573          -0       1e-07   -0.001957     21.0786          -0      132.79          -0     128.579        1344           0           0  -0.0019569           0           0           0
 1345           -0     2.60573          -0       1e-07   -0.002357     21.0786          -0      132.79          -0     128.579        1345           0           0  -0.0023569           0           0           0
 1346           -0     2.60573          -0       1e-07    -0.00326     21.0786          -0      132.79          -0     128.579        1346           0           0  -0.0032599           0           0           0
 1347           -0     2.60573          -0       1e-07   -0.001769     21.0786          -0      132.79          -0     128.579        1347           0           0  -0.0017689           0           0           0
 1348           -0     2.60573          -0       1e-07   -0.003305     21.0786          -0      132.79          -0     128.579        1348           0           0  -0.0033049           0           0           0
 1349           -0     2.60573          -0       1e-07   -0.001941     21.0786          -0      132.79          -0     128.579        1349           0           0  -0.0019409           0           0           0
 1350           -0     2.60573          -0       1e-07   -0.001871     21.0786          -0      132.79          -0     128.579        1350           0           0  -0.0018709           0           0           0
 1351           -0     2.60573          -0       1e-07   -0.001667     21.0786          -0      132.79          -0     128.579        1351           0           0  -0.0016669           0           0           0
 1352           -0     2.60573          -0       1e-07   -0.001797     21.0786          -0      132.79          -0     128.579        1352           0           0  -0.0017969           0           0           0
 1353           -0     2.60573          -0       1e-07   -0.001723     21.0786          -0      132.79          -0     128.579        1353           0           0  -0.0017229           0           0           0
 1354           -0     2.60573          -0       1e-07    0.000192     21.0786          -0      132.79          -0     128.579        1354           0           0   0.0001921          -0           0           0
 1355           -0     2.60573          -0       1e-07   -0.000506     21.0786          -0      132.79          -0     128.579        1355           0           0  -0.0005059           0           0           0
 1356           -0     2.60573          -0       1e-07   -0.001322     21.0786          -0      132.79          -0     128.579        1356           0           0  -0.0013219           0           0           0
 1357           -0     2.60573          -0       1e-07   -0.000781     21.0786          -0      132.79          -0     128.579        1357           0           0  -0.0007809           0           0           0
 1358           -0     2.60573          -0       1e-07   -0.002966     21.0786          -0      132.79          -0     128.579        1358           0           0  -0.0029659           0           0           0
 1359           -0     2.60573          -0       1e-07    -0.00165     21.0786          -0      132.79          -0     128.579        1359           0           0  -0.0016499           0           0           0
 1360           -0     2.60573          -0       1e-07   -0.002015     21.0786          -0      132.79          -0     128.579        1360           0           0  -0.0020149           0           0           0
 1361           -0     2.60573          -0       1e-07    -0.00197     21.0786          -0      132.79          -0     128.579        1361           0           0  -0.0019699           0           0           0
 1362           -0     2.60573          -0       1e-07   -0.002853     21.0786          -0      132.79          -0     128.579        1362           0           0  -0.0028529           0           0           0
 1363           -0     2.60573          -0       1e-07    -0.00203     21.0786          -0      132.79          -0     128.579        1363           0           0  -0.0020299           0           0           0
 1364           -0     2.60573          -0       1e-07     0.00042     21.0786          -0      132.79          -0     128.579        1364           0           0   0.0004201          -0           0           0
 1365           -0     2.60573          -0       1e-07   -0.001765     21.0786          -0      132.79          -0     128.579        1365           0           0  -0.0017649           0           0           0
 1366           -0     2.60573          -0       1e-07   -0.001784     21.0786          -0      132.79          -0     128.579        1366           0           0  -0.0017839           0           0           0
 1367           -0     2.60573          -0       1e-07   -0.001558     21.0786          -0      132.79          -0     128.579        1367           0           0  -0.0015579           0           0           0
 1368           -0     2.60573          -0       1e-07   -0.001762     21.0786          -0      132.79          -0     128.579        1368           0           0  -0.0017619           0           0           0
 1369           -0     2.60573          -0       1e-07   -0.002605     21.0786          -0      132.79          -0     128.579        1369           0           0  -0.0026049           0           0           0
 1370           -0     2.60573          -0       1e-07   -0.001203     21.0786          -0      132.79          -0     128.579        1370           0           0  -0.0012029           0           0           0
 1371           -0     2.60573          -0       1e-07   -0.000992     21.0786          -0      132.79          -0     128.579        1371           0           0  -0.0009919           0           0           0
 1372           -0     2.60573          -0       1e-07   -0.001836     21.0786          -0      132.79          -0     128.579        1372           0           0  -0.0018359           0           0           0
 1373           -0     2.60573          -0       1e-07   -0.002398     21.0786          -0      132.79          -0     128.579        1373           0           0  -0.0023979           0           0           0
 1374           -0     2.60573          -0       1e-07   -0.001053     21.0786          -0      132.79          -0     128.579        1374           0           0  -0.0010529           0           0           0
 1375           -0     2.60573          -0       1e-07   -0.001415     21.0786          -0      132.79          -0     128.579        1375           0           0  -0.0014149           0           0           0
 1376           -0     2.60573          -0       1e-07    -0.00077     21.0786          -0      132.79          -0     128.579        1376           0           0  -0.0007699           0           0           0
 1377           -0     2.60573          -0       1e-07   -0.001556     21.0786          -0      132.79          -0     128.579        1377           0           0  -0.0015559           0           0           0
 1378           -0     2.60573          -0       1e-07    -0.00045     21.0786          -0      132.79          -0     128.579        1378           0           0  -0.0004499           0           0           0
 1379           -0     2.60573          -0       1e-07   -0.001335     21.0786          -0      132.79          -0     128.579        1379           0           0  -0.0013349           0           0           0
 1380           -0     2.60573          -0       1e-07   -0.000549     21.0786          -0      132.79          -0     128.579        1380           0           0  -0.0005489           0           0           0
 1381           -0     2.60573          -0       1e-07   -0.000682     21.0786          -0      132.79          -0     128.579        1381           0           0  -0.0006819           0           0           0
 1382           -0     2.60573          -0       1e-07    -0.00204     21.0786          -0      132.79          -0     128.579        1382           0           0  -0.0020399           0           0           0
 1383           -0     2.60573          -0       1e-07   -0.001124     21.0786          -0      132.79          -0     128.579        1383           0           0  -0.0011239           0           0           0
 1384           -0     2.60573          -0       1e-07   -0.000968     21.0786          -0      132.79          -0     128.579        1384           0           0  -0.0009679           0           0           0
 1385           -0     2.60573          -0       1e-07   -0.001314     21.0786          -0      132.79          -0     128.579        1385           0           0  -0.0013139           0           0           0
 1386           -0     2.60573          -0       1e-07     -0.0003     21.0786          -0      132.79          -0     128.579        1386           0           0  -0.0002999           0           0           0
 1387           -0     2.60573          -0       1e-07    0.000429     21.0786          -0      132.79          -0     128.579        1387           0           0   0.0004291          -0           0           0
 1388           -0     2.60573          -0       1e-07     6.3e-05     21.0786          -0      132.79          -0     128.579        1388           0           0    6.31e-05          -0           0           0
 1389           -0     2.60573          -0       1e-07    0.000182     21.0786          -0      132.79          -0     128.579        1389           0           0   0.0001821          -0           0           0
 1390           -0     2.60573          -0       1e-07   -0.000737     21.0786          -0      132.79          -0     128.579        1390           0           0  -0.0007369           0           0           0
 1391           -0     2.60573          -0       1e-07    0.000338     21.0786          -0      132.79          -0     128.579        1391           0           0   0.0003381          -0           0           0
 1392           -0     2.60573          -0       1e-07   -0.000188     21.0786          -0      132.79          -0     128.579        1392           0           0  -0.0001879           0           0           0
 1393           -0     2.60573          -0       1e-07   -0.001475     21.0786          -0      132.79          -0     128.579        1393           0           0  -0.0014749           0           0           0
 1394           -0     2.60573          -0       1e-07   -0.002082     21.0786          -0      132.79          -0     128.579        1394           0           0  -0.0020819           0           0           0
 1395           -0     2.60573          -0       1e-07   -0.001562     21.0786          -0      132.79          -0     128.579        1395           0           0  -0.0015619           0           0           0
 1396           -0     2.60573          -0       1e-07   -0.000872     21.0786          -0      132.79          -0     128.579        1396           0           0  -0.0008719           0           0           0
 1397           -0     2.60573          -0       1e-07    0.000188     21.0786          -0      132.79          -0     128.579        1397           0           0   0.0001881          -0           0           0
 1398           -0     2.60573          -0       1e-07    0.000417     21.0786          -0      132.79          -0     128.579        1398           0           0   0.0004171          -0           0           0
 1399           -0     2.60573          -0       1e-07   -0.001171     21.0786          -0      132.79          -0     128.579        1399           0           0  -0.0011709           0           0           0
 1400           -0     2.60573          -0       1e-07   -0.001063     21.0786          -0      132.79          -0     128.579        1400           0           0  -0.0010629           0           0           0
 1401           -0     2.60573          -0       1e-07   -0.000942     21.0786          -0      132.79          -0     128.579        1401           0           0  -0.0009419           0           0           0
 1402           -0     2.60573          -0       1e-07   -0.001958     21.0786          -0      132.79          -0     128.579        1402           0           0  -0.0019579           0           0           0
 1403           -0     2.60573          -0       1e-07   -0.000993     21.0786          -0      132.79          -0     128.579        1403           0           0  -0.0009929           0           0           0
 1404           -0     2.60573          -0       1e-07   -0.001423     21.0786          -0      132.79          -0     128.579        1404           0           0  -0.0014229           0           0           0
 1405           -0     2.60573          -0       1e-07   -0.000767     21.0786          -0      132.79          -0     128.579        1405           0           0  -0.0007669           0           0           0
 1406           -0     2.60573          -0       1e-07   -0.001499     21.0786          -0      132.79          -0     128.579        1406           0           0  -0.0014989           0           0           0
 1407           -0     2.60573          -0       1e-07   -0.000737     21.0786          -0      132.79          -0     128.579        1407           0           0  -0.0007369           0           0           0
 1408           -0     2.60573          -0       1e-07    0.000606     21.0786          -0      132.79          -0     128.579        1408           0           0   0.0006061          -0           0           0
 1409           -0     2.60573          -0       1e-07    0.001473     21.0786          -0      132.79          -0     128.579        1409           0           0   0.0014731          -0           0           0
 1410           -0     2.60573          -0       1e-07    0.000246     21.0786          -0      132.79          -0     128.579        1410           0           0   0.0002461          -0           0           0
 1411           -0     2.60573          -0       1e-07    -0.00036     21.0786          -0      132.79          -0     128.579        1411           0           0  -0.0003599           0           0           0
 1412           -0     2.60573          -0       1e-07    0.000465     21.0786          -0      132.79          -0     128.579        1412           0           0   0.0004651          -0           0           0
 1413           -0     2.60573          -0       1e-07     0.00014     21.0786          -0      132.79          -0     128.579        1413           0           0   0.0001401          -0           0           0
 1414           -0     2.60573          -0       1e-07    0.000198     21.0786          -0      132.79          -0     128.579        1414           0           0   0.0001981          -0           0           0
 1415           -0     2.60573          -0       1e-07    0.000147     21.0786          -0      132.79          -0     128.579        1415           0           0   0.0001471          -0           0           0
 1416           -0     2.60573          -0       1e-07   -0.000672     21.0786          -0      132.79          -0     128.579        1416           0           0  -0.0006719           0           0           0
 1417           -0     2.60573          -0       1e-07   -0.001396     21.0786          -0      132.79          -0     128.579        1417           0           0  -0.0013959           0           0           0
 1418           -0     2.60573          -0       1e-07   -0.001822     21.0786          -0      132.79          -0     128.579        1418           0           0  -0.0018219           0           0           0
 1419           -0     2.60573          -0       1e-07   -0.001269     21.0786          -0      132.79          -0     128.579        1419           0           0  -0.0012689           0           0           0
 1420           -0     2.60573          -0       1e-07   -0.000372     21.0786          -0      132.79          -0     128.579        1420           0           0  -0.0003719           0           0           0
 1421           -0     2.60573          -0       1e-07   -0.000568     21.0786          -0      132.79          -0     128.579        1421           0           0  -0.0005679           0           0           0
 1422           -0     2.60573          -0       1e-07    0.000815     21.0786          -0      132.79          -0     128.579        1422           0           0   0.0008151          -0           0           0
 1423           -0     2.60573          -0       1e-07   -0.000588     21.0786          -0      132.79          -0     128.579        1423           0           0  -0.0005879           0           0           0
 1424           -0     2.60573          -0       1e-07    0.000419     21.0786          -0      132.79          -0     128.579        1424           0           0   0.0004191          -0           0           0
 1425           -0     2.60573          -0       1e-07    -7.9e-05     21.0786          -0      132.79          -0     128.579        1425           0           0   -7.89e-05           0           0           0
 1426           -0     2.60573          -0       1e-07    -0.00046     21.0786          -0      132.79          -0     128.579        1426           0           0  -0.0004599           0           0           0
 1427           -0     2.60573          -0       1e-07   -0.000626     21.0786          -0      132.79          -0     128.579        1427           0           0  -0.0006259           0           0           0
 1428           -0     2.60573          -0       1e-07   -0.000329     21.0786          -0      132.79          -0     128.579        1428           0           0  -0.0003289           0           0           0
 1429           -0     2.60573          -0       1e-07    -0.00107     21.0786          -0      132.79          -0     128.579        1429           0           0  -0.0010699           0           0           0
 1430           -0     2.60573          -0       1e-07    0.000101     21.0786          -0      132.79          -0     128.579        1430           0           0   0.0001011          -0           0           0
 1431           -0     2.60573          -0       1e-07    0.000631     21.0786          -0      132.79          -0     128.579        1431           0           0   0.0006311          -0           0           0
 1432           -0     2.60573          -0       1e-07   -0.000288     21.0786          -0      132.79          -0     128.579        1432           0           0  -0.0002879           0           0           0
 1433           -0     2.60573          -0       1e-07   -0.001206     21.0786          -0      132.79          -0     128.579        1433           0           0  -0.0012059           0           0           0
 1434           -0     2.60573          -0       1e-07   -0.000967     21.0786          -0      132.79          -0     128.579        1434           0           0  -0.0009669           0           0           0
 1435           -0     2.60573          -0       1e-07     -0.0007     21.0786          -0      132.79          -0     128.579        1435           0           0  -0.0006999           0           0           0
 1436           -0     2.60573          -0       1e-07   -0.000732     21.0786          -0      132.79          -0     128.579        1436           0           0  -0.0007319           0           0           0
 1437           -0     2.60573          -0       1e-07   -0.000166     21.0786          -0      132.79          -0     128.579        1437           0           0  -0.0001659           0           0           0
 1438           -0     2.60573          -0       1e-07    -3.3e-05     21.0786          -0      132.79          -0     128.579        1438           0           0   -3.29e-05           0           0           0
 1439           -0     2.60573          -0       1e-07   -0.000463     21.0786          -0      132.79          -0     128.579        1439           0           0  -0.0004629           0           0           0
 1440           -0     2.60573          -0       1e-07     1.9e-05     21.0786          -0      132.79          -0     128.579        1440           0           0    1.91e-05          -0           0           0
 1441           -0     2.60573          -0       1e-07   -0.000673     21.0786          -0      132.79          -0     128.579        1441           0           0  -0.0006729           0           0           0
 1442           -0     2.60573          -0       1e-07   -0.000635     21.0786          -0      132.79          -0     128.579        1442           0           0  -0.0006349           0           0           0
 1443           -0     2.60573          -0       1e-07    0.001011     21.0786          -0      132.79          -0     128.579        1443           0           0   0.0010111          -0           0           0
 1444           -0     2.60573          -0       1e-07   -0.000553     21.0786          -0      132.79          -0     128.579        1444           0           0  -0.0005529           0           0           0
 1445           -0     2.60573          -0       1e-07   -0.000306     21.0786          -0      132.79          -0     128.579        1445           0           0  -0.0003059           0           0           0
 1446           -0     2.60573          -0       1e-07   -0.000872     21.0786          -0      132.79          -0     128.579        1446           0           0  -0.0008719           0           0           0
 1447           -0     2.60573          -0       1e-07   -0.000313     21.0786          -0      132.79          -0     128.579        1447           0           0  -0.0003129           0           0           0
 1448           -0     2.60573          -0       1e-07    0.000658     21.0786          -0      132.79          -0     128.579        1448           0           0   0.0006581          -0           0           0
 1449           -0     2.60573          -0       1e-07   -0.000168     21.0786          -0      132.79          -0     128.579        1449           0           0  -0.0001679           0           0           0
 1450           -0     2.60573          -0       1e-07   -0.000995     21.0786          -0      132.79          -0     128.579        1450           0           0  -0.0009949           0           0           0
 1451           -0     2.60573          -0       1e-07    0.000659     21.0786          -0      132.79          -0     128.579        1451           0           0   0.0006591          -0           0           0
 1452           -0     2.60573          -0       1e-07     0.00072     21.0786          -0      132.79          -0     128.579        1452           0           0   0.0007201          -0           0           0
 1453           -0     2.60573          -0       1e-07   -0.000713     21.0786          -0      132.79          -0     128.579        1453           0           0  -0.0007129           0           0           0
 1454           -0     2.60573          -0       1e-07    -0.00045     21.0786          -0      132.79          -0     128.579        1454           0           0  -0.0004499           0           0           0
 1455           -0     2.60573          -0       1e-07    -0.00078     21.0786          -0      132.79          -0     128.579        1455           0           0  -0.0007799           0           0           0
 1456           -0     2.60573          -0       1e-07    0.001825     21.0786          -0      132.79          -0     128.579        1456           0           0   0.0018251          -0           0           0
 1457           -0     2.60573          -0       1e-07   -0.000297     21.0786          -0      132.79          -0     128.579        1457           0           0  -0.0002969           0           0           0
 1458           -0     2.60573          -0       1e-07     5.1e-05     21.0786          -0      132.79          -0     128.579        1458           0           0    5.11e-05          -0           0           0
 1459           -0     2.60573          -0       1e-07    0.000808     21.0786          -0      132.79          -0     128.579        1459           0           0   0.0008081          -0           0           0
 1460           -0     2.60573          -0       1e-07   -0.000484     21.0786          -0      132.79          -0     128.579        1460           0           0  -0.0004839           0           0           0
 1461           -0     2.60573          -0       1e-07    0.000391     21.0786          -0      132.79          -0     128.579        1461           0           0   0.0003911          -0           0           0
 1462           -0     2.60573          -0       1e-07   -0.001413     21.0786          -0      132.79          -0     128.579        1462           0           0  -0.0014129           0           0           0
 1463           -0     2.60573          -0       1e-07   -0.000327     21.0786          -0      132.79          -0     128.579        1463           0           0  -0.0003269           0           0           0
 1464           -0     2.60573          -0       1e-07    0.000574     21.0786          -0      132.79          -0     128.579        1464           0           0   0.0005741          -0           0           0
 1465           -0     2.60573          -0       1e-07    0.000969     21.0786          -0      132.79          -0     128.579        1465           0           0   0.0009691          -0           0           0
 1466           -0     2.60573          -0       1e-07    0.002604     21.0786          -0      132.79          -0     128.579        1466           0           0   0.0026041          -0           0           0
 1467           -0     2.60573          -0       1e-07    0.000645     21.0786          -0      132.79          -0     128.579        1467           0           0   0.0006451          -0           0           0
 1468           -0     2.60573          -0       1e-07    0.000893     21.0786          -0      132.79          -0     128.579        1468           0           0   0.0008931          -0           0           0
 1469           -0     2.60573          -0       1e-07    0.000933     21.0786          -0      132.79          -0     128.579        1469           0           0   0.0009331          -0           0           0
 1470           -0     2.60573          -0       1e-07    0.000866     21.0786          -0      132.79          -0     128.579        1470           0           0   0.0008661          -0           0           0
 1471           -0     2.60573          -0       1e-07   -0.000801     21.0786          -0      132.79          -0     128.579        1471           0           0  -0.0008009           0           0           0
 1472           -0     2.60573          -0       1e-07   -0.000641     21.0786          -0      132.79          -0     128.579        1472           0           0  -0.0006409           0           0           0
 1473           -0     2.60573          -0       1e-07    0.000783     21.0786          -0      132.79          -0     128.579        1473           0           0   0.0007831          -0           0           0
 1474           -0     2.60573          -0       1e-07    0.000701     21.0786          -0      132.79          -0     128.579        1474           0           0   0.0007011          -0           0           0
 1475           -0     2.60573          -0       1e-07     0.00163     21.0786          -0      132.79          -0     128.579        1475           0           0   0.0016301          -0           0           0
 1476           -0     2.60573          -0       1e-07    0.002643     21.0786          -0      132.79          -0     128.579        1476           0           0   0.0026431          -0           0           0
 1477           -0     2.60573          -0       1e-07    0.001983     21.0786          -0      132.79          -0     128.579        1477           0           0   0.0019831          -0           0           0
 1478           -0     2.60573          -0       1e-07     0.00022     21.0786          -0      132.79          -0     128.579        1478           0           0   0.0002201          -0           0           0
 1479           -0     2.60573          -0       1e-07    0.001453     21.0786          -0      132.79          -0     128.579        1479           0           0   0.0014531          -0           0           0
 1480           -0     2.60573          -0       1e-07    0.000884     21.0786          -0      132.79          -0     128.579        1480           0           0   0.0008841          -0           0           0
 1481           -0     2.60573          -0       1e-07     7.6e-05     21.0786          -0      132.79          -0     128.579        1481           0           0    7.61e-05          -0           0           0
 1482           -0     2.60573          -0       1e-07    0.001483     21.0786          -0      132.79          -0     128.579        1482           0           0   0.0014831          -0           0           0
 1483           -0     2.60573          -0       1e-07    0.000401     21.0786          -0      132.79          -0     128.579        1483           0           0   0.0004011          -0           0           0
 1484           -0     2.60573          -0       1e-07     0.00341     21.0786          -0      132.79          -0     128.579        1484           0           0   0.0034101          -0           0           0
 1485           -0     2.60573          -0       1e-07    0.002187     21.0786          -0      132.79          -0     128.579        1485           0           0   0.0021871          -0           0           0
 1486           -0     2.60573          -0       1e-07    0.000142     21.0786          -0      132.79          -0     128.579        1486           0           0   0.0001421          -0           0           0
 1487           -0     2.60573          -0       1e-07    0.000699     21.0786          -0      132.79          -0     128.579        1487           0           0   0.0006991          -0           0           0
 1488           -0     2.60573          -0       1e-07    0.001152     21.0786          -0      132.79          -0     128.579        1488           0           0   0.0011521          -0           0           0
 1489           -0     2.60573          -0       1e-07    0.000494     21.0786          -0      132.79          -0     128.579        1489           0           0   0.0004941          -0           0           0
 1490           -0     2.60573          -0       1e-07    0.001676     21.0786          -0      132.79          -0     128.579        1490           0           0   0.0016761          -0           0           0
 1491           -0     2.60573          -0       1e-07    0.000831     21.0786          -0      132.79          -0     128.579        1491           0           0   0.0008311          -0           0           0
 1492           -0     2.60573          -0       1e-07    0.001895     21.0786          -0      132.79          -0     128.579        1492           0           0   0.0018951          -0           0           0
 1493           -0     2.60573          -0       1e-07    0.000451     21.0786          -0      132.79          -0     128.579        1493           0           0   0.0004511          -0           0           0
 1494           -0     2.60573          -0       1e-07    0.002033     21.0786          -0      132.79          -0     128.579        1494           0           0   0.0020331          -0           0           0
 1495           -0     2.60573          -0       1e-07      0.0008     21.0786          -0      132.79          -0     128.579        1495           0           0   0.0008001          -0           0           0
 1496           -0     2.60573          -0       1e-07    0.001366     21.0786          -0      132.79          -0     128.579        1496           0           0   0.0013661          -0           0           0
 1497           -0     2.60573          -0       1e-07    0.000822     21.0786          -0      132.79          -0     128.579        1497           0           0   0.0008221          -0           0           0
 1498           -0     2.60573          -0       1e-07    0.001155     21.0786          -0      132.79          -0     128.579        1498           0           0   0.0011551          -0           0           0
 1499           -0     2.60573          -0       1e-07     0.00243     21.0786          -0      132.79          -0     128.579        1499           0           0   0.0024301          -0           0           0
 1500           -0     2.60573          -0       1e-07    0.001621     21.0786          -0      132.79          -0     128.579        1500           0           0   0.0016211          -0           0           0
 1501           -0     2.60573          -0       1e-07    0.000556     21.0786          -0      132.79          -0     128.579        1501           0           0   0.0005561          -0           0           0
 1502           -0     2.60573          -0       1e-07    0.000621     21.0786          -0      132.79          -0     128.579        1502           0           0   0.0006211          -0           0           0
 1503           -0     2.60573          -0       1e-07    0.003097     21.0786          -0      132.79          -0     128.579        1503           0           0   0.0030971          -0           0           0
 1504           -0     2.60573          -0       1e-07    0.001843     21.0786          -0      132.79          -0     128.579        1504           0           0   0.0018431          -0           0           0
 1505           -0     2.60573          -0       1e-07    0.001827     21.0786          -0      132.79          -0     128.579        1505           0           0   0.0018271          -0           0           0
 1506           -0     2.60573          -0       1e-07    0.003292     21.0786          -0      132.79          -0     128.579        1506           0           0   0.0032921          -0           0           0
 1507           -0     2.60573          -0       1e-07    0.001564     21.0786          -0      132.79          -0     128.579        1507           0           0   0.0015641          -0           0           0
 1508           -0     2.60573          -0       1e-07    0.002249     21.0786          -0      132.79          -0     128.579        1508           0           0   0.0022491          -0           0           0
 1509           -0     2.60573          -0       1e-07    0.001546     21.0786          -0      132.79          -0     128.579        1509           0           0   0.0015461          -0           0           0
 1510           -0     2.60573          -0       1e-07    0.001592     21.0786          -0      132.79          -0     128.579        1510           0           0   0.0015921          -0           0           0
 1511           -0     2.60573          -0       1e-07    0.001431     21.0786          -0      132.79          -0     128.579        1511           0           0   0.0014311          -0           0           0
 1512           -0     2.60573          -0       1e-07    0.000704     21.0786          -0      132.79          -0     128.579        1512           0           0   0.0007041          -0           0           0
 1513           -0     2.60573          -0       1e-07   -0.000493     21.0786          -0      132.79          -0     128.579        1513           0           0  -0.0004929           0           0           0
 1514           -0     2.60573          -0       1e-07    0.000971     21.0786          -0      132.79          -0     128.579        1514           0           0   0.0009711          -0           0           0
 1515           -0     2.60573          -0       1e-07     0.00184     21.0786          -0      132.79          -0     128.579        1515           0           0   0.0018401          -0           0           0
 1516           -0     2.60573          -0       1e-07    0.000155     21.0786          -0      132.79          -0     128.579        1516           0           0   0.0001551          -0           0           0
 1517           -0     2.60573          -0       1e-07    0.000246     21.0786          -0      132.79          -0     128.579        1517           0           0   0.0002461          -0           0           0
 1518           -0     2.60573          -0       1e-07    0.000547     21.0786          -0      132.79          -0     128.579        1518           0           0   0.0005471          -0           0           0
 1519           -0     2.60573          -0       1e-07    0.001493     21.0786          -0      132.79          -0     128.579        1519           0           0   0.0014931          -0           0           0
 1520           -0     2.60573          -0       1e-07    0.001169     21.0786          -0      132.79          -0     128.579        1520           0           0   0.0011691          -0           0           0
 1521           -0     2.60573          -0       1e-07   -0.001195     21.0786          -0      132.79          -0     128.579        1521           0           0  -0.0011949           0           0           0
 1522           -0     2.60573          -0       1e-07    0.000385     21.0786          -0      132.79          -0     128.579        1522           0           0   0.0003851          -0           0           0
 1523           -0     2.60573          -0       1e-07     0.00182     21.0786          -0      132.79          -0     128.579        1523           0           0   0.0018201          -0           0           0
 1524           -0     2.60573          -0       1e-07    0.002883     21.0786          -0      132.79          -0     128.579        1524           0           0   0.0028831          -0           0           0
 1525           -0     2.60573          -0       1e-07    0.002001     21.0786          -0      132.79          -0     128.579        1525           0           0   0.0020011          -0           0           0
 1526           -0     2.60573          -0       1e-07    0.002844     21.0786          -0      132.79          -0     128.579        1526           0           0   0.0028441          -0           0           0
 1527           -0     2.60573          -0       1e-07     0.00172     21.0786          -0      132.79          -0     128.579        1527           0           0   0.0017201          -0           0           0
 1528           -0     2.60573          -0       1e-07    0.000389     21.0786          -0      132.79          -0     128.579        1528           0           0   0.0003891          -0           0           0
 1529           -0     2.60573          -0       1e-07    0.000785     21.0786          -0      132.79          -0     128.579        1529           0           0   0.0007851          -0           0           0
 1530           -0     2.60573          -0       1e-07    0.000878     21.0786          -0      132.79          -0     128.579        1530           0           0   0.0008781          -0           0           0
 1531           -0     2.60573          -0       1e-07    0.000639     21.0786          -0      132.79          -0     128.579        1531           0           0   0.0006391          -0           0           0
 1532           -0     2.60573          -0       1e-07    0.000773     21.0786          -0      132.79          -0     128.579        1532           0           0   0.0007731          -0           0           0
 1533           -0     2.60573          -0       1e-07    0.000101     21.0786          -0      132.79          -0     128.579        1533           0           0   0.0001011          -0           0           0
 1534           -0     2.60573          -0       1e-07    0.001984     21.0786          -0      132.79          -0     128.579        1534           0           0   0.0019841          -0           0           0
 1535           -0     2.60573          -0       1e-07    0.000728     21.0786          -0      132.79          -0     128.579        1535           0           0   0.0007281          -0           0           0
 1536           -0     2.60573          -0       1e-07           0     21.0786          -0      132.79          -0     128.579        1536           0           0       1e-07          -0           0           0
 1537           -0     2.60573          -0       1e-07    0.001574     21.0877          -0      132.79          -0     128.579        1537           0           0   0.0015741          -0           0           0
 1538           -0     2.60573          -0       1e-07    0.006719     21.0961           0      132.79          -0     128.579        1538           0           0   0.0067191          -0           0           0
 1539           -0     2.60573          -0       1e-07    0.009911     21.0988           0      132.79           0     128.579        1539           0           0   0.0099111          -0           0           0
 1540           -0     2.60573          -0       1e-07    0.020803     21.0928           0      132.79           0     128.579        1540           0           0   0.0208031          -0           0           0
 1541           -0     2.60573          -0       1e-07    0.031691     21.0834           0      132.79           0     128.579        1541           0           0   0.0316911          -0           0           0
 1542           -0     2.60573          -0       1e-07    0.041976     21.0864           0      132.79           0     128.579        1542           0           0   0.0419761          -0           0           0
 1543           -0     2.60573          -0       1e-07    0.052455     21.0861           0      132.79           0     128.579        1543           0           0   0.0524551          -0           0           0
 1544           -0     2.60573          -0       1e-07    0.062598     21.0856           0      132.79           0     128.579        1544           0           0   0.0625981          -0           0           0
 1545           -0     2.60573          -0       1e-07    0.073093     21.0919           0      132.79           0     128.579        1545           0           0   0.0730931          -0           0           0
 1546           -0     2.60573          -0       1e-07    0.082366     21.0922           0      132.79           0     128.579        1546           0           0   0.0823661          -0           0           0
 1547           -0     2.60573          -0       1e-07    0.094219     21.0913           0      132.79           0     128.579        1547           0           0   0.0942191          -0           0           0
 1548           -0     2.60573          -0       1e-07    0.111777     21.0772           0      132.79           0     128.579        1548           0           0    0.111777          -0           0           0
 1549           -0     2.60573          -0       1e-07    0.137009     21.0731           0      132.79           0     128.579        1549           0           0    0.137009          -0           0           0
 1550           -0     2.60573          -0       1e-07    0.162886     21.0708           0      132.79           0     128.579        1550           0           0    0.162886          -0           0           0
 1551           -0     2.60573          -0       1e-07    0.185471     21.0739           0      132.79           0     128.579        1551           0           0    0.185471          -0           0           0
 1552           -0     2.60573          -0       1e-07    0.197751     21.0749           0      132.79           0     128.579        1552           0           0    0.197751          -0           0           0
 1553           -0     2.60573          -0       1e-07    0.207411     21.0719           0      132.79           0     128.579        1553           0           0    0.207411          -0           0           0
 1554           -0     2.60573          -0       1e-07    0.212323     21.0749           0      132.79           0     128.579        1554           0           0    0.212323          -0           0           0
 1555           -0     2.60573          -0       1e-07    0.210145     21.0774           0      132.79           0     128.579        1555           0           0    0.210145          -0           0           0
 1556           -0     2.60573          -0       1e-07    0.211258     21.0731           0      132.79           0     128.579        1556           0           0    0.211258          -0           0           0
 1557           -0     2.60573          -0       1e-07    0.214172     21.0863           0      132.79           0     128.579        1557           0           0    0.214172          -0           0           0
 1558           -0     2.60573          -0       1e-07    0.210244     21.0762           0      132.79           0     128.579        1558           0           0    0.210244          -0           0           0
 1559           -0     2.60573          -0       1e-07    0.211265     21.0879           0      132.79           0     128.579        1559           0           0    0.211265          -0           0           0
 1560           -0     2.60573          -0       1e-07    0.208671     21.0822           0      132.79           0     128.579        1560           0           0    0.208671          -0           0           0
 1561           -0     2.60573          -0       1e-07    0.209976     21.0775           0      132.79           0     128.579        1561           0           0    0.209976          -0           0           0
 1562           -0     2.60573          -0       1e-07    0.215987     21.1032           0      132.79           0     128.579        1562           0           0    0.215987          -0           0           0
 1563           -0     2.60573          -0       1e-07    0.209217     21.0946           0      132.79           0     128.579        1563           0           0    0.209217          -0           0           0
 1564           -0     2.60573          -0       1e-07    0.210144     21.0903           0      132.79           0     128.579        1564           0           0    0.210144          -0           0           0
 1565           -0     2.60573          -0       1e-07    0.209454     21.0951           0      132.79           0     128.579        1565           0           0    0.209454          -0           0           0
 1566           -0     2.60573          -0       1e-07    0.209394     21.0981           0      132.79           0     128.579        1566           0           0    0.209394          -0           0           0
 1567           -0     2.60573          -0       1e-07    0.206582     21.0887           0      132.79           0     128.579        1567           0           0    0.206582          -0           0           0
 1568           -0     2.60573          -0       1e-07    0.209506     21.0884           0      132.79           0     128.579        1568           0           0    0.209506          -0           0           0
 1569           -0     2.60573          -0       1e-07    0.210397     21.0877           0      132.79           0     128.579        1569           0           0    0.210397          -0           0           0
 1570           -0     2.60573          -0       1e-07    0.208588     21.0877           0      132.79           0     128.579        1570           0           0    0.208588          -0           0           0
 1571           -0     2.60573          -0       1e-07    0.206549     21.0812           0      132.79           0     128.579        1571           0           0    0.206549          -0           0           0
 1572           -0     2.60573          -0       1e-07    0.207032     21.0751           0      132.79           0     128.579        1572           0           0    0.207032          -0           0           0
 1573           -0     2.60573          -0       1e-07    0.208447     21.0811           0      132.79           0     128.579        1573           0           0    0.208447          -0           0           0
 1574           -0     2.60573          -0       1e-07    0.209646     21.0844           0      132.79           0     128.579        1574           0           0    0.209646          -0           0           0
 1575           -0     2.60573          -0       1e-07    0.205327     21.0778           0      132.79           0     128.579        1575           0           0    0.205327          -0           0           0
 1576           -0     2.60573          -0       1e-07    0.209514     21.0812           0      132.79           0     128.579        1576           0           0    0.209514          -0           0           0
 1577           -0     2.60573          -0       1e-07    0.210708      21.088           0      132.79           0     128.579        1577           0           0    0.210708          -0           0           0
 1578           -0     2.60573          -0       1e-07    0.207914     21.0855           0      132.79           0     128.579        1578           0           0    0.207914          -0           0           0
 1579           -0     2.60573          -0       1e-07    0.212062     21.0974           0      132.79           0     128.579        1579           0           0    0.212062          -0           0           0
 1580           -0     2.60573          -0       1e-07    0.216912     21.1204           0      132.79           0     128.579        1580           0           0    0.216912          -0           0           0
 1581           -0     2.60573          -0       1e-07    0.216661     21.1392           0      132.79           0     128.579        1581           0           0    0.216661          -0           0           0
 1582           -0     2.60573          -0       1e-07    0.216698     21.1505           0      132.79           0     128.579        1582           0           0    0.216698          -0           0           0
 1583           -0     2.60573          -0       1e-07    0.222902     21.1742           0      132.79           0     128.579        1583           0           0    0.222902          -0           0           0
 1584           -0     2.60573          -0       1e-07    0.222959     21.1946           0      132.79           0     128.579        1584           0           0    0.222959          -0           0           0
 1585           -0     2.60573          -0       1e-07    0.227161     21.2227           0      132.79           0     128.579        1585           0           0    0.227161          -0           0           0
 1586           -0     2.60573          -0       1e-07    0.224747     21.2439           0      132.79           0     128.579        1586           0           0    0.224747          -0           0           0
 1587           -0     2.60573          -0       1e-07    0.224937     21.2563           0      132.79           0     128.579        1587           0           0    0.224937          -0           0           0
 1588           -0     2.60573          -0       1e-07    0.226793     21.2698           0      132.79           0     128.579        1588           0           0    0.226793          -0           0           0
 1589           -0     2.60573          -0       1e-07    0.232913      21.294           0      132.79           0     128.579        1589           0           0    0.232913          -0           0           0
 1590           -0     2.60573          -0       1e-07    0.235164     21.3258           0      132.79           0     128.579        1590           0           0    0.235164          -0           0           0
 1591           -0     2.60573          -0       1e-07    0.232354     21.3352           0      132.79           0     128.579        1591           0           0    0.232354          -0           0           0
 1592           -0     2.60573          -0       1e-07    0.236417      21.356           0      132.79           0     128.579        1592           0           0    0.236417          -0           0           0
 1593           -0     2.60573          -0       1e-07    0.235711     21.3708           0      132.79           0     128.579        1593           0           0    0.235711          -0           0           0
 1594           -0     2.60573          -0       1e-07    0.240209     21.3949           0      132.79           0     128.579        1594           0           0    0.240209          -0           0           0
 1595           -0     2.60573          -0       1e-07    0.239815     21.4076           0      132.79           0     128.579        1595           0           0    0.239815          -0           0           0
 1596           -0     2.60573          -0       1e-07    0.240385     21.4206           0      132.79           0     128.579        1596           0           0    0.240385          -0           0           0
 1597           -0     2.60573          -0       1e-07     0.24594     21.4508           0      132.79           0     128.579        1597           0           0     0.24594          -0           0           0
 1598           -0     2.60573          -0       1e-07    0.247738     21.4734           0      132.79           0     128.579        1598           0           0    0.247738          -0           0           0
 1599           -0     2.60573          -0       1e-07    0.247802      21.492           0      132.79           0     128.579        1599           0           0    0.247802          -0           0           0
 1600           -0     2.60573          -0       1e-07    0.248049     21.5124           0      132.79           0     128.579        1600           0           0    0.248049          -0           0           0
 1601           -0     2.60573          -0       1e-07    0.247042     21.5246           0      132.79           0     128.579        1601           0           0    0.247042          -0           0           0
 1602           -0     2.60573          -0       1e-07    0.252401     21.5469           0      132.79           0     128.579        1602           0           0    0.252401          -0           0           0
 1603           -0     2.60573          -0       1e-07    0.259981     21.5888           0      132.79           0     128.579        1603           0           0    0.259981          -0           0           0
 1604           -0     2.60573          -0       1e-07    0.250688     21.5912           0      132.79           0     128.579        1604           0           0    0.250688          -0           0           0
 1605           -0     2.60573          -0       1e-07     0.25413     21.6053           0      132.79           0     128.579        1605           0           0     0.25413          -0           0           0
 1606           -0     2.60573          -0       1e-07    0.261809     21.6316           0      132.79           0     128.579        1606           0           0    0.261809          -0           0           0
 1607           -0     2.60573          -0       1e-07     0.26167     21.6578           0      132.79           0     128.579        1607           0           0     0.26167          -0           0           0
 1608           -0     2.60573          -0       1e-07    0.262876     21.6767           0      132.79           0     128.579        1608           0           0    0.262876          -0           0           0
 1609           -0     2.60573          -0       1e-07    0.264777     21.6909           0      132.79           0     128.579        1609           0           0    0.264777          -0           0           0
 1610           -0     2.60573          -0       1e-07    0.265022     21.7058           0      132.79           0     128.579        1610           0           0    0.265022          -0           0           0
 1611           -0     2.60573          -0       1e-07    0.266347     21.7209           0      132.79           0     128.579        1611           0           0    0.266347          -0           0           0
 1612           -0     2.60573          -0       1e-07    0.271648     21.7463           0      132.79           0     128.579        1612           0           0    0.271648          -0           0           0
 1613           -0     2.60573          -0       1e-07    0.272975     21.7761           0      132.79           0     128.579        1613           0           0    0.272975          -0           0           0
 1614           -0     2.60573          -0       1e-07     0.27166     21.7881           0      132.79           0     128.579        1614           0           0     0.27166          -0           0           0
 1615           -0     2.60573          -0       1e-07    0.274714     21.8061           0      132.79           0     128.579        1615           0           0    0.274714          -0           0           0
 1616           -0     2.60573          -0       1e-07    0.279758     21.8312           0      132.79           0     128.579        1616           0           0    0.279758          -0           0           0
 1617           -0     2.60573          -0       1e-07    0.283337     21.8595           0      132.79           0     128.579        1617           0           0    0.283337          -0           0           0
 1618           -0     2.60573          -0       1e-07    0.283887     21.8843           0      132.79           0     128.579        1618           0           0    0.283887          -0           0           0
 1619           -0     2.60573          -0       1e-07    0.282087     21.8923           0      132.79           0     128.579        1619           0           0    0.282087          -0           0           0
 1620           -0     2.60573          -0       1e-07    0.290314     21.9212           0      132.79           0     128.579        1620           0           0    0.290314          -0           0           0
 1621           -0     2.60573          -0       1e-07    0.285024     21.9315           0      132.79          -0     128.579        1621           0           0    0.285024          -0           0           0
 1622           -0     2.60573          -0       1e-07    0.294941     21.9576           0      132.79           0     128.579        1622           0           0    0.294941          -0           0           0
 1623           -0     2.60573          -0       1e-07    0.294045     21.9827           0      132.79          -0     128.579        1623           0           0    0.294045          -0           0           0
 1624           -0     2.60573          -0       1e-07    0.295986     21.9966           0      132.79          -0     128.579        1624           0           0    0.295986          -0           0           0
 1625           -0     2.60573          -0       1e-07    0.296433     22.0124           0      132.79           0     128.579        1625           0           0    0.296433          -0           0           0
 1626           -0     2.60573          -0       1e-07    0.301987     22.0373           0      132.79          -0     128.579        1626           0           0    0.301987          -0           0           0
 1627           -0     2.60573          -0       1e-07    0.300432     22.0534           0      132.79          -0     128.579        1627           0           0    0.300432          -0           0           0
 1628           -0     2.60573          -0       1e-07    0.303199     22.0728           0      132.79          -0     128.579        1628           0           0    0.303199          -0           0           0
 1629           -0     2.60573          -0       1e-07    0.308892     22.0989           0      132.79          -0     128.579        1629           0           0    0.308892          -0           0           0
 1630           -0     2.60573          -0       1e-07    0.306652     22.1113          -0      132.79          -0     128.579        1630           0           0    0.306652          -0           0           0
 1631           -0     2.60573          -0       1e-07     0.31094     22.1286          -0      132.79          -0     128.579        1631           0           0     0.31094          -0           0           0
 1632           -0     2.60573          -0       1e-07    0.315044     22.1466          -0      132.79          -0     128.579        1632           0           0    0.315044          -0           0           0
 1633           -0     2.60573          -0       1e-07    0.312826     22.1617          -0      132.79          -0     128.579        1633           0           0    0.312826          -0           0           0
 1634           -0     2.60573          -0       1e-07    0.321464     22.1949          -0      132.79          -0     128.579        1634           0           0    0.321464          -0           0           0
 1635           -0     2.60573          -0       1e-07    0.321037     22.2141          -0      132.79          -0     128.579        1635           0           0    0.321037          -0           0           0
 1636           -0     2.60573          -0       1e-07     0.31963     22.2262          -0      132.79          -0     128.579        1636           0           0     0.31963          -0           0           0
 1637           -0     2.60573          -0       1e-07    0.320993     22.2448          -0      132.79          -0     128.579        1637           0           0    0.320993          -0           0           0
 1638           -0     2.60573          -0       1e-07    0.326554      22.268          -0      132.79          -0     128.579        1638           0           0    0.326554          -0           0           0
 1639           -0     2.60573          -0       1e-07    0.329847     22.2985          -0      132.79          -0     128.579        1639           0           0    0.329847          -0           0           0
 1640           -0     2.60573          -0       1e-07    0.333397     22.3201          -0      132.79          -0     128.579        1640           0           0    0.333397          -0           0           0
 1641           -0     2.60573          -0       1e-07     0.33597      22.341          -0      132.79          -0     128.579        1641           0           0     0.33597          -0           0           0
 1642           -0     2.60573          -0       1e-07    0.335495     22.3542          -0      132.79          -0     128.579        1642           0           0    0.335495          -0           0           0
 1643           -0     2.60573          -0       1e-07    0.340148     22.3715          -0      132.79          -0     128.579        1643           0           0    0.340148          -0           0           0
 1644           -0     2.60573          -0       1e-07    0.342104      22.393          -0      132.79          -0     128.579        1644           0           0    0.342104          -0           0           0
 1645           -0     2.60573          -0       1e-07    0.342426     22.4099          -0      132.79          -0     128.579        1645           0           0    0.342426          -0           0           0
 1646           -0     2.60573          -0       1e-07    0.346698      22.434          -0      132.79          -0     128.579        1646           0           0    0.346698          -0           0           0
 1647           -0     2.60573          -0       1e-07    0.350802     22.4539          -0      132.79          -0     128.579        1647           0           0    0.350802          -0           0           0
 1648           -0     2.60573          -0       1e-07    0.353738     22.4743          -0      132.79          -0     128.579        1648           0           0    0.353738          -0           0           0
 1649           -0     2.60573          -0       1e-07    0.352392     22.4934          -0      132.79          -0     128.579        1649           0           0    0.352392          -0           0           0
 1650           -0     2.60573          -0       1e-07    0.356203     22.5139          -0      132.79          -0     128.579        1650           0           0    0.356203          -0           0           0
 1651           -0     2.60573          -0       1e-07    0.357103      22.528          -0      132.79          -0     128.579        1651           0           0    0.357103          -0           0           0
 1652           -0     2.60573          -0       1e-07    0.363644     22.5539          -0      132.79          -0     128.579        1652           0           0    0.363644          -0           0           0
 1653           -0     2.60573          -0       1e-07    0.358956     22.5588          -0      132.79          -0     128.579        1653           0           0    0.358956          -0           0           0
 1654           -0     2.60573          -0       1e-07    0.373144     22.5911          -0      132.79          -0     128.579        1654           0           0    0.373144          -0           0           0
 1655           -0     2.60573          -0       1e-07    0.367862     22.6091          -0      132.79          -0     128.579        1655           0           0    0.367862          -0           0           0
 1656           -0     2.60573          -0       1e-07    0.369357     22.6144          -0      132.79          -0     128.579        1656           0           0    0.369357          -0           0           0
 1657           -0     2.60573          -0       1e-07    0.380349     22.6499          -0      132.79          -0     128.579        1657           0           0    0.380349          -0           0           0
 1658           -0     2.60573          -0       1e-07    0.379792     22.6747          -0      132.79          -0     128.579        1658           0           0    0.379792          -0           0           0
 1659           -0     2.60573          -0       1e-07     0.38099     22.6915          -0      132.79          -0     128.579        1659           0           0     0.38099          -0           0           0
 1660           -0     2.60573          -0       1e-07    0.380162     22.6993          -0      132.79          -0     128.579        1660           0           0    0.380162          -0           0           0
 1661           -0     2.60573          -0       1e-07    0.388894     22.7215          -0      132.79          -0     128.579        1661           0           0    0.388894          -0           0           0
 1662           -0     2.60573          -0       1e-07    0.392116      22.743          -0      132.79          -0     128.579        1662           0           0    0.392116          -0           0           0
 1663           -0     2.60573          -0       1e-07    0.395608     22.7724          -0      132.79          -0     128.579        1663           0           0    0.395608          -0           0           0
 1664           -0     2.60573          -0       1e-07    0.391124     22.7803          -0      132.79          -0     128.579        1664           0           0    0.391124          -0           0           0
 1665           -0     2.60573          -0       1e-07    0.404654      22.807          -0      132.79          -0     128.579        1665           0           0    0.404654          -0           0           0
 1666           -0     2.60573          -0       1e-07     0.40307     22.8316          -0      132.79          -0     128.579        1666           0           0     0.40307          -0           0           0
 1667           -0     2.60573          -0       1e-07    0.406928     22.8544          -0      132.79          -0     128.579        1667           0           0    0.406928          -0           0           0
 1668           -0     2.60573          -0       1e-07    0.408579     22.8694          -0      132.79          -0     128.579        1668           0           0    0.408579          -0           0           0
 1669           -0     2.60573          -0       1e-07    0.409575     22.8875          -0      132.79          -0     128.579        1669           0           0    0.409575          -0           0           0
 1670           -0     2.60573          -0       1e-07    0.411101      22.907           0      132.79          -0     128.579        1670           0           0    0.411101          -0           0           0
 1671           -0     2.60573          -0       1e-07    0.421334     22.9287           0      132.79          -0     128.579        1671           0           0    0.421334          -0           0           0
 1672           -0     2.60573          -0       1e-07     0.41651     22.9391          -0      132.79          -0     128.579        1672           0           0     0.41651          -0           0           0
 1673           -0     2.60573          -0       1e-07    0.429916     22.9757          -0      132.79          -0     128.579        1673           0           0    0.429916          -0           0           0
 1674           -0     2.60573          -0       1e-07    0.428155     22.9936           0      132.79          -0     128.579        1674           0           0    0.428155          -0           0           0
 1675           -0     2.60573          -0       1e-07     0.42979     23.0094          -0      132.79          -0     128.579        1675           0           0     0.42979          -0           0           0
 1676           -0     2.60573          -0       1e-07    0.436058     23.0297           0      132.79          -0     128.579        1676           0           0    0.436058          -0           0           0
 1677           -0     2.60573          -0       1e-07    0.441253     23.0534          -0      132.79          -0     128.579        1677           0           0    0.441253          -0           0           0
 1678           -0     2.60573          -0       1e-07    0.445833      23.083          -0      132.79          -0     128.579        1678           0           0    0.445833          -0           0           0
 1679           -0     2.60573          -0       1e-07    0.444227       23.09           0      132.79          -0     128.579        1679           0           0    0.444227          -0           0           0
 1680           -0     2.60573          -0       1e-07    0.451814     23.1194           0      132.79          -0     128.579        1680           0           0    0.451814          -0           0           0
 1681           -0     2.60573          -0       1e-07    0.456037     23.1324           0      132.79          -0     128.579        1681           0           0    0.456037          -0           0           0
 1682           -0     2.60573          -0       1e-07    0.455126     23.1523          -0      132.79          -0     128.579        1682           0           0    0.455126          -0           0           0
 1683           -0     2.60573          -0       1e-07     0.45631     23.1659           0      132.79          -0     128.579        1683           0           0     0.45631          -0           0           0
 1684           -0     2.60573          -0       1e-07    0.467273     23.1896           0      132.79          -0     128.579        1684           0           0    0.467273          -0           0           0
 1685           -0     2.60573          -0       1e-07    0.463835     23.2045          -0      132.79          -0     128.579        1685           0           0    0.463835          -0           0           0
 1686           -0     2.60573          -0       1e-07    0.469499     23.2267          -0      132.79          -0     128.579        1686           0           0    0.469499          -0           0           0
 1687           -0     2.60573          -0       1e-07    0.475764     23.2456          -0      132.79          -0     128.579        1687           0           0    0.475764          -0           0           0
 1688           -0     2.60573          -0       1e-07    0.479368     23.2668          -0      132.79          -0     128.579        1688           0           0    0.479368          -0           0           0
 1689           -0     2.60573          -0       1e-07    0.485623     23.2958          -0      132.79          -0     128.579        1689           0           0    0.485623          -0           0           0
 1690           -0     2.60573          -0       1e-07    0.486309     23.3174          -0      132.79          -0     128.579        1690           0           0    0.486309          -0           0           0
 1691           -0     2.60573          -0       1e-07    0.492313     23.3394          -0      132.79          -0     128.579        1691           0           0    0.492313          -0           0           0
 1692           -0     2.60573          -0       1e-07    0.492693     23.3508          -0      132.79          -0     128.579        1692           0           0    0.492693          -0           0           0
 1693           -0     2.60573          -0       1e-07    0.501706     23.3758          -0      132.79          -0     128.579        1693           0           0    0.501706          -0           0           0
 1694           -0     2.60573          -0       1e-07    0.505157     23.4044          -0      132.79          -0     128.579        1694           0           0    0.505157          -0           0           0
 1695           -0     2.60573          -0       1e-07    0.505472     23.4175          -0      132.79          -0     128.579        1695           0           0    0.505472          -0           0           0
 1696           -0     2.60573          -0       1e-07    0.511404      23.436          -0      132.79          -0     128.579        1696           0           0    0.511404          -0           0           0
 1697           -0     2.60573          -0       1e-07    0.510981     23.4471          -0      132.79          -0     128.579        1697           0           0    0.510981          -0           0           0
 1698           -0     2.60573          -0       1e-07    0.516771     23.4696          -0      132.79          -0     128.579        1698           0           0    0.516771          -0           0           0
 1699           -0     2.60573          -0       1e-07    0.529087     23.5007          -0      132.79          -0     128.579        1699           0           0    0.529087          -0           0           0
 1700           -0     2.60573          -0       1e-07    0.523122      23.516          -0      132.79          -0     128.579        1700           0           0    0.523122          -0           0           0
 1701           -0     2.60573          -0       1e-07    0.526709     23.5235          -0      132.79          -0     128.579        1701           0           0    0.526709          -0           0           0
 1702           -0     2.60573          -0       1e-07    0.532311     23.5479          -0      132.79          -0     128.579        1702           0           0    0.532311          -0           0           0
 1703           -0     2.60573          -0       1e-07    0.536508      23.564          -0      132.79          -0     128.579        1703           0           0    0.536508          -0           0           0
 1704           -0     2.60573          -0       1e-07    0.550502     23.5903          -0      132.79          -0     128.579        1704           0           0    0.550502          -0           0           0
 1705           -0     2.60573          -0       1e-07    0.550915     23.6223          -0      132.79          -0     128.579        1705           0           0    0.550915          -0           0           0
 1706           -0     2.60573          -0       1e-07    0.551813     23.6426          -0      132.79          -0     128.579        1706           0           0    0.551813          -0           0           0
 1707           -0     2.60573          -0       1e-07    0.554249     23.6434          -0      132.79          -0     128.579        1707           0           0    0.554249          -0           0           0
 1708           -0     2.60573          -0       1e-07    0.566307     23.6715          -0      132.79          -0     128.579        1708           0           0    0.566307          -0           0           0
 1709           -0     2.60573          -0       1e-07    0.562201     23.6947          -0      132.79          -0     128.579        1709           0           0    0.562201          -0           0           0
 1710           -0     2.60573          -0       1e-07    0.569905      23.711          -0      132.79          -0     128.579        1710           0           0    0.569905          -0           0           0
 1711           -0     2.60573          -0       1e-07    0.580494     23.7404          -0      132.79          -0     128.579        1711           0           0    0.580494          -0           0           0
 1712           -0     2.60573          -0       1e-07    0.580085     23.7576          -0      132.79          -0     128.579        1712           0           0    0.580085          -0           0           0
 1713           -0     2.60573          -0       1e-07    0.582822     23.7662           0      132.79          -0     128.579        1713           0           0    0.582822          -0           0           0
 1714           -0     2.60573          -0       1e-07     0.58892     23.7899          -0      132.79          -0     128.579        1714           0           0     0.58892          -0           0           0
 1715           -0     2.60573          -0       1e-07    0.589939     23.8133          -0      132.79          -0     128.579        1715           0           0    0.589939          -0           0           0
 1716           -0     2.60573          -0       1e-07    0.599362     23.8317          -0      132.79          -0     128.579        1716           0           0    0.599362          -0           0           0
 1717           -0     2.60573          -0       1e-07    0.604672     23.8551          -0      132.79          -0     128.579        1717           0           0    0.604672          -0           0           0
 1718           -0     2.60573          -0       1e-07     0.60327     23.8757          -0      132.79          -0     128.579        1718           0           0     0.60327          -0           0           0
 1719           -0     2.60573          -0       1e-07    0.609988     23.8837          -0      132.79          -0     128.579        1719           0           0    0.609988          -0           0           0
 1720           -0     2.60573          -0       1e-07    0.615708     23.9033          -0      132.79          -0     128.579        1720           0           0    0.615708          -0           0           0
 1721           -0     2.60573          -0       1e-07    0.625192     23.9392          -0      132.79          -0     128.579        1721           0           0    0.625192          -0           0           0
 1722           -0     2.60573          -0       1e-07    0.631039     23.9595          -0      132.79          -0     128.579        1722           0           0    0.631039          -0           0           0
 1723           -0     2.60573          -0       1e-07    0.624492     23.9689          -0      132.79          -0     128.579        1723           0           0    0.624492          -0           0           0
 1724           -0     2.60573          -0       1e-07    0.638537     23.9902          -0      132.79          -0     128.579        1724           0           0    0.638537          -0           0           0
 1725           -0     2.60573          -0       1e-07    0.640434     24.0107          -0      132.79          -0     128.579        1725           0           0    0.640434          -0           0           0
 1726           -0     2.60573          -0       1e-07    0.650155     24.0355          -0      132.79          -0     128.579        1726           0           0    0.650155          -0           0           0
 1727           -0     2.60573          -0       1e-07    0.651958     24.0554          -0      132.79          -0     128.579        1727           0           0    0.651958          -0           0           0
 1728           -0     2.60573          -0       1e-07     0.65696     24.0743          -0      132.79          -0     128.579        1728           0           0     0.65696          -0           0           0
 1729           -0     2.60573          -0       1e-07    0.665379     24.1056          -0      132.79          -0     128.579        1729           0           0    0.665379          -0           0           0
 1730           -0     2.60573          -0       1e-07      0.6624      24.109          -0      132.79          -0     128.579        1730           0           0      0.6624          -0           0           0
 1731           -0     2.60573          -0       1e-07    0.673997     24.1275          -0      132.79          -0     128.579        1731           0           0    0.673997          -0           0           0
 1732           -0     2.60573          -0       1e-07    0.679186     24.1516          -0      132.79          -0     128.579        1732           0           0    0.679186          -0           0           0
 1733           -0     2.60573          -0       1e-07    0.690338     24.1773          -0      132.79          -0     128.579        1733           0           0    0.690338          -0           0           0
 1734           -0     2.60573          -0       1e-07    0.685386     24.1927          -0      132.79          -0     128.579        1734           0           0    0.685386          -0           0           0
 1735           -0     2.60573          -0       1e-07    0.704057     24.2175          -0      132.79          -0     128.579        1735           0           0    0.704057          -0           0           0
 1736           -0     2.60573          -0       1e-07    0.700239     24.2476          -0      132.79          -0     128.579        1736           0           0    0.700239          -0           0           0
 1737           -0     2.60573          -0       1e-07    0.704676     24.2507          -0      132.79          -0     128.579        1737           0           0    0.704676          -0           0           0
 1738           -0     2.60573          -0       1e-07    0.707848     24.2647          -0      132.79          -0     128.579        1738           0           0    0.707848          -0           0           0
 1739           -0     2.60573          -0       1e-07    0.717734     24.2855          -0      132.79          -0     128.579        1739           0           0    0.717734          -0           0           0
 1740           -0     2.60573          -0       1e-07    0.725673     24.3119          -0      132.79          -0     128.579        1740           0           0    0.725673          -0           0           0
 1741           -0     2.60573          -0       1e-07    0.732069     24.3366          -0      132.79          -0     128.579        1741           0           0    0.732069          -0           0           0
 1742           -0     2.60573          -0       1e-07    0.728757     24.3444          -0      132.79          -0     128.579        1742           0           0    0.728757          -0           0           0
 1743           -0     2.60573          -0       1e-07    0.738374      24.367          -0      132.79          -0     128.579        1743           0           0    0.738374          -0           0           0
 1744           -0     2.60573          -0       1e-07    0.750802     24.3894          -0      132.79          -0     128.579        1744           0           0    0.750802          -0           0           0
 1745           -0     2.60573          -0       1e-07    0.750519     24.4118          -0      132.79          -0     128.579        1745           0           0    0.750519          -0           0           0
 1746           -0     2.60573          -0       1e-07    0.761581     24.4349          -0      132.79          -0     128.579        1746           0           0    0.761581          -0           0           0
 1747           -0     2.60573          -0       1e-07     0.76347     24.4552          -0      132.79          -0     128.579        1747           0           0     0.76347          -0           0           0
 1748           -0     2.60573          -0       1e-07    0.766554     24.4655          -0      132.79          -0     128.579        1748           0           0    0.766554          -0           0           0
 1749           -0     2.60573          -0       1e-07    0.781603     24.4919          -0      132.79          -0     128.579        1749           0           0    0.781603          -0           0           0
 1750           -0     2.60573          -0       1e-07    0.785522     24.5162          -0      132.79          -0     128.579        1750           0           0    0.785522          -0           0           0
 1751           -0     2.60573          -0       1e-07    0.779565     24.5209          -0      132.79          -0     128.579        1751           0           0    0.779565          -0           0           0
 1752           -0     2.60573          -0       1e-07    0.803216     24.5545          -0      132.79          -0     128.579        1752           0           0    0.803216          -0           0           0
 1753           -0     2.60573          -0       1e-07    0.809837     24.5795          -0      132.79          -0     128.579        1753           0           0    0.809837          -0           0           0
 1754           -0     2.60573          -0       1e-07    0.808661     24.6015          -0      132.79          -0     128.579        1754           0           0    0.808661          -0           0           0
 1755           -0     2.60573          -0       1e-07    0.812248     24.6099          -0      132.79          -0     128.579        1755           0           0    0.812248          -0           0           0
 1756           -0     2.60573          -0       1e-07    0.815934      24.626          -0      132.79          -0     128.579        1756           0           0    0.815934          -0           0           0
 1757           -0     2.60573          -0       1e-07    0.822448     24.6367          -0      132.79          -0     128.579        1757           0           0    0.822448          -0           0           0
 1758           -0     2.60573          -0       1e-07    0.832905     24.6634          -0      132.79          -0     128.579        1758           0           0    0.832905          -0           0           0
 1759           -0     2.60573          -0       1e-07    0.845227     24.6865          -0      132.79          -0     128.579        1759           0           0    0.845227          -0           0           0
 1760           -0     2.60573          -0       1e-07    0.853355     24.7202          -0      132.79          -0     128.579        1760           0           0    0.853355          -0           0           0
 1761           -0     2.60573          -0       1e-07    0.858422      24.736          -0      132.79          -0     128.579        1761           0           0    0.858422          -0           0           0
 1762           -0     2.60573          -0       1e-07    0.862693     24.7543          -0      132.79          -0     128.579        1762           0           0    0.862693          -0           0           0
 1763           -0     2.60573          -0       1e-07    0.869119     24.7751          -0      132.79          -0     128.579        1763           0           0    0.869119          -0           0           0
 1764           -0     2.60573          -0       1e-07    0.877339      24.797          -0      132.79          -0     128.579        1764           0           0    0.877339          -0           0           0
 1765           -0     2.60573          -0       1e-07    0.875754     24.8089          -0      132.79          -0     128.579        1765           0           0    0.875754          -0           0           0
 1766           -0     2.60573          -0       1e-07    0.893626     24.8321          -0      132.79          -0     128.579        1766           0           0    0.893626          -0           0           0
 1767           -0     2.60573          -0       1e-07    0.900694     24.8618          -0      132.79          -0     128.579        1767           0           0    0.900694          -0           0           0
 1768           -0     2.60573          -0       1e-07    0.897339     24.8702          -0      132.79          -0     128.579        1768           0           0    0.897339          -0           0           0
 1769           -0     2.60573          -0       1e-07    0.912097     24.8915          -0      132.79          -0     128.579        1769           0           0    0.912097          -0           0           0
 1770           -0     2.60573          -0       1e-07    0.915845      24.915          -0      132.79          -0     128.579        1770           0           0    0.915845          -0           0           0
 1771           -0     2.60573          -0       1e-07    0.919264     24.9287          -0      132.79          -0     128.579        1771           0           0    0.919264          -0           0           0
 1772           -0     2.60573          -0       1e-07     0.93646      24.956          -0      132.79          -0     128.579        1772           0           0     0.93646          -0           0           0
 1773           -0     2.60573          -0       1e-07    0.937932     24.9769          -0      132.79          -0     128.579        1773           0           0    0.937932          -0           0           0
 1774           -0     2.60573          -0       1e-07    0.935688     24.9807          -0      132.79          -0     128.579        1774           0           0    0.935688          -0           0           0
 1775           -0     2.60573          -0       1e-07    0.952918     25.0047          -0      132.79          -0     128.579        1775           0           0    0.952918          -0           0           0
 1776           -0     2.60573          -0       1e-07    0.957201     25.0275          -0      132.79          -0     128.579        1776           0           0    0.957201          -0           0           0
 1777           -0     2.60573          -0       1e-07    0.966501     25.0556          -0      132.79          -0     128.579        1777           0           0    0.966501          -0           0           0
 1778           -0     2.60573          -0       1e-07    0.972131     25.0617          -0      132.79          -0     128.579        1778           0           0    0.972131          -0           0           0
 1779           -0     2.60573          -0       1e-07    0.986358     25.0946          -0      132.79          -0     128.579        1779           0           0    0.986358          -0           0           0
 1780           -0     2.60573          -0       1e-07    0.993394     25.1199           0      132.79          -0     128.579        1780           0           0    0.993394          -0           0           0
 1781           -0     2.60573          -0       1e-07     1.00095     25.1399          -0      132.79          -0     128.579        1781           0           0     1.00095          -0           0           0
 1782           -0     2.60573          -0       1e-07     1.00319     25.1573          -0      132.79          -0     128.579        1782           0           0     1.00319          -0           0           0
 1783           -0     2.60573          -0       1e-07     1.01495      25.184          -0      132.79          -0     128.579        1783           0           0     1.01495          -0           0           0
 1784           -0     2.60573          -0       1e-07     1.00911     25.1906          -0      132.79          -0     128.579        1784           0           0     1.00911          -0           0           0
 1785           -0     2.60573          -0       1e-07     1.00907     25.1898          -0      132.79          -0     128.579        1785           0           0     1.00907          -0           0           0
 1786           -0     2.60573          -0       1e-07     1.00449     25.1861          -0      132.79          -0     128.579        1786           0           0     1.00449          -0           0           0
 1787           -0     2.60573          -0       1e-07     1.00094     25.1799          -0      132.79          -0     128.579        1787           0           0     1.00094          -0           0           0
 1788           -0     2.60573          -0       1e-07      1.0005     25.1791          -0      132.79          -0     128.579        1788           0           0      1.0005          -0           0           0
 1789           -0     2.60573          -0       1e-07    0.999511     25.1783          -0      132.79          -0     128.579        1789           0           0    0.999511          -0           0           0
 1790           -0     2.60573          -0       1e-07     1.00022     25.1793          -0      132.79          -0     128.579        1790           0           0     1.00022          -0           0           0
 1791           -0     2.60573          -0       1e-07    0.999156     25.1787          -0      132.79          -0     128.579        1791           0           0    0.999156          -0           0           0
 1792           -0     2.60573          -0       1e-07    0.998143       25.18          -0      132.79          -0     128.579        1792           0           0    0.998143          -0           0           0
 1793           -0     2.60573          -0       1e-07    0.998361      25.186           0      132.79          -0     128.579        1793           0           0    0.998361          -0           0           0
 1794           -0     2.60573          -0       1e-07     0.99914     25.1845           0      132.79          -0     128.579        1794           0           0     0.99914          -0           0           0
 1795           -0     2.60573          -0       1e-07     1.00167     25.1904          -0      132.79          -0     128.579        1795           0           0     1.00167          -0           0           0
 1796           -0     2.60573          -0       1e-07    0.999897     25.1891          -0      132.79          -0     128.579        1796           0           0    0.999897          -0           0           0
 1797           -0     2.60573          -0       1e-07    0.999261     25.1887          -0      132.79          -0     128.579        1797           0           0    0.999261          -0           0           0
 1798           -0     2.60573          -0       1e-07    0.998752     25.1898          -0      132.79          -0     128.579        1798           0           0    0.998752          -0           0           0
 1799           -0     2.60573          -0       1e-07    0.999347     25.1906          -0      132.79          -0     128.579        1799           0           0    0.999347          -0           0           0
 1800           -0     2.60573          -0       1e-07     0.99686     25.1905           0      132.79          -0     128.579        1800           0           0     0.99686          -0           0           0
 1801           -0     2.60573          -0       1e-07    0.997975      25.192          -0      132.79          -0     128.579        1801           0           0    0.997975          -0           0           0
 1802           -0     2.60573          -0       1e-07    0.999342     25.1963          -0      132.79          -0     128.579        1802           0           0    0.999342          -0           0           0
 1803           -0     2.60573          -0       1e-07    0.999314     25.1951           0      132.79          -0     128.579        1803           0           0    0.999314          -0           0           0
 1804           -0     2.60573          -0       1e-07    0.999566     25.1978           0      132.79          -0     128.579        1804           0           0    0.999566          -0           0           0
 1805           -0     2.60573          -0       1e-07     1.00027     25.1958           0      132.79          -0     128.579        1805           0           0     1.00027          -0           0           0
 1806           -0     2.60573          -0       1e-07    0.997973     25.1941           0      132.79          -0     128.579        1806           0           0    0.997973          -0           0           0
 1807           -0     2.60573          -0       1e-07    0.998306     25.1973           0      132.79          -0     128.579        1807           0           0    0.998306          -0           0           0
 1808           -0     2.60573          -0       1e-07    0.999502     25.1997           0      132.79          -0     128.579        1808           0           0    0.999502          -0           0           0
 1809           -0     2.60573          -0       1e-07     0.99849     25.1989           0      132.79          -0     128.579        1809           0           0     0.99849          -0           0           0
 1810           -0     2.60573          -0       1e-07    0.999648     25.2022           0      132.79          -0     128.579        1810           0           0    0.999648          -0           0           0
 1811           -0     2.60573          -0       1e-07    0.998262     25.1996           0      132.79          -0     128.579        1811           0           0    0.998262          -0           0           0
 1812           -0     2.60573          -0       1e-07    0.996722      25.202           0      132.79          -0     128.579        1812           0           0    0.996722          -0           0           0
 1813           -0     2.60573          -0       1e-07      0.9999     25.2048           0      132.79          -0     128.579        1813           0           0      0.9999          -0           0           0
 1814           -0     2.60573          -0       1e-07     1.06719     25.2275           0      132.79          -0     128.579        1814           0           0     1.06719          -0           0           0
 1815           -0     2.60573          -0       1e-07     1.59968     25.8852           0      132.79          -0     128.579        1815           0           0     1.59968          -0           0           0
 1816           -0     2.60573          -0       1e-07     1.75933     26.4956           0      132.79          -0     128.579        1816           0           0     1.75933          -0           0           0
 1817           -0     2.60573          -0       1e-07     1.85391     26.8263           0      132.79          -0     128.579        1817           0           0     1.85391          -0           0           0
 1818           -0     2.60573          -0       1e-07     1.91335     27.0116           0      132.79          -0     128.579        1818           0           0     1.91335          -0           0           0
 1819           -0     2.60573          -0       1e-07     1.94786     27.1234           0      132.79           0     128.579        1819           0           0     1.94786          -0           0           0
 1820           -0     2.60573          -0       1e-07     1.96724     27.1896           0      132.79           0     128.579        1820           0           0     1.96724          -0           0           0
 1821           -0     2.60573          -0       1e-07     1.97837     27.2253           0      132.79           0     128.579        1821           0           0     1.97837          -0           0           0
 1822           -0     2.60573          -0       1e-07     1.98472     27.2474           0      132.79           0     128.579        1822           0           0     1.98472          -0           0           0
 1823           -0     2.60573          -0       1e-07     1.98936      27.262           0      132.79           0     128.579        1823           0           0     1.98936          -0           0           0
 1824           -0     2.60573          -0       1e-07     1.99174     27.2714           0      132.79           0     128.579        1824           0           0     1.99174          -0           0           0
 1825           -0     2.60573          -0       1e-07     1.99316     27.2785           0      132.79           0     128.579        1825           0           0     1.99316          -0           0           0
 1826           -0     2.60573          -0       1e-07      1.9933     27.2847           0      132.79           0     128.579        1826           0           0      1.9933          -0           0           0
 1827           -0     2.60573          -0       1e-07     1.99579     27.2888           0      132.79           0     128.579        1827           0           0     1.99579          -0           0           0
 1828           -0     2.60573          -0       1e-07     1.99566     27.2919           0      132.79           0     128.579        1828           0           0     1.99566          -0           0           0
 1829           -0     2.60573          -0       1e-07     1.99457     27.2932           0      132.79           0     128.579        1829           0           0     1.99457          -0           0           0
 1830           -0     2.60573          -0       1e-07     1.99475     27.2961           0      132.79           0     128.579        1830           0           0     1.99475          -0           0           0
 1831           -0     2.60573          -0       1e-07     1.99573     27.3013           0      132.79           0     128.579        1831           0           0     1.99573          -0           0           0
 1832           -0     2.60573          -0       1e-07     1.99709     27.3054           0      132.79           0     128.579        1832           0           0     1.99709          -0           0           0
 1833           -0     2.60573          -0       1e-07     1.99696     27.3051           0      132.79           0     128.579        1833           0           0     1.99696          -0           0           0
 1834           -0     2.60573          -0       1e-07     1.99799     27.3109           0      132.79           0     128.579        1834           0           0     1.99799          -0           0           0
 1835           -0     2.60573          -0       1e-07     1.99865     27.3135           0      132.79           0     128.579        1835           0           0     1.99865          -0           0           0
 1836           -0     2.60573          -0       1e-07     1.99688     27.3131           0      132.79           0     128.579        1836           0           0     1.99688          -0           0           0
 1837           -0     2.60573          -0       1e-07     1.99707     27.3135           0      132.79           0     128.579        1837           0           0     1.99707          -0           0           0
 1838           -0     2.60573          -0       1e-07     1.99595     27.3174           0      132.79           0     128.579        1838           0           0     1.99595          -0           0           0
 1839           -0     2.60573          -0       1e-07       1.997     27.3187           0      132.79           0     128.579        1839           0           0       1.997          -0           0           0
 1840           -0     2.60573          -0       1e-07     1.99794     27.3193           0      132.79           0     128.579        1840           0           0     1.99794          -0           0           0
 1841           -0     2.60573          -0       1e-07     1.99586     27.3202           0      132.79           0     128.579        1841           0           0     1.99586          -0           0           0
 1842           -0     2.60573          -0       1e-07      1.9948     27.3227           0      132.79           0     128.579        1842           0           0      1.9948          -0           0           0
 1843           -0     2.60573          -0       1e-07     1.99787     27.3268           0      132.79           0     128.579        1843           0           0     1.99787          -0           0           0
 1844           -0     2.60573          -0       1e-07     1.99739     27.3279           0      132.79           0     128.579        1844           0           0     1.99739          -0           0           0
 1845           -0     2.60573          -0       1e-07     1.99739     27.3292           0      132.79           0     128.579        1845           0           0     1.99739          -0           0           0
 1846           -0     2.60573          -0       1e-07     1.99758      27.331           0      132.79           0     128.579        1846           0           0     1.99758          -0           0           0
 1847           -0     2.60573          -0       1e-07     1.99586     27.3286           0      132.79           0     128.579        1847           0           0     1.99586          -0           0           0
 1848           -0     2.60573          -0       1e-07     1.99653     27.3323           0      132.79           0     128.579        1848           0           0     1.99653          -0           0           0
 1849           -0     2.60573          -0       1e-07     1.99629     27.3354           0      132.79           0     128.579        1849           0           0     1.99629          -0           0           0
 1850           -0     2.60573          -0       1e-07     1.99526     27.3334           0      132.79           0     128.579        1850           0           0     1.99526          -0           0           0
 1851           -0     2.60573          -0       1e-07     1.99525     27.3354           0      132.79           0     128.579        1851           0           0     1.99525          -0           0           0
 1852           -0     2.60573          -0       1e-07     1.99622     27.3378           0      132.79           0     128.579        1852           0           0     1.99622          -0           0           0
 1853           -0     2.60573          -0       1e-07     1.99749     27.3403           0      132.79           0     128.579        1853           0           0     1.99749          -0           0           0
 1854           -0     2.60573          -0       1e-07     1.99703     27.3457           0      132.79           0     128.579        1854           0           0     1.99703          -0           0           0
 1855           -0     2.60573          -0       1e-07     1.99739     27.3459           0      132.79           0     128.579        1855           0           0     1.99739          -0           0           0
 1856           -0     2.60573          -0       1e-07     1.99683     27.3452           0      132.79           0     128.579        1856           0           0     1.99683          -0           0           0
 1857           -0     2.60573          -0       1e-07      1.9959     27.3427           0      132.79           0     128.579        1857           0           0      1.9959          -0           0           0
 1858           -0     2.60573          -0       1e-07     1.99842     27.3461           0      132.79           0     128.579        1858           0           0     1.99842          -0           0           0
 1859           -0     2.60573          -0       1e-07      1.9974     27.3488           0      132.79           0     128.579        1859           0           0      1.9974          -0           0           0
 1860           -0     2.60573          -0       1e-07     1.99731     27.3476           0      132.79           0     128.579        1860           0           0     1.99731          -0           0           0
 1861           -0     2.60573          -0       1e-07     1.99586     27.3445           0      132.79           0     128.579        1861           0           0     1.99586          -0           0           0
 1862           -0     2.60573          -0       1e-07     1.99681     27.3474           0      132.79           0     128.579        1862           0           0     1.99681          -0           0           0
 1863           -0     2.60573          -0       1e-07     1.99515     27.3495           0      132.79           0     128.579        1863           0           0     1.99515          -0           0           0
 1864           -0     2.60573          -0       1e-07     1.99666     27.3491           0      132.79           0     128.579        1864           0           0     1.99666          -0           0           0
 1865           -0     2.60573          -0       1e-07     1.99608     27.3512           0      132.79           0     128.579        1865           0           0     1.99608          -0           0           0
 1866           -0     2.60573          -0       1e-07     1.99774     27.3537           0      132.79           0     128.579        1866           0           0     1.99774          -0           0           0
 1867           -0     2.60573          -0       1e-07     1.99669      27.356           0      132.79           0     128.579        1867           0           0     1.99669          -0           0           0
 1868           -0     2.60573          -0       1e-07     1.99664     27.3557           0      132.79           0     128.579        1868           0           0     1.99664          -0           0           0
 1869           -0     2.60573          -0       1e-07     1.99621     27.3599           0      132.79           0     128.579        1869           0           0     1.99621          -0           0           0
 1870           -0     2.60573          -0       1e-07     1.99731     27.3587           0      132.79           0     128.579        1870           0           0     1.99731          -0           0           0
 1871           -0     2.60573          -0       1e-07     1.99713     27.3597           0      132.79           0     128.579        1871           0           0     1.99713          -0           0           0
 1872           -0     2.60573          -0       1e-07     1.99715     27.3591           0      132.79           0     128.579        1872           0           0     1.99715          -0           0           0
 1873           -0     2.60573          -0       1e-07     1.99591     27.3582           0      132.79           0     128.579        1873           0           0     1.99591          -0           0           0
 1874           -0     2.60573          -0       1e-07      1.9974     27.3643           0      132.79           0     128.579        1874           0           0      1.9974          -0           0           0
 1875           -0     2.60573          -0       1e-07     1.99756     27.3656           0      132.79           0     128.579        1875           0           0     1.99756          -0           0           0
 1876           -0     2.60573          -0       1e-07     1.99618     27.3647           0      132.79           0     128.579        1876           0           0     1.99618          -0           0           0
 1877           -0     2.60573          -0       1e-07      1.9964     27.3676           0      132.79           0     128.579        1877           0           0     1.99641          -0           0           0
 1878           -0     2.60573          -0       1e-07     1.99633     27.3682           0      132.79           0     128.579        1878           0           0     1.99633          -0           0           0
 1879           -0     2.60573          -0       1e-07     1.99617     27.3709           0      132.79           0     128.579        1879           0           0     1.99617          -0           0           0
 1880           -0     2.60573          -0       1e-07     1.99685     27.3713           0      132.79           0     128.579        1880           0           0     1.99685          -0           0           0
 1881           -0     2.60573          -0       1e-07     1.99661     27.3725           0      132.79           0     128.579        1881           0           0     1.99661          -0           0           0
 1882           -0     2.60573          -0       1e-07     1.99656     27.3743           0      132.79           0     128.579        1882           0           0     1.99656          -0           0           0
 1883           -0     2.60573          -0       1e-07     1.99765     27.3762           0      132.79           0     128.579        1883           0           0     1.99765          -0           0           0
 1884           -0     2.60573          -0       1e-07     1.99917      27.377           0      132.79           0     128.579        1884           0           0     1.99918          -0           0           0
 1885           -0     2.60573          -0       1e-07     1.99852     27.3753           0      132.79           0     128.579        1885           0           0     1.99852          -0           0           0
 1886           -0     2.60573          -0       1e-07     1.99758     27.3768           0      132.79           0     128.579        1886           0           0     1.99758          -0           0           0
 1887           -0     2.60573          -0       1e-07     1.99864     27.3797           0      132.79           0     128.579        1887           0           0     1.99864          -0           0           0
 1888           -0     2.60573          -0       1e-07     1.99734     27.3801           0      132.79           0     128.579        1888           0           0     1.99734          -0           0           0
 1889           -0     2.60573          -0       1e-07     1.99735     27.3822           0      132.79           0     128.579        1889           0           0     1.99735          -0           0           0
 1890           -0     2.60573          -0       1e-07     1.99747     27.3777           0      132.79           0     128.579        1890           0           0     1.99747          -0           0           0
[truncated: 43,712,288 more chars]
