# Supplementary material for: Slow-to-fast transition of giant creeping rockslides modulated by undrained loading in basal shear zones
Source: Nat Commun. 2020 Mar 12;11:1352. doi: 10.1038/s41467-020-15093-3 (PMC7067777; doi:10.1038/s41467-020-15093-3)
Supplement: Supplementary file 3 — Source Data [file 41467_2020_15093_MOESM3_ESM.zip › NCOMMS-19-25861A_b504_data.txt]

number of records = 191586
            col 1       col 2       col 3       col 4       col 5       col 6       col 7       col 8       col 9       col 10       col 11       col 12       col 13       col 14       col 15       col 16       col 17
          lp_disp          LT         Tau       Sig_N          Pc     Pc_Disp    Ppa_load    Ppa_Disp    Ppb_load    Ppb_Disp        Time     ec_disp   Shear_str  Eff_stress          mu      Ppbsmt    Velocity
              mic          mm         MPa         MPa         MPa          mm         MPa          mm         MPa          mm           s          mm           .         MPa           .         MPa        mm/s
      191586 recs 191586 recs 191586 recs 191586 recs 191586 recs 191586 recs 191586 recs 191586 recs 191586 recs 191586 recs 191586 recs 191586 recs 191586 recs 191586 recs 191586 recs 191586 recs 191586 recs
    0            0     2.57942           0       1e-07    0.002508     17.9438          -0     134.188          -0     132.226           0           0           0   0.0025081           0           0           0
    1            0     2.57942           0       1e-07    0.003617     17.9438          -0     134.188          -0     132.226         0.1           0           0   0.0036171           0           0           0
    2            0     2.57942           0       1e-07     0.00581     17.9438          -0     134.188          -0     132.226         0.2           0           0   0.0058101           0           0           0
    3           -0     2.57942           0       1e-07     0.00159     17.9438          -0     134.188          -0     132.226         0.3           0           0   0.0015901           0           0           0
    4            0     2.57942           0       1e-07   -0.001497     17.9438          -0     134.188          -0     132.226         0.4           0           0  -0.0014969          -0           0           0
    5            0     2.57942           0       1e-07   -0.001533     17.9438          -0     134.188          -0     132.226         0.5           0           0  -0.0015329          -0           0           0
    6            0     2.57942           0       1e-07     0.00544     17.9438          -0     134.188          -0     132.226         0.6           0           0   0.0054401           0           0           0
    7            0     2.57942           0       1e-07    0.004177     17.9438          -0     134.188          -0     132.226         0.7           0           0   0.0041771           0           0           0
    8            0     2.57942           0       1e-07   -0.000437     17.9438          -0     134.188          -0     132.226         0.8           0           0  -0.0004369          -0           0           0
    9           -0     2.57942           0       1e-07    0.000744     17.9438          -0     134.188          -0     132.226         0.9           0           0   0.0007441           0           0           0
   10            0     2.57942           0       1e-07    0.001757     17.9438          -0     134.188          -0     132.226           1           0           0   0.0017571           0           0           0
   11            0     2.57942           0       1e-07    0.002552     17.9438          -0     134.188          -0     132.226         1.1           0           0   0.0025521           0           0           0
   12            0     2.57942           0       1e-07    0.002452     17.9438          -0     134.188          -0     132.226         2.1           0           0   0.0024521           0           0           0
   13            0     2.57942           0       1e-07    0.001782     17.9438          -0     134.188          -0     132.226         3.1           0           0   0.0017821           0           0           0
   14            0     2.57942           0       1e-07    0.003065     17.9438          -0     134.188          -0     132.226         4.1           0           0   0.0030651           0           0           0
   15            0     2.57942           0       1e-07     0.00205     17.9438          -0     134.188          -0     132.226         5.1           0           0   0.0020501           0           0           0
   16            0     2.57942           0       1e-07    0.001693     17.9438          -0     134.188          -0     132.226         6.1           0           0   0.0016931           0           0           0
   17            0     2.57942           0       1e-07    0.002615     17.9438          -0     134.188          -0     132.226         7.1           0           0   0.0026151           0           0           0
   18            0     2.57942           0       1e-07    0.001751     17.9438          -0     134.188          -0     132.226         8.1           0           0   0.0017511           0           0           0
   19            0     2.57942           0       1e-07    0.000986     17.9438          -0     134.188          -0     132.226         9.1           0           0   0.0009861           0           0           0
   20            0     2.57942           0       1e-07     0.00084     17.9438          -0     134.188          -0     132.226        10.1           0           0   0.0008401           0           0           0
   21            0     2.57942           0       1e-07    0.002291     17.9438          -0     134.188          -0     132.226        11.1           0           0   0.0022911           0           0           0
   22            0     2.57942           0       1e-07    0.002709     17.9438          -0     134.188          -0     132.226        12.1           0           0   0.0027091           0           0           0
   23            0     2.57942           0       1e-07    0.001983     17.9438          -0     134.188          -0     132.226        13.1           0           0   0.0019831           0           0           0
   24            0     2.57942           0       1e-07     0.00142     17.9438          -0     134.188          -0     132.226        14.1           0           0   0.0014201           0           0           0
   25            0     2.57942           0       1e-07    0.002792     17.9438          -0     134.188          -0     132.226        15.1           0           0   0.0027921           0           0           0
   26            0     2.57942           0       1e-07    0.001682     17.9438          -0     134.188          -0     132.226        16.1           0           0   0.0016821           0           0           0
   27            0     2.57942           0       1e-07    0.001441     17.9438          -0     134.188          -0     132.226        17.1           0           0   0.0014411           0           0           0
   28            0     2.57942           0       1e-07    0.003522     17.9438          -0     134.188          -0     132.226        18.1           0           0   0.0035221           0           0           0
   29            0     2.57942           0       1e-07    0.001637     17.9438          -0     134.188          -0     132.226        19.1           0           0   0.0016371           0           0           0
   30            0     2.57942           0       1e-07    0.000685     17.9438          -0     134.188          -0     132.226        20.1           0           0   0.0006851           0           0           0
   31            0     2.57942           0       1e-07    0.001868     17.9438          -0     134.188          -0     132.226        21.1           0           0   0.0018681           0           0           0
   32            0     2.57942           0       1e-07    0.001597     17.9438          -0     134.188          -0     132.226        22.1           0           0   0.0015971           0           0           0
   33            0     2.57942           0       1e-07    0.002689     17.9438          -0     134.188          -0     132.226        23.1           0           0   0.0026891           0           0           0
   34            0     2.57942           0       1e-07    0.001229     17.9438          -0     134.188          -0     132.226        24.1           0           0   0.0012291           0           0           0
   35            0     2.57942           0       1e-07    0.001497     17.9438          -0     134.188          -0     132.226        25.1           0           0   0.0014971           0           0           0
   36            0     2.57942           0       1e-07    0.000917     17.9438          -0     134.188          -0     132.226        26.1           0           0   0.0009171           0           0           0
   37            0     2.57942           0       1e-07    0.001067     17.9438          -0     134.188          -0     132.226        27.1           0           0   0.0010671           0           0           0
   38            0     2.57942           0       1e-07    0.002216     17.9438          -0     134.188          -0     132.226        28.1           0           0   0.0022161           0           0           0
   39            0     2.57942           0       1e-07    0.001875     17.9438          -0     134.188          -0     132.226        29.1           0           0   0.0018751           0           0           0
   40            0     2.57942           0       1e-07    0.001346     17.9438          -0     134.188          -0     132.226        30.1           0           0   0.0013461           0           0           0
   41            0     2.57942           0       1e-07    0.001529     17.9438          -0     134.188          -0     132.226        31.1           0           0   0.0015291           0           0           0
   42            0     2.57942           0       1e-07    0.001724     17.9438          -0     134.188          -0     132.226        32.1           0           0   0.0017241           0           0           0
   43            0     2.57942           0       1e-07    0.001871     17.9438          -0     134.188          -0     132.226        33.1           0           0   0.0018711           0           0           0
   44            0     2.57942           0       1e-07    0.001988     17.9438          -0     134.188          -0     132.226        34.1           0           0   0.0019881           0           0           0
   45            0     2.57942           0       1e-07    0.002682     17.9438          -0     134.188          -0     132.226        35.1           0           0   0.0026821           0           0           0
   46            0     2.57942           0       1e-07    0.001101     17.9438          -0     134.188          -0     132.226        36.1           0           0   0.0011011           0           0           0
   47            0     2.57942           0       1e-07    0.000415     17.9438          -0     134.188          -0     132.226        37.1           0           0   0.0004151           0           0           0
   48            0     2.57942           0       1e-07    0.002233     17.9438          -0     134.188          -0     132.226        38.1           0           0   0.0022331           0           0           0
   49            0     2.57942           0       1e-07    0.001386     17.9438          -0     134.188          -0     132.226        39.1           0           0   0.0013861           0           0           0
   50            0     2.57942           0       1e-07    0.000381     17.9438          -0     134.188          -0     132.226        40.1           0           0   0.0003811           0           0           0
   51            0     2.57942           0       1e-07    0.001458     17.9438          -0     134.188          -0     132.226        41.1           0           0   0.0014581           0           0           0
   52            0     2.57942           0       1e-07    0.001664     17.9438          -0     134.188          -0     132.226        42.1           0           0   0.0016641           0           0           0
   53            0     2.57942           0       1e-07    0.002348     17.9438          -0     134.188          -0     132.226        43.1           0           0   0.0023481           0           0           0
   54            0     2.57942           0       1e-07    0.002305     17.9438          -0     134.188          -0     132.226        44.1           0           0   0.0023051           0           0           0
   55            0     2.57942           0       1e-07    0.002186     17.9438          -0     134.188          -0     132.226        45.1           0           0   0.0021861           0           0           0
   56            0     2.57942           0       1e-07    0.002609     17.9438          -0     134.188          -0     132.226        46.1           0           0   0.0026091           0           0           0
   57            0     2.57942           0       1e-07    0.002051     17.9438          -0     134.188          -0     132.226        47.1           0           0   0.0020511           0           0           0
   58            0     2.57942           0       1e-07    0.001257     17.9438          -0     134.188          -0     132.226        48.1           0           0   0.0012571           0           0           0
   59            0     2.57942           0       1e-07    0.003096     17.9438          -0     134.188          -0     132.226        49.1           0           0   0.0030961           0           0           0
   60            0     2.57942           0       1e-07    0.002579     17.9438          -0     134.188          -0     132.226        50.1           0           0   0.0025791           0           0           0
   61            0     2.57942           0       1e-07    0.002578     17.9438          -0     134.188          -0     132.226        51.1           0           0   0.0025781           0           0           0
   62            0     2.57942           0       1e-07    0.003199     17.9438          -0     134.188          -0     132.226        52.1           0           0   0.0031991           0           0           0
   63            0     2.57942           0       1e-07    0.003598     17.9438          -0     134.188          -0     132.226        53.1           0           0   0.0035981           0           0           0
   64            0     2.57942           0       1e-07    0.001948     17.9438          -0     134.188          -0     132.226        54.1           0           0   0.0019481           0           0           0
   65            0     2.57942           0       1e-07    0.002723     17.9438          -0     134.188          -0     132.226        55.1           0           0   0.0027231           0           0           0
   66            0     2.57942           0       1e-07    0.004812     17.9438          -0     134.188          -0     132.226        56.1           0           0   0.0048121           0           0           0
   67            0     2.57942           0       1e-07    0.003208     17.9438          -0     134.188          -0     132.226        57.1           0           0   0.0032081           0           0           0
   68            0     2.57942           0       1e-07    0.001699     17.9438          -0     134.188          -0     132.226        58.1           0           0   0.0016991           0           0           0
   69            0     2.57942           0       1e-07    0.002535     17.9438          -0     134.188          -0     132.226        59.1           0           0   0.0025351           0           0           0
   70            0     2.57942           0       1e-07    0.003747     17.9438          -0     134.188          -0     132.226        60.1           0           0   0.0037471           0           0           0
   71            0     2.57942           0       1e-07    0.001896     17.9438          -0     134.188          -0     132.226        61.1           0           0   0.0018961           0           0           0
   72            0     2.57942           0       1e-07    0.002423     17.9438          -0     134.188          -0     132.226        62.1           0           0   0.0024231           0           0           0
   73            0     2.57942           0       1e-07    0.002194     17.9438          -0     134.188          -0     132.226        63.1           0           0   0.0021941           0           0           0
   74            0     2.57942           0       1e-07    0.003373     17.9438          -0     134.188          -0     132.226        64.1           0           0   0.0033731           0           0           0
   75            0     2.57942           0       1e-07     0.00241     17.9438          -0     134.188          -0     132.226        65.1           0           0   0.0024101           0           0           0
   76            0     2.57942           0       1e-07    0.002484     17.9438          -0     134.188          -0     132.226        66.1           0           0   0.0024841           0           0           0
   77            0     2.57942           0       1e-07    0.002351     17.9438          -0     134.188          -0     132.226        67.1           0           0   0.0023511           0           0           0
   78            0     2.57942           0       1e-07    0.003283     17.9438          -0     134.188          -0     132.226        68.1           0           0   0.0032831           0           0           0
   79            0     2.57942           0       1e-07    0.005535     17.9438          -0     134.188          -0     132.226        69.1           0           0   0.0055351           0           0           0
   80            0     2.57942           0       1e-07    0.004363     17.9438          -0     134.188          -0     132.226        70.1           0           0   0.0043631           0           0           0
   81            0     2.57942           0       1e-07    0.004986     17.9438          -0     134.188          -0     132.226        71.1           0           0   0.0049861           0           0           0
   82            0     2.57942           0       1e-07    0.003431     17.9438          -0     134.188          -0     132.226        72.1           0           0   0.0034311           0           0           0
   83            0     2.57942           0       1e-07    0.002684     17.9438          -0     134.188          -0     132.226        73.1           0           0   0.0026841           0           0           0
   84            0     2.57942           0       1e-07    0.002603     17.9438          -0     134.188          -0     132.226        74.1           0           0   0.0026031           0           0           0
   85            0     2.57942           0       1e-07    0.003165     17.9438          -0     134.188          -0     132.226        75.1           0           0   0.0031651           0           0           0
   86            0     2.57942           0       1e-07    0.002528     17.9438          -0     134.188          -0     132.226        76.1           0           0   0.0025281           0           0           0
   87            0     2.57942           0       1e-07    0.001572     17.9438          -0     134.188          -0     132.226        77.1           0           0   0.0015721           0           0           0
   88            0     2.57942           0       1e-07    0.001914     17.9438          -0     134.188          -0     132.226        78.1           0           0   0.0019141           0           0           0
   89            0     2.57942           0       1e-07      0.0028     17.9438          -0     134.188          -0     132.226        79.1           0           0   0.0028001           0           0           0
   90            0     2.57942           0       1e-07    0.003598     17.9438          -0     134.188          -0     132.226        80.1           0           0   0.0035981           0           0           0
   91            0     2.57942           0       1e-07    0.003803     17.9438          -0     134.188          -0     132.226        81.1           0           0   0.0038031           0           0           0
   92            0     2.57942           0       1e-07    0.002838     17.9438          -0     134.188          -0     132.226        82.1           0           0   0.0028381           0           0           0
   93            0     2.57942           0       1e-07    0.003109     17.9438          -0     134.188          -0     132.226        83.1           0           0   0.0031091           0           0           0
   94            0     2.57942           0       1e-07    0.003209     17.9438          -0     134.188          -0     132.226        84.1           0           0   0.0032091           0           0           0
   95            0     2.57942           0       1e-07    0.002247     17.9438          -0     134.188          -0     132.226        85.1           0           0   0.0022471           0           0           0
   96            0     2.57942           0       1e-07    0.001964     17.9438          -0     134.188          -0     132.226        86.1           0           0   0.0019641           0           0           0
   97            0     2.57942           0       1e-07    0.002538     17.9438          -0     134.188          -0     132.226        87.1           0           0   0.0025381           0           0           0
   98            0     2.57942           0       1e-07    0.002311     17.9438          -0     134.188          -0     132.226        88.1           0           0   0.0023111           0           0           0
   99            0     2.57942           0       1e-07    0.002467     17.9438          -0     134.188          -0     132.226        89.1           0           0   0.0024671           0           0           0
  100            0     2.57942           0       1e-07    0.003249     17.9438          -0     134.188          -0     132.226        90.1           0           0   0.0032491           0           0           0
  101            0     2.57942           0       1e-07    0.003023     17.9438          -0     134.188          -0     132.226        91.1           0           0   0.0030231           0           0           0
  102            0     2.57942           0       1e-07    0.002758     17.9438          -0     134.188          -0     132.226        92.1           0           0   0.0027581           0           0           0
  103            0     2.57942           0       1e-07    0.003841     17.9438          -0     134.188          -0     132.226        93.1           0           0   0.0038411           0           0           0
  104            0     2.57942           0       1e-07     0.00197     17.9438          -0     134.188          -0     132.226        94.1           0           0   0.0019701           0           0           0
  105            0     2.57942           0       1e-07    0.003365     17.9438          -0     134.188          -0     132.226        95.1           0           0   0.0033651           0           0           0
  106            0     2.57942           0       1e-07     0.00095     17.9438          -0     134.188          -0     132.226        96.1           0           0   0.0009501           0           0           0
  107            0     2.57942           0       1e-07    0.002844     17.9438          -0     134.188          -0     132.226        97.1           0           0   0.0028441           0           0           0
  108            0     2.57942           0       1e-07    0.003046     17.9438          -0     134.188          -0     132.226        98.1           0           0   0.0030461           0           0           0
  109            0     2.57942           0       1e-07    0.004461     17.9438          -0     134.188          -0     132.226        99.1           0           0   0.0044611           0           0           0
  110            0     2.57942           0       1e-07    0.003346     17.9438          -0     134.188          -0     132.226       100.1           0           0   0.0033461           0           0           0
  111            0     2.57942           0       1e-07     0.00407     17.9438          -0     134.188          -0     132.226       101.1           0           0   0.0040701           0           0           0
  112            0     2.57942           0       1e-07    0.002764     17.9438          -0     134.188          -0     132.226       102.1           0           0   0.0027641           0           0           0
  113            0     2.57942           0       1e-07    0.002541     17.9438          -0     134.188          -0     132.226       103.1           0           0   0.0025411           0           0           0
  114            0     2.57942           0       1e-07    0.003135     17.9438          -0     134.188          -0     132.226       104.1           0           0   0.0031351           0           0           0
  115            0     2.57942           0       1e-07    0.002765     17.9438          -0     134.188          -0     132.226       105.1           0           0   0.0027651           0           0           0
  116            0     2.57942           0       1e-07    0.002551     17.9438          -0     134.188          -0     132.226       106.1           0           0   0.0025511           0           0           0
  117            0     2.57942           0       1e-07    0.003649     17.9438          -0     134.188          -0     132.226       107.1           0           0   0.0036491           0           0           0
  118            0     2.57942           0       1e-07    0.003919     17.9438          -0     134.188          -0     132.226       108.1           0           0   0.0039191           0           0           0
  119            0     2.57942           0       1e-07    0.003618     17.9438          -0     134.188          -0     132.226       109.1           0           0   0.0036181           0           0           0
  120            0     2.57942           0       1e-07    0.002591     17.9438          -0     134.188          -0     132.226       110.1           0           0   0.0025911           0           0           0
  121            0     2.57942           0       1e-07    0.001579     17.9438          -0     134.188          -0     132.226       111.1           0           0   0.0015791           0           0           0
  122            0     2.57942           0       1e-07    0.000816     17.9438          -0     134.188          -0     132.226       112.1           0           0   0.0008161           0           0           0
  123            0     2.57942           0       1e-07    0.001157     17.9438          -0     134.188          -0     132.226       113.1           0           0   0.0011571           0           0           0
  124            0     2.57942           0       1e-07    0.000603     17.9438          -0     134.188          -0     132.226       114.1           0           0   0.0006031           0           0           0
  125            0     2.57942           0       1e-07    0.001344     17.9438          -0     134.188          -0     132.226       115.1           0           0   0.0013441           0           0           0
  126            0     2.57942           0       1e-07     0.00139     17.9438          -0     134.188          -0     132.226       116.1           0           0   0.0013901           0           0           0
  127            0     2.57942           0       1e-07    0.003055     17.9438          -0     134.188          -0     132.226       117.1           0           0   0.0030551           0           0           0
  128            0     2.57942           0       1e-07    0.002935     17.9438          -0     134.188          -0     132.226       118.1           0           0   0.0029351           0           0           0
  129            0     2.57942           0       1e-07    0.000649     17.9438          -0     134.188          -0     132.226       119.1           0           0   0.0006491           0           0           0
  130            0     2.57942           0       1e-07     0.00237     17.9438          -0     134.188          -0     132.226       120.1           0           0   0.0023701           0           0           0
  131            0     2.57942           0       1e-07    0.001827     17.9438          -0     134.188          -0     132.226       121.1           0           0   0.0018271           0           0           0
  132            0     2.57942           0       1e-07     0.00213     17.9438          -0     134.188          -0     132.226       122.1           0           0   0.0021301           0           0           0
  133            0     2.57942           0       1e-07    0.003137     17.9438          -0     134.188          -0     132.226       123.1           0           0   0.0031371           0           0           0
  134            0     2.57942           0       1e-07    0.002298     17.9438          -0     134.188          -0     132.226       124.1           0           0   0.0022981           0           0           0
  135            0     2.57942           0       1e-07    0.002757     17.9438          -0     134.188          -0     132.226       125.1           0           0   0.0027571           0           0           0
  136            0     2.57942           0       1e-07     0.00216     17.9438          -0     134.188          -0     132.226       126.1           0           0   0.0021601           0           0           0
  137            0     2.57942           0       1e-07    0.002125     17.9438          -0     134.188          -0     132.226       127.1           0           0   0.0021251           0           0           0
  138            0     2.57942           0       1e-07    0.002214     17.9438          -0     134.188          -0     132.226       128.1           0           0   0.0022141           0           0           0
  139            0     2.57942           0       1e-07    0.002992     17.9438          -0     134.188          -0     132.226       129.1           0           0   0.0029921           0           0           0
  140            0     2.57942           0       1e-07    0.003186     17.9438          -0     134.188          -0     132.226       130.1           0           0   0.0031861           0           0           0
  141            0     2.57942           0       1e-07    0.003319     17.9438          -0     134.188          -0     132.226       131.1           0           0   0.0033191           0           0           0
  142            0     2.57942           0       1e-07    0.001937     17.9438          -0     134.188          -0     132.226       132.1           0           0   0.0019371           0           0           0
  143            0     2.57942           0       1e-07    0.003787     17.9438          -0     134.188          -0     132.226       133.1           0           0   0.0037871           0           0           0
  144            0     2.57942           0       1e-07    0.001931     17.9438          -0     134.188          -0     132.226       134.1           0           0   0.0019311           0           0           0
  145            0     2.57942           0       1e-07    0.001154     17.9438          -0     134.188          -0     132.226       135.1           0           0   0.0011541           0           0           0
  146            0     2.57942           0       1e-07    0.001451     17.9438          -0     134.188          -0     132.226       136.1           0           0   0.0014511           0           0           0
  147            0     2.57942           0       1e-07    0.003223     17.9438          -0     134.188          -0     132.226       137.1           0           0   0.0032231           0           0           0
  148            0     2.57942           0       1e-07    0.003046     17.9438          -0     134.188          -0     132.226       138.1           0           0   0.0030461           0           0           0
  149            0     2.57942           0       1e-07    0.003308     17.9438          -0     134.188          -0     132.226       139.1           0           0   0.0033081           0           0           0
  150            0     2.57942           0       1e-07    0.002256     17.9438          -0     134.188          -0     132.226       140.1           0           0   0.0022561           0           0           0
  151            0     2.57942           0       1e-07    0.002389     17.9438          -0     134.188          -0     132.226       141.1           0           0   0.0023891           0           0           0
  152            0     2.57942           0       1e-07    0.002214     17.9438          -0     134.188          -0     132.226       142.1           0           0   0.0022141           0           0           0
  153            0     2.57942           0       1e-07    0.001473     17.9438          -0     134.188          -0     132.226       143.1           0           0   0.0014731           0           0           0
  154            0     2.57942           0       1e-07    0.002007     17.9438          -0     134.188          -0     132.226       144.1           0           0   0.0020071           0           0           0
  155            0     2.57942           0       1e-07    0.002398     17.9438          -0     134.188          -0     132.226       145.1           0           0   0.0023981           0           0           0
  156            0     2.57942           0       1e-07    0.002938     17.9438          -0     134.188          -0     132.226       146.1           0           0   0.0029381           0           0           0
  157            0     2.57942           0       1e-07    0.002444     17.9438          -0     134.188          -0     132.226       147.1           0           0   0.0024441           0           0           0
  158            0     2.57942           0       1e-07     0.00453     17.9438          -0     134.188          -0     132.226       148.1           0           0   0.0045301           0           0           0
  159            0     2.57942           0       1e-07    0.004016     17.9438          -0     134.188          -0     132.226       149.1           0           0   0.0040161           0           0           0
  160            0     2.57942           0       1e-07    0.003471     17.9438          -0     134.188          -0     132.226       150.1           0           0   0.0034711           0           0           0
  161            0     2.57942           0       1e-07    0.002736     17.9438          -0     134.188          -0     132.226       151.1           0           0   0.0027361           0           0           0
  162            0     2.57942           0       1e-07    0.003079     17.9438          -0     134.188          -0     132.226       152.1           0           0   0.0030791           0           0           0
  163            0     2.57942           0       1e-07    0.004077     17.9438          -0     134.188          -0     132.226       153.1           0           0   0.0040771           0           0           0
  164            0     2.57942           0       1e-07    0.001673     17.9438          -0     134.188          -0     132.226       154.1           0           0   0.0016731           0           0           0
  165            0     2.57942           0       1e-07    0.001515     17.9438          -0     134.188          -0     132.226       155.1           0           0   0.0015151           0           0           0
  166            0     2.57942           0       1e-07      0.0027     17.9438          -0     134.188          -0     132.226       156.1           0           0   0.0027001           0           0           0
  167            0     2.57942           0       1e-07    0.001964     17.9438          -0     134.188          -0     132.226       157.1           0           0   0.0019641           0           0           0
  168            0     2.57942           0       1e-07    0.002419     17.9438          -0     134.188          -0     132.226       158.1           0           0   0.0024191           0           0           0
  169            0     2.57942           0       1e-07    0.002819     17.9438          -0     134.188          -0     132.226       159.1           0           0   0.0028191           0           0           0
  170            0     2.57942           0       1e-07    0.003216     17.9438          -0     134.188          -0     132.226       160.1           0           0   0.0032161           0           0           0
  171            0     2.57942           0       1e-07    0.002713     17.9438          -0     134.188          -0     132.226       161.1           0           0   0.0027131           0           0           0
  172            0     2.57942           0       1e-07    0.004227     17.9438          -0     134.188          -0     132.226       162.1           0           0   0.0042271           0           0           0
  173            0     2.57942           0       1e-07    0.003671     17.9438          -0     134.188          -0     132.226       163.1           0           0   0.0036711           0           0           0
  174            0     2.57942           0       1e-07    0.002452     17.9438          -0     134.188          -0     132.226       164.1           0           0   0.0024521           0           0           0
  175            0     2.57942           0       1e-07    0.002285     17.9438          -0     134.188          -0     132.226       165.1           0           0   0.0022851           0           0           0
  176            0     2.57942           0       1e-07    0.002203     17.9438          -0     134.188          -0     132.226       166.1           0           0   0.0022031           0           0           0
  177            0     2.57942           0       1e-07    0.003165     17.9438          -0     134.188          -0     132.226       167.1           0           0   0.0031651           0           0           0
  178            0     2.57942           0       1e-07    0.004506     17.9438          -0     134.188          -0     132.226       168.1           0           0   0.0045061           0           0           0
  179            0     2.57942           0       1e-07    0.004568     17.9438          -0     134.188          -0     132.226       169.1           0           0   0.0045681           0           0           0
  180            0     2.57942           0       1e-07    0.001442     17.9438          -0     134.188          -0     132.226       170.1           0           0   0.0014421           0           0           0
  181            0     2.57942           0       1e-07    0.004183     17.9438          -0     134.188          -0     132.226       171.1           0           0   0.0041831           0           0           0
  182            0     2.57942           0       1e-07    0.002105     17.9438          -0     134.188          -0     132.226       172.1           0           0   0.0021051           0           0           0
  183            0     2.57942           0       1e-07     0.00099     17.9438          -0     134.188          -0     132.226       173.1           0           0   0.0009901           0           0           0
  184            0     2.57942           0       1e-07    0.003841     17.9438          -0     134.188          -0     132.226       174.1           0           0   0.0038411           0           0           0
  185            0     2.57942           0       1e-07    0.003911     17.9438          -0     134.188          -0     132.226       175.1           0           0   0.0039111           0           0           0
  186            0     2.57942           0       1e-07    0.003823     17.9438          -0     134.188          -0     132.226       176.1           0           0   0.0038231           0           0           0
  187            0     2.57942           0       1e-07    0.002117     17.9438          -0     134.188          -0     132.226       177.1           0           0   0.0021171           0           0           0
  188            0     2.57942           0       1e-07    0.001859     17.9438          -0     134.188          -0     132.226       178.1           0           0   0.0018591           0           0           0
  189            0     2.57942           0       1e-07    0.001477     17.9438          -0     134.188          -0     132.226       179.1           0           0   0.0014771           0           0           0
  190            0     2.57942           0       1e-07    0.003161     17.9438          -0     134.188          -0     132.226       180.1           0           0   0.0031611           0           0           0
  191            0     2.57942           0       1e-07    0.003667     17.9438          -0     134.188          -0     132.226       181.1           0           0   0.0036671           0           0           0
  192            0     2.57942           0       1e-07    0.002384     17.9438          -0     134.188          -0     132.226       182.1           0           0   0.0023841           0           0           0
  193            0     2.57942           0       1e-07    0.002821     17.9438          -0     134.188          -0     132.226       183.1           0           0   0.0028211           0           0           0
  194            0     2.57942           0       1e-07    0.003041     17.9438          -0     134.188          -0     132.226       184.1           0           0   0.0030411           0           0           0
  195            0     2.57942           0       1e-07    0.005408     17.9438          -0     134.188          -0     132.226       185.1           0           0   0.0054081           0           0           0
  196            0     2.57942           0       1e-07    0.003208     17.9438          -0     134.188          -0     132.226       186.1           0           0   0.0032081           0           0           0
  197            0     2.57942           0       1e-07    0.003477     17.9438          -0     134.188          -0     132.226       187.1           0           0   0.0034771           0           0           0
  198            0     2.57942           0       1e-07    0.002385     17.9438          -0     134.188          -0     132.226       188.1           0           0   0.0023851           0           0           0
  199            0     2.57942           0       1e-07    0.004006     17.9438          -0     134.188          -0     132.226       189.1           0           0   0.0040061           0           0           0
  200            0     2.57942           0       1e-07    0.003812     17.9438          -0     134.188          -0     132.226       190.1           0           0   0.0038121           0           0           0
  201            0     2.57942           0       1e-07    0.004532     17.9438          -0     134.188          -0     132.226       191.1           0           0   0.0045321           0           0           0
  202            0     2.57942           0       1e-07    0.004163     17.9438          -0     134.188          -0     132.226       192.1           0           0   0.0041631           0           0           0
  203            0     2.57942           0       1e-07    0.003722     17.9438          -0     134.188          -0     132.226       193.1           0           0   0.0037221           0           0           0
  204            0     2.57942           0       1e-07    0.002929     17.9438          -0     134.188          -0     132.226       194.1           0           0   0.0029291           0           0           0
  205            0     2.57942           0       1e-07    0.002945     17.9438          -0     134.188          -0     132.226       195.1           0           0   0.0029451           0           0           0
  206            0     2.57942           0       1e-07    0.002425     17.9438          -0     134.188          -0     132.226       196.1           0           0   0.0024251           0           0           0
  207            0     2.57942           0       1e-07    0.002265     17.9438          -0     134.188          -0     132.226       197.1           0           0   0.0022651           0           0           0
  208            0     2.57942           0       1e-07    0.002719     17.9438          -0     134.188          -0     132.226       198.1           0           0   0.0027191           0           0           0
  209            0     2.57942           0       1e-07    0.003433     17.9438          -0     134.188          -0     132.226       199.1           0           0   0.0034331           0           0           0
  210            0     2.57942           0       1e-07    0.003308     17.9438          -0     134.188          -0     132.226       200.1           0           0   0.0033081           0           0           0
  211            0     2.57942           0       1e-07    0.003583     17.9438          -0     134.188          -0     132.226       201.1           0           0   0.0035831           0           0           0
  212            0     2.57942           0       1e-07    0.001995     17.9438          -0     134.188          -0     132.226       202.1           0           0   0.0019951           0           0           0
  213            0     2.57942           0       1e-07    0.003375     17.9438          -0     134.188          -0     132.226       203.1           0           0   0.0033751           0           0           0
  214            0     2.57942           0       1e-07    0.003581     17.9438          -0     134.188          -0     132.226       204.1           0           0   0.0035811           0           0           0
  215            0     2.57942           0       1e-07    0.002928     17.9438          -0     134.188          -0     132.226       205.1           0           0   0.0029281           0           0           0
  216            0     2.57942           0       1e-07    0.003488     17.9438          -0     134.188          -0     132.226       206.1           0           0   0.0034881           0           0           0
  217            0     2.57942           0       1e-07    0.003212     17.9438          -0     134.188          -0     132.226       207.1           0           0   0.0032121           0           0           0
  218            0     2.57942           0       1e-07    0.003092     17.9438          -0     134.188          -0     132.226       208.1           0           0   0.0030921           0           0           0
  219            0     2.57942           0       1e-07    0.003083     17.9438          -0     134.188          -0     132.226       209.1           0           0   0.0030831           0           0           0
  220            0     2.57942           0       1e-07      0.0025     17.9438          -0     134.188          -0     132.226       210.1           0           0   0.0025001           0           0           0
  221            0     2.57942           0       1e-07    0.002552     17.9438          -0     134.188          -0     132.226       211.1           0           0   0.0025521           0           0           0
  222            0     2.57942           0       1e-07    0.002603     17.9438          -0     134.188          -0     132.226       212.1           0           0   0.0026031           0           0           0
  223            0     2.57942           0       1e-07    0.001305     17.9438          -0     134.188          -0     132.226       213.1           0           0   0.0013051           0           0           0
  224            0     2.57942           0       1e-07     0.00305     17.9438          -0     134.188          -0     132.226       214.1           0           0   0.0030501           0           0           0
  225            0     2.57942           0       1e-07    0.003201     17.9438          -0     134.188          -0     132.226       215.1           0           0   0.0032011           0           0           0
  226            0     2.57942           0       1e-07    0.001926     17.9438          -0     134.188          -0     132.226       216.1           0           0   0.0019261           0           0           0
  227            0     2.57942           0       1e-07    0.002439     17.9438          -0     134.188          -0     132.226       217.1           0           0   0.0024391           0           0           0
  228            0     2.57942           0       1e-07    0.000161     17.9438          -0     134.188          -0     132.226       218.1           0           0   0.0001611           0           0           0
  229            0     2.57942           0       1e-07     0.00164     17.9438          -0     134.188          -0     132.226       219.1           0           0   0.0016401           0           0           0
  230            0     2.57942           0       1e-07    0.000795     17.9438          -0     134.188          -0     132.226       220.1           0           0   0.0007951           0           0           0
  231            0     2.57942           0       1e-07    0.000819     17.9438          -0     134.188          -0     132.226       221.1           0           0   0.0008191           0           0           0
  232            0     2.57942           0       1e-07    0.002924     17.9438          -0     134.188          -0     132.226       222.1           0           0   0.0029241           0           0           0
  233            0     2.57942           0       1e-07    0.002255     17.9438          -0     134.188          -0     132.226       223.1           0           0   0.0022551           0           0           0
  234            0     2.57942           0       1e-07    0.003116     17.9438          -0     134.188          -0     132.226       224.1           0           0   0.0031161           0           0           0
  235            0     2.57942           0       1e-07    0.000888     17.9438          -0     134.188          -0     132.226       225.1           0           0   0.0008881           0           0           0
  236            0     2.57942           0       1e-07    0.003216     17.9438          -0     134.188          -0     132.226       226.1           0           0   0.0032161           0           0           0
  237            0     2.57942           0       1e-07    0.002116     17.9438          -0     134.188          -0     132.226       227.1           0           0   0.0021161           0           0           0
  238            0     2.57942           0       1e-07    0.001389     17.9438          -0     134.188          -0     132.226       228.1           0           0   0.0013891           0           0           0
  239            0     2.57942           0       1e-07    0.000614     17.9438          -0     134.188          -0     132.226       229.1           0           0   0.0006141           0           0           0
  240            0     2.57942           0       1e-07   -0.000324     17.9438          -0     134.188          -0     132.226       230.1           0           0  -0.0003239          -0           0           0
  241            0     2.57942           0       1e-07    0.001163     17.9438          -0     134.188          -0     132.226       231.1           0           0   0.0011631           0           0           0
  242            0     2.57942           0       1e-07    0.000775     17.9438          -0     134.188          -0     132.226       232.1           0           0   0.0007751           0           0           0
  243            0     2.57942           0       1e-07    0.001187     17.9438          -0     134.188          -0     132.226       233.1           0           0   0.0011871           0           0           0
  244            0     2.57942           0       1e-07       5e-06     17.9438          -0     134.188          -0     132.226       234.1           0           0     5.1e-06           0           0           0
  245            0     2.57942           0       1e-07    0.001188     17.9438          -0     134.188          -0     132.226       235.1           0           0   0.0011881           0           0           0
  246            0     2.57942           0       1e-07    0.002038     17.9438          -0     134.188          -0     132.226       236.1           0           0   0.0020381           0           0           0
  247            0     2.57942           0       1e-07    0.002347     17.9438          -0     134.188          -0     132.226       237.1           0           0   0.0023471           0           0           0
  248            0     2.57942           0       1e-07    0.001546     17.9438          -0     134.188          -0     132.226       238.1           0           0   0.0015461           0           0           0
  249            0     2.57942           0       1e-07    0.002771     17.9438          -0     134.188          -0     132.226       239.1           0           0   0.0027711           0           0           0
  250            0     2.57942           0       1e-07    0.002458     17.9438          -0     134.188          -0     132.226       240.1           0           0   0.0024581           0           0           0
  251            0     2.57942           0       1e-07    0.002367     17.9438          -0     134.188          -0     132.226       241.1           0           0   0.0023671           0           0           0
  252            0     2.57942           0       1e-07    0.000684     17.9438          -0     134.188          -0     132.226       242.1           0           0   0.0006841           0           0           0
  253            0     2.57942           0       1e-07     0.00159     17.9438          -0     134.188          -0     132.226       243.1           0           0   0.0015901           0           0           0
  254            0     2.57942           0       1e-07    0.001093     17.9438          -0     134.188          -0     132.226       244.1           0           0   0.0010931           0           0           0
  255            0     2.57942           0       1e-07    -2.9e-05     17.9438          -0     134.188          -0     132.226       245.1           0           0   -2.89e-05          -0           0           0
  256            0     2.57942           0       1e-07    0.001749     17.9438          -0     134.188          -0     132.226       246.1           0           0   0.0017491           0           0           0
  257            0     2.57942           0       1e-07    0.001834     17.9438          -0     134.188          -0     132.226       247.1           0           0   0.0018341           0           0           0
  258            0     2.57942           0       1e-07    0.001933     17.9438          -0     134.188          -0     132.226       248.1           0           0   0.0019331           0           0           0
  259            0     2.57942           0       1e-07     0.00106     17.9438          -0     134.188          -0     132.226       249.1           0           0   0.0010601           0           0           0
  260            0     2.57942           0       1e-07    0.002101     17.9438          -0     134.188          -0     132.226       250.1           0           0   0.0021011           0           0           0
  261            0     2.57942           0       1e-07    0.002515     17.9438          -0     134.188          -0     132.226       251.1           0           0   0.0025151           0           0           0
  262            0     2.57942           0       1e-07    0.002773     17.9438          -0     134.188          -0     132.226       252.1           0           0   0.0027731           0           0           0
  263            0     2.57942           0       1e-07    0.001604     17.9438          -0     134.188          -0     132.226       253.1           0           0   0.0016041           0           0           0
  264            0     2.57942           0       1e-07    0.000186     17.9438          -0     134.188          -0     132.226       254.1           0           0   0.0001861           0           0           0
  265            0     2.57942           0       1e-07    0.000773     17.9438          -0     134.188          -0     132.226       255.1           0           0   0.0007731           0           0           0
  266            0     2.57942           0       1e-07    0.001554     17.9438          -0     134.188          -0     132.226       256.1           0           0   0.0015541           0           0           0
  267            0     2.57942           0       1e-07    0.002075     17.9438          -0     134.188          -0     132.226       257.1           0           0   0.0020751           0           0           0
  268            0     2.57942           0       1e-07    0.002006     17.9438          -0     134.188          -0     132.226       258.1           0           0   0.0020061           0           0           0
  269            0     2.57942           0       1e-07    0.000553     17.9438          -0     134.188          -0     132.226       259.1           0           0   0.0005531           0           0           0
  270            0     2.57942           0       1e-07    0.002073     17.9438          -0     134.188          -0     132.226       260.1           0           0   0.0020731           0           0           0
  271            0     2.57942           0       1e-07     8.7e-05     17.9438          -0     134.188          -0     132.226       261.1           0           0    8.71e-05           0           0           0
  272            0     2.57942           0       1e-07    0.000297     17.9438          -0     134.188          -0     132.226       262.1           0           0   0.0002971           0           0           0
  273            0     2.57942           0       1e-07      0.0003     17.9438          -0     134.188          -0     132.226       263.1           0           0   0.0003001           0           0           0
  274            0     2.57942           0       1e-07    0.001012     17.9438          -0     134.188          -0     132.226       264.1           0           0   0.0010121           0           0           0
  275            0     2.57942           0       1e-07    -2.6e-05     17.9438          -0     134.188          -0     132.226       265.1           0           0   -2.59e-05          -0           0           0
  276            0     2.57942           0       1e-07    0.001498     17.9438          -0     134.188          -0     132.226       266.1           0           0   0.0014981           0           0           0
  277            0     2.57942           0       1e-07    0.000312     17.9438          -0     134.188          -0     132.226       267.1           0           0   0.0003121           0           0           0
  278            0     2.57942           0       1e-07    0.000318     17.9438          -0     134.188          -0     132.226       268.1           0           0   0.0003181           0           0           0
  279            0     2.57942           0       1e-07   -0.000204     17.9438          -0     134.188          -0     132.226       269.1           0           0  -0.0002039          -0           0           0
  280            0     2.57942           0       1e-07    0.000554     17.9438          -0     134.188          -0     132.226       270.1           0           0   0.0005541           0           0           0
  281            0     2.57942           0       1e-07    0.000981     17.9438          -0     134.188          -0     132.226       271.1           0           0   0.0009811           0           0           0
  282            0     2.57942           0       1e-07    0.000533     17.9438          -0     134.188          -0     132.226       272.1           0           0   0.0005331           0           0           0
  283            0     2.57942           0       1e-07    0.000478     17.9438          -0     134.188          -0     132.226       273.1           0           0   0.0004781           0           0           0
  284            0     2.57942           0       1e-07    0.001676     17.9438          -0     134.188          -0     132.226       274.1           0           0   0.0016761           0           0           0
  285            0     2.57942           0       1e-07    0.000288     17.9438          -0     134.188          -0     132.226       275.1           0           0   0.0002881           0           0           0
  286            0     2.57942           0       1e-07    0.000356     17.9438          -0     134.188          -0     132.226       276.1           0           0   0.0003561           0           0           0
  287            0     2.57942           0       1e-07    0.000875     17.9438          -0     134.188          -0     132.226       277.1           0           0   0.0008751           0           0           0
  288            0     2.57942           0       1e-07    0.000489     17.9438          -0     134.188          -0     132.226       278.1           0           0   0.0004891           0           0           0
  289            0     2.57942           0       1e-07    0.001381     17.9438          -0     134.188          -0     132.226       279.1           0           0   0.0013811           0           0           0
  290            0     2.57942           0       1e-07    0.001151     17.9438          -0     134.188          -0     132.226       280.1           0           0   0.0011511           0           0           0
  291            0     2.57942           0       1e-07    0.000287     17.9438          -0     134.188          -0     132.226       281.1           0           0   0.0002871           0           0           0
  292            0     2.57942           0       1e-07    0.001077     17.9438          -0     134.188          -0     132.226       282.1           0           0   0.0010771           0           0           0
  293            0     2.57942           0       1e-07    0.001737     17.9438          -0     134.188          -0     132.226       283.1           0           0   0.0017371           0           0           0
  294            0     2.57942           0       1e-07    0.000292     17.9438          -0     134.188          -0     132.226       284.1           0           0   0.0002921           0           0           0
  295            0     2.57942           0       1e-07    0.000998     17.9438          -0     134.188          -0     132.226       285.1           0           0   0.0009981           0           0           0
  296            0     2.57942           0       1e-07    0.002019     17.9438          -0     134.188          -0     132.226       286.1           0           0   0.0020191           0           0           0
  297            0     2.57942           0       1e-07    0.001682     17.9438          -0     134.188          -0     132.226       287.1           0           0   0.0016821           0           0           0
  298            0     2.57942           0       1e-07    0.001646     17.9438          -0     134.188          -0     132.226       288.1           0           0   0.0016461           0           0           0
  299            0     2.57942           0       1e-07    0.003111     17.9438          -0     134.188          -0     132.226       289.1           0           0   0.0031111           0           0           0
  300            0     2.57942           0       1e-07    0.002136     17.9438          -0     134.188          -0     132.226       290.1           0           0   0.0021361           0           0           0
  301            0     2.57942           0       1e-07    0.002049     17.9438          -0     134.188          -0     132.226       291.1           0           0   0.0020491           0           0           0
  302            0     2.57942           0       1e-07    0.001485     17.9438          -0     134.188          -0     132.226       292.1           0           0   0.0014851           0           0           0
  303            0     2.57942           0       1e-07    0.001592     17.9438          -0     134.188          -0     132.226       293.1           0           0   0.0015921           0           0           0
  304            0     2.57942           0       1e-07     0.00272     17.9438          -0     134.188          -0     132.226       294.1           0           0   0.0027201           0           0           0
  305            0     2.57942           0       1e-07    0.002974     17.9438          -0     134.188          -0     132.226       295.1           0           0   0.0029741           0           0           0
  306            0     2.57942           0       1e-07   -0.000468     17.9438          -0     134.188          -0     132.226       296.1           0           0  -0.0004679          -0           0           0
  307            0     2.57942           0       1e-07    0.003235     17.9438          -0     134.188          -0     132.226       297.1           0           0   0.0032351           0           0           0
  308            0     2.57942           0       1e-07    0.002718     17.9438          -0     134.188          -0     132.226       298.1           0           0   0.0027181           0           0           0
  309            0     2.57942           0       1e-07    0.002819     17.9438          -0     134.188          -0     132.226       299.1           0           0   0.0028191           0           0           0
  310            0     2.57942           0       1e-07    0.001884     17.9438          -0     134.188          -0     132.226       300.1           0           0   0.0018841           0           0           0
  311            0     2.57942           0       1e-07    0.002666     17.9438          -0     134.188          -0     132.226       301.1           0           0   0.0026661           0           0           0
  312            0     2.57942           0       1e-07    0.002491     17.9438          -0     134.188          -0     132.226       302.1           0           0   0.0024911           0           0           0
  313            0     2.57942           0       1e-07     0.00195     17.9438          -0     134.188          -0     132.226       303.1           0           0   0.0019501           0           0           0
  314            0     2.57942           0       1e-07    0.002286     17.9438          -0     134.188          -0     132.226       304.1           0           0   0.0022861           0           0           0
  315            0     2.57942           0       1e-07    0.002292     17.9438          -0     134.188          -0     132.226       305.1           0           0   0.0022921           0           0           0
  316            0     2.57942           0       1e-07    0.002807     17.9438          -0     134.188          -0     132.226       306.1           0           0   0.0028071           0           0           0
  317            0     2.57942           0       1e-07    0.002186     17.9438          -0     134.188          -0     132.226       307.1           0           0   0.0021861           0           0           0
  318            0     2.57942           0       1e-07    0.002709     17.9438          -0     134.188          -0     132.226       308.1           0           0   0.0027091           0           0           0
  319            0     2.57942           0       1e-07    0.002025     17.9438          -0     134.188          -0     132.226       309.1           0           0   0.0020251           0           0           0
  320            0     2.57942           0       1e-07    0.002405     17.9438          -0     134.188          -0     132.226       310.1           0           0   0.0024051           0           0           0
  321            0     2.57942           0       1e-07    0.001384     17.9438          -0     134.188          -0     132.226       311.1           0           0   0.0013841           0           0           0
  322            0     2.57942           0       1e-07    0.000998     17.9438          -0     134.188          -0     132.226       312.1           0           0   0.0009981           0           0           0
  323            0     2.57942           0       1e-07    0.001772     17.9438          -0     134.188          -0     132.226       313.1           0           0   0.0017721           0           0           0
  324            0     2.57942           0       1e-07    0.002571     17.9438          -0     134.188          -0     132.226       314.1           0           0   0.0025711           0           0           0
  325            0     2.57942           0       1e-07    0.001592     17.9438          -0     134.188          -0     132.226       315.1           0           0   0.0015921           0           0           0
  326            0     2.57942           0       1e-07    0.001367     17.9438          -0     134.188          -0     132.226       316.1           0           0   0.0013671           0           0           0
  327            0     2.57942           0       1e-07     0.00108     17.9438          -0     134.188          -0     132.226       317.1           0           0   0.0010801           0           0           0
  328            0     2.57942           0       1e-07    0.003441     17.9438          -0     134.188          -0     132.226       318.1           0           0   0.0034411           0           0           0
  329            0     2.57942           0       1e-07    0.002725     17.9438          -0     134.188          -0     132.226       319.1           0           0   0.0027251           0           0           0
  330            0     2.57942           0       1e-07    0.001883     17.9438          -0     134.188          -0     132.226       320.1           0           0   0.0018831           0           0           0
  331            0     2.57942           0       1e-07    0.002128     17.9438          -0     134.188          -0     132.226       321.1           0           0   0.0021281           0           0           0
  332            0     2.57942           0       1e-07     6.5e-05     17.9438          -0     134.188          -0     132.226       322.1           0           0    6.51e-05           0           0           0
  333            0     2.57942           0       1e-07     0.00143     17.9438          -0     134.188          -0     132.226       323.1           0           0   0.0014301           0           0           0
  334            0     2.57942           0       1e-07    0.003077     17.9438          -0     134.188          -0     132.226       324.1           0           0   0.0030771           0           0           0
  335            0     2.57942           0       1e-07    0.000636     17.9438          -0     134.188          -0     132.226       325.1           0           0   0.0006361           0           0           0
  336            0     2.57942           0       1e-07    0.001983     17.9438          -0     134.188          -0     132.226       326.1           0           0   0.0019831           0           0           0
  337            0     2.57942           0       1e-07    0.001342     17.9438          -0     134.188          -0     132.226       327.1           0           0   0.0013421           0           0           0
  338            0     2.57942           0       1e-07    0.001675     17.9438          -0     134.188          -0     132.226       328.1           0           0   0.0016751           0           0           0
  339            0     2.57942           0       1e-07    0.001224     17.9438          -0     134.188          -0     132.226       329.1           0           0   0.0012241           0           0           0
  340            0     2.57942           0       1e-07    0.000971     17.9438          -0     134.188          -0     132.226       330.1           0           0   0.0009711           0           0           0
  341            0     2.57942           0       1e-07     0.00257     17.9438          -0     134.188          -0     132.226       331.1           0           0   0.0025701           0           0           0
  342            0     2.57942           0       1e-07    0.003695     17.9438          -0     134.188          -0     132.226       332.1           0           0   0.0036951           0           0           0
  343            0     2.57942           0       1e-07    0.002249     17.9438          -0     134.188          -0     132.226       333.1           0           0   0.0022491           0           0           0
  344            0     2.57942           0       1e-07    0.003841     17.9438          -0     134.188          -0     132.226       334.1           0           0   0.0038411           0           0           0
  345            0     2.57942           0       1e-07    0.001606     17.9438          -0     134.188          -0     132.226       335.1           0           0   0.0016061           0           0           0
  346            0     2.57942           0       1e-07    0.004134     17.9438          -0     134.188          -0     132.226       336.1           0           0   0.0041341           0           0           0
  347            0     2.57942           0       1e-07    0.003228     17.9438          -0     134.188          -0     132.226       337.1           0           0   0.0032281           0           0           0
  348            0     2.57942           0       1e-07    0.001955     17.9438          -0     134.188          -0     132.226       338.1           0           0   0.0019551           0           0           0
  349            0     2.57942           0       1e-07    0.002893     17.9438          -0     134.188          -0     132.226       339.1           0           0   0.0028931           0           0           0
  350            0     2.57942           0       1e-07    0.002173     17.9438          -0     134.188          -0     132.226       340.1           0           0   0.0021731           0           0           0
  351            0     2.57942           0       1e-07     0.00372     17.9438          -0     134.188          -0     132.226       341.1           0           0   0.0037201           0           0           0
  352            0     2.57942           0       1e-07    0.001292     17.9438          -0     134.188          -0     132.226       342.1           0           0   0.0012921           0           0           0
  353            0     2.57942           0       1e-07    0.001267     17.9438          -0     134.188          -0     132.226       343.1           0           0   0.0012671           0           0           0
  354            0     2.57942           0       1e-07    0.002794     17.9438          -0     134.188          -0     132.226       344.1           0           0   0.0027941           0           0           0
  355            0     2.57942           0       1e-07    0.003118     17.9438          -0     134.188          -0     132.226       345.1           0           0   0.0031181           0           0           0
  356            0     2.57942           0       1e-07    0.002941     17.9438          -0     134.188          -0     132.226       346.1           0           0   0.0029411           0           0           0
  357            0     2.57942           0       1e-07    0.003826     17.9438          -0     134.188          -0     132.226       347.1           0           0   0.0038261           0           0           0
  358            0     2.57942           0       1e-07    0.002789     17.9438          -0     134.188          -0     132.226       348.1           0           0   0.0027891           0           0           0
  359            0     2.57942           0       1e-07     0.00281     17.9438          -0     134.188          -0     132.226       349.1           0           0   0.0028101           0           0           0
  360            0     2.57942           0       1e-07    0.001976     17.9438          -0     134.188          -0     132.226       350.1           0           0   0.0019761           0           0           0
  361            0     2.57942           0       1e-07    0.003606     17.9438          -0     134.188          -0     132.226       351.1           0           0   0.0036061           0           0           0
  362            0     2.57942           0       1e-07    0.003335     17.9438          -0     134.188          -0     132.226       352.1           0           0   0.0033351           0           0           0
  363            0     2.57942           0       1e-07    0.001361     17.9438          -0     134.188          -0     132.226       353.1           0           0   0.0013611           0           0           0
  364            0     2.57942           0       1e-07    0.003299     17.9438          -0     134.188          -0     132.226       354.1           0           0   0.0032991           0           0           0
  365            0     2.57942           0       1e-07    0.001714     17.9438          -0     134.188          -0     132.226       355.1           0           0   0.0017141           0           0           0
  366            0     2.57942           0       1e-07    0.001771     17.9438          -0     134.188          -0     132.226       356.1           0           0   0.0017711           0           0           0
  367            0     2.57942           0       1e-07    0.001101     17.9438          -0     134.188          -0     132.226       357.1           0           0   0.0011011           0           0           0
  368            0     2.57942           0       1e-07    0.003474     17.9438          -0     134.188          -0     132.226       358.1           0           0   0.0034741           0           0           0
  369            0     2.57942           0       1e-07    0.004397     17.9438          -0     134.188          -0     132.226       359.1           0           0   0.0043971           0           0           0
  370            0     2.57942           0       1e-07    0.003893     17.9438          -0     134.188          -0     132.226       360.1           0           0   0.0038931           0           0           0
  371            0     2.57942           0       1e-07    0.004365     17.9438          -0     134.188          -0     132.226       361.1           0           0   0.0043651           0           0           0
  372            0     2.57942           0       1e-07     0.00121     17.9438          -0     134.188          -0     132.226       362.1           0           0   0.0012101           0           0           0
  373            0     2.57942           0       1e-07    0.002829     17.9438          -0     134.188          -0     132.226       363.1           0           0   0.0028291           0           0           0
  374            0     2.57942           0       1e-07    0.002763     17.9438          -0     134.188          -0     132.226       364.1           0           0   0.0027631           0           0           0
  375            0     2.57942           0       1e-07    0.001336     17.9438          -0     134.188          -0     132.226       365.1           0           0   0.0013361           0           0           0
  376            0     2.57942           0       1e-07    0.001656     17.9438          -0     134.188          -0     132.226       366.1           0           0   0.0016561           0           0           0
  377            0     2.57942           0       1e-07    0.002826     17.9438          -0     134.188          -0     132.226       367.1           0           0   0.0028261           0           0           0
  378            0     2.57942           0       1e-07    0.002572     17.9438          -0     134.188          -0     132.226       368.1           0           0   0.0025721           0           0           0
  379            0     2.57942           0       1e-07    0.003471     17.9438          -0     134.188          -0     132.226       369.1           0           0   0.0034711           0           0           0
  380            0     2.57942           0       1e-07    0.002458     17.9438          -0     134.188          -0     132.226       370.1           0           0   0.0024581           0           0           0
  381            0     2.57942           0       1e-07    0.002572     17.9438          -0     134.188          -0     132.226       371.1           0           0   0.0025721           0           0           0
  382            0     2.57942           0       1e-07    0.003596     17.9438          -0     134.188          -0     132.226       372.1           0           0   0.0035961           0           0           0
  383            0     2.57942           0       1e-07    0.002829     17.9438          -0     134.188          -0     132.226       373.1           0           0   0.0028291           0           0           0
  384            0     2.57942           0       1e-07    0.002895     17.9438          -0     134.188          -0     132.226       374.1           0           0   0.0028951           0           0           0
  385            0     2.57942           0       1e-07    0.003403     17.9438          -0     134.188          -0     132.226       375.1           0           0   0.0034031           0           0           0
  386            0     2.57942           0       1e-07    0.003221     17.9438          -0     134.188          -0     132.226       376.1           0           0   0.0032211           0           0           0
  387            0     2.57942           0       1e-07    0.001881     17.9438          -0     134.188          -0     132.226       377.1           0           0   0.0018811           0           0           0
  388            0     2.57942           0       1e-07    0.004923     17.9438          -0     134.188          -0     132.226       378.1           0           0   0.0049231           0           0           0
  389            0     2.57942           0       1e-07    0.005293     17.9438          -0     134.188          -0     132.226       379.1           0           0   0.0052931           0           0           0
  390            0     2.57942           0       1e-07    0.001671     17.9438          -0     134.188          -0     132.226       380.1           0           0   0.0016711           0           0           0
  391            0     2.57942           0       1e-07    0.003115     17.9438          -0     134.188          -0     132.226       381.1           0           0   0.0031151           0           0           0
  392            0     2.57942           0       1e-07    0.002795     17.9438          -0     134.188          -0     132.226       382.1           0           0   0.0027951           0           0           0
  393            0     2.57942           0       1e-07    0.001484     17.9438          -0     134.188          -0     132.226       383.1           0           0   0.0014841           0           0           0
  394            0     2.57942           0       1e-07    0.002637     17.9438          -0     134.188          -0     132.226       384.1           0           0   0.0026371           0           0           0
  395            0     2.57942           0       1e-07    0.002956     17.9438          -0     134.188          -0     132.226       385.1           0           0   0.0029561           0           0           0
  396            0     2.57942           0       1e-07    0.003298     17.9438          -0     134.188          -0     132.226       386.1           0           0   0.0032981           0           0           0
  397            0     2.57942           0       1e-07    0.003382     17.9438          -0     134.188          -0     132.226       387.1           0           0   0.0033821           0           0           0
  398            0     2.57942           0       1e-07    0.004576     17.9438          -0     134.188          -0     132.226       388.1           0           0   0.0045761           0           0           0
  399            0     2.57942           0       1e-07    0.004079     17.9438          -0     134.188          -0     132.226       389.1           0           0   0.0040791           0           0           0
  400            0     2.57942           0       1e-07    0.004347     17.9438          -0     134.188          -0     132.226       390.1           0           0   0.0043471           0           0           0
  401            0     2.57942           0       1e-07    0.003667     17.9438          -0     134.188          -0     132.226       391.1           0           0   0.0036671           0           0           0
  402            0     2.57942           0       1e-07    0.002117     17.9438          -0     134.188          -0     132.226       392.1           0           0   0.0021171           0           0           0
  403            0     2.57942           0       1e-07    0.002751     17.9438          -0     134.188          -0     132.226       393.1           0           0   0.0027511           0           0           0
  404            0     2.57942           0       1e-07    0.003365     17.9438          -0     134.188          -0     132.226       394.1           0           0   0.0033651           0           0           0
  405            0     2.57942           0       1e-07    0.003679     17.9438          -0     134.188          -0     132.226       395.1           0           0   0.0036791           0           0           0
  406            0     2.57942           0       1e-07    0.003643     17.9438          -0     134.188          -0     132.226       396.1           0           0   0.0036431           0           0           0
  407            0     2.57942           0       1e-07    0.001945     17.9438          -0     134.188          -0     132.226       397.1           0           0   0.0019451           0           0           0
  408            0     2.57942           0       1e-07    0.003011     17.9438          -0     134.188          -0     132.226       398.1           0           0   0.0030111           0           0           0
  409            0     2.57942           0       1e-07     0.00425     17.9438          -0     134.188          -0     132.226       399.1           0           0   0.0042501           0           0           0
  410            0     2.57942           0       1e-07    0.002783     17.9438          -0     134.188          -0     132.226       400.1           0           0   0.0027831           0           0           0
  411            0     2.57942           0       1e-07     0.00333     17.9438          -0     134.188          -0     132.226       401.1           0           0   0.0033301           0           0           0
  412            0     2.57942           0       1e-07    0.003829     17.9438          -0     134.188          -0     132.226       402.1           0           0   0.0038291           0           0           0
  413            0     2.57942           0       1e-07    0.003595     17.9438          -0     134.188          -0     132.226       403.1           0           0   0.0035951           0           0           0
  414            0     2.57942           0       1e-07    0.003949     17.9438          -0     134.188          -0     132.226       404.1           0           0   0.0039491           0           0           0
  415            0     2.57942           0       1e-07    0.004684     17.9438          -0     134.188          -0     132.226       405.1           0           0   0.0046841           0           0           0
  416            0     2.57942           0       1e-07     0.00269     17.9438          -0     134.188          -0     132.226       406.1           0           0   0.0026901           0           0           0
  417            0     2.57942           0       1e-07    0.003224     17.9438          -0     134.188          -0     132.226       407.1           0           0   0.0032241           0           0           0
  418            0     2.57942           0       1e-07    0.002752     17.9438          -0     134.188          -0     132.226       408.1           0           0   0.0027521           0           0           0
  419            0     2.57942           0       1e-07      0.0034     17.9438          -0     134.188          -0     132.226       409.1           0           0   0.0034001           0           0           0
  420            0     2.57942           0       1e-07    0.003737     17.9438          -0     134.188          -0     132.226       410.1           0           0   0.0037371           0           0           0
  421            0     2.57942           0       1e-07    0.004333     17.9438          -0     134.188          -0     132.226       411.1           0           0   0.0043331           0           0           0
  422            0     2.57942           0       1e-07    0.003316     17.9438          -0     134.188          -0     132.226       412.1           0           0   0.0033161           0           0           0
  423            0     2.57942           0       1e-07      0.0013     17.9438          -0     134.188          -0     132.226       413.1           0           0   0.0013001           0           0           0
  424            0     2.57942           0       1e-07    0.002416     17.9438          -0     134.188          -0     132.226       414.1           0           0   0.0024161           0           0           0
  425            0     2.57942           0       1e-07    0.002966     17.9438          -0     134.188          -0     132.226       415.1           0           0   0.0029661           0           0           0
  426            0     2.57942           0       1e-07    0.003605     17.9438          -0     134.188          -0     132.226       416.1           0           0   0.0036051           0           0           0
  427            0     2.57942           0       1e-07    0.003108     17.9438          -0     134.188          -0     132.226       417.1           0           0   0.0031081           0           0           0
  428            0     2.57942           0       1e-07    0.003198     17.9438          -0     134.188          -0     132.226       418.1           0           0   0.0031981           0           0           0
  429            0     2.57942           0       1e-07     0.00362     17.9438          -0     134.188          -0     132.226       419.1           0           0   0.0036201           0           0           0
  430            0     2.57942           0       1e-07    0.003072     17.9438          -0     134.188          -0     132.226       420.1           0           0   0.0030721           0           0           0
  431            0     2.57942           0       1e-07    0.002088     17.9438          -0     134.188          -0     132.226       421.1           0           0   0.0020881           0           0           0
  432            0     2.57942           0       1e-07    0.002484     17.9438          -0     134.188          -0     132.226       422.1           0           0   0.0024841           0           0           0
  433            0     2.57942           0       1e-07    0.003168     17.9438          -0     134.188          -0     132.226       423.1           0           0   0.0031681           0           0           0
  434            0     2.57942           0       1e-07    0.003195     17.9438          -0     134.188          -0     132.226       424.1           0           0   0.0031951           0           0           0
  435            0     2.57942           0       1e-07    0.003232     17.9438          -0     134.188          -0     132.226       425.1           0           0   0.0032321           0           0           0
  436            0     2.57942           0       1e-07    0.002978     17.9438          -0     134.188          -0     132.226       426.1           0           0   0.0029781           0           0           0
  437            0     2.57942           0       1e-07     0.00264     17.9438          -0     134.188          -0     132.226       427.1           0           0   0.0026401           0           0           0
  438            0     2.57942           0       1e-07    0.003154     17.9438          -0     134.188          -0     132.226       428.1           0           0   0.0031541           0           0           0
  439            0     2.57942           0       1e-07    0.001935     17.9438          -0     134.188          -0     132.226       429.1           0           0   0.0019351           0           0           0
  440            0     2.57942           0       1e-07    0.002645     17.9438          -0     134.188          -0     132.226       430.1           0           0   0.0026451           0           0           0
  441            0     2.57942           0       1e-07    0.002572     17.9438          -0     134.188          -0     132.226       431.1           0           0   0.0025721           0           0           0
  442            0     2.57942           0       1e-07     0.00165     17.9438          -0     134.188          -0     132.226       432.1           0           0   0.0016501           0           0           0
  443            0     2.57942           0       1e-07    0.001989     17.9438          -0     134.188          -0     132.226       433.1           0           0   0.0019891           0           0           0
  444            0     2.57942           0       1e-07    0.002707     17.9438          -0     134.188          -0     132.226       434.1           0           0   0.0027071           0           0           0
  445            0     2.57942           0       1e-07    0.003284     17.9438          -0     134.188          -0     132.226       435.1           0           0   0.0032841           0           0           0
  446            0     2.57942           0       1e-07    0.001907     17.9438          -0     134.188          -0     132.226       436.1           0           0   0.0019071           0           0           0
  447            0     2.57942           0       1e-07    0.002821     17.9438          -0     134.188          -0     132.226       437.1           0           0   0.0028211           0           0           0
  448            0     2.57942           0       1e-07    0.002105     17.9438          -0     134.188          -0     132.226       438.1           0           0   0.0021051           0           0           0
  449            0     2.57942           0       1e-07    0.001899     17.9438          -0     134.188          -0     132.226       439.1           0           0   0.0018991           0           0           0
  450            0     2.57942           0       1e-07    0.003559     17.9438          -0     134.188          -0     132.226       440.1           0           0   0.0035591           0           0           0
  451            0     2.57942           0       1e-07    0.002485     17.9438          -0     134.188          -0     132.226       441.1           0           0   0.0024851           0           0           0
  452            0     2.57942           0       1e-07    0.003596     17.9438          -0     134.188          -0     132.226       442.1           0           0   0.0035961           0           0           0
  453            0     2.57942           0       1e-07    0.003466     17.9438          -0     134.188          -0     132.226       443.1           0           0   0.0034661           0           0           0
  454            0     2.57942           0       1e-07    0.001207     17.9438          -0     134.188          -0     132.226       444.1           0           0   0.0012071           0           0           0
  455            0     2.57942           0       1e-07    0.002209     17.9438          -0     134.188          -0     132.226       445.1           0           0   0.0022091           0           0           0
  456            0     2.57942           0       1e-07    0.002399     17.9438          -0     134.188          -0     132.226       446.1           0           0   0.0023991           0           0           0
  457            0     2.57942           0       1e-07    0.003477     17.9438          -0     134.188          -0     132.226       447.1           0           0   0.0034771           0           0           0
  458            0     2.57942           0       1e-07    0.003623     17.9438          -0     134.188          -0     132.226       448.1           0           0   0.0036231           0           0           0
  459            0     2.57942           0       1e-07    0.002606     17.9438          -0     134.188          -0     132.226       449.1           0           0   0.0026061           0           0           0
  460            0     2.57942           0       1e-07    0.003717     17.9438          -0     134.188          -0     132.226       450.1           0           0   0.0037171           0           0           0
  461            0     2.57942           0       1e-07    0.003295     17.9438          -0     134.188          -0     132.226       451.1           0           0   0.0032951           0           0           0
  462            0     2.57942           0       1e-07    0.001222     17.9438          -0     134.188          -0     132.226       452.1           0           0   0.0012221           0           0           0
  463            0     2.57942           0       1e-07    0.001962     17.9438          -0     134.188          -0     132.226       453.1           0           0   0.0019621           0           0           0
  464            0     2.57942           0       1e-07    0.000988     17.9438          -0     134.188          -0     132.226       454.1           0           0   0.0009881           0           0           0
  465            0     2.57942           0       1e-07    0.002945     17.9438          -0     134.188          -0     132.226       455.1           0           0   0.0029451           0           0           0
  466            0     2.57942           0       1e-07    0.004109     17.9438          -0     134.188          -0     132.226       456.1           0           0   0.0041091           0           0           0
  467            0     2.57942           0       1e-07    0.002597     17.9438          -0     134.188          -0     132.226       457.1           0           0   0.0025971           0           0           0
  468            0     2.57942           0       1e-07    0.001682     17.9438          -0     134.188          -0     132.226       458.1           0           0   0.0016821           0           0           0
  469            0     2.57942           0       1e-07    0.002078     17.9438          -0     134.188          -0     132.226       459.1           0           0   0.0020781           0           0           0
  470            0     2.57942           0       1e-07    0.000951     17.9438          -0     134.188          -0     132.226       460.1           0           0   0.0009511           0           0           0
  471            0     2.57942           0       1e-07    0.002863     17.9438          -0     134.188          -0     132.226       461.1           0           0   0.0028631           0           0           0
  472            0     2.57942           0       1e-07    0.001172     17.9438          -0     134.188          -0     132.226       462.1           0           0   0.0011721           0           0           0
  473            0     2.57942           0       1e-07    0.001741     17.9438          -0     134.188          -0     132.226       463.1           0           0   0.0017411           0           0           0
  474            0     2.57942           0       1e-07    0.000564     17.9438          -0     134.188          -0     132.226       464.1           0           0   0.0005641           0           0           0
  475            0     2.57942           0       1e-07    0.001761     17.9438          -0     134.188          -0     132.226       465.1           0           0   0.0017611           0           0           0
  476            0     2.57942           0       1e-07    0.003346     17.9438          -0     134.188          -0     132.226       466.1           0           0   0.0033461           0           0           0
  477            0     2.57942           0       1e-07    0.002458     17.9438          -0     134.188          -0     132.226       467.1           0           0   0.0024581           0           0           0
  478            0     2.57942           0       1e-07    0.002066     17.9438          -0     134.188          -0     132.226       468.1           0           0   0.0020661           0           0           0
  479            0     2.57942           0       1e-07    0.002787     17.9438          -0     134.188          -0     132.226       469.1           0           0   0.0027871           0           0           0
  480            0     2.57942           0       1e-07    0.003072     17.9438          -0     134.188          -0     132.226       470.1           0           0   0.0030721           0           0           0
  481            0     2.57942           0       1e-07    0.002639     17.9438          -0     134.188          -0     132.226       471.1           0           0   0.0026391           0           0           0
  482            0     2.57942           0       1e-07    0.003015     17.9438          -0     134.188          -0     132.226       472.1           0           0   0.0030151           0           0           0
  483            0     2.57942           0       1e-07    0.003179     17.9438          -0     134.188          -0     132.226       473.1           0           0   0.0031791           0           0           0
  484            0     2.57942           0       1e-07    0.000881     17.9438          -0     134.188          -0     132.226       474.1           0           0   0.0008811           0           0           0
  485            0     2.57942           0       1e-07    0.003259     17.9438          -0     134.188          -0     132.226       475.1           0           0   0.0032591           0           0           0
  486            0     2.57942           0       1e-07    0.002407     17.9438          -0     134.188          -0     132.226       476.1           0           0   0.0024071           0           0           0
  487            0     2.57942           0       1e-07    0.001509     17.9438          -0     134.188          -0     132.226       477.1           0           0   0.0015091           0           0           0
  488            0     2.57942           0       1e-07    0.000953     17.9438          -0     134.188          -0     132.226       478.1           0           0   0.0009531           0           0           0
  489            0     2.57942           0       1e-07    0.000237     17.9438          -0     134.188          -0     132.226       479.1           0           0   0.0002371           0           0           0
  490            0     2.57942           0       1e-07    0.001055     17.9438          -0     134.188          -0     132.226       480.1           0           0   0.0010551           0           0           0
  491            0     2.57942           0       1e-07    0.002346     17.9438          -0     134.188          -0     132.226       481.1           0           0   0.0023461           0           0           0
  492            0     2.57942           0       1e-07    0.001553     17.9438          -0     134.188          -0     132.226       482.1           0           0   0.0015531           0           0           0
  493            0     2.57942           0       1e-07    0.001924     17.9438          -0     134.188          -0     132.226       483.1           0           0   0.0019241           0           0           0
  494            0     2.57942           0       1e-07    0.002551     17.9438          -0     134.188          -0     132.226       484.1           0           0   0.0025511           0           0           0
  495            0     2.57942           0       1e-07    0.002205     17.9438          -0     134.188          -0     132.226       485.1           0           0   0.0022051           0           0           0
  496            0     2.57942           0       1e-07    0.000754     17.9438          -0     134.188          -0     132.226       486.1           0           0   0.0007541           0           0           0
  497            0     2.57942           0       1e-07    0.002085     17.9438          -0     134.188          -0     132.226       487.1           0           0   0.0020851           0           0           0
  498            0     2.57942           0       1e-07    0.001144     17.9438          -0     134.188          -0     132.226       488.1           0           0   0.0011441           0           0           0
  499            0     2.57942           0       1e-07     0.00255     17.9438          -0     134.188          -0     132.226       489.1           0           0   0.0025501           0           0           0
  500            0     2.57942           0       1e-07    0.001291     17.9438          -0     134.188          -0     132.226       490.1           0           0   0.0012911           0           0           0
  501            0     2.57942           0       1e-07    0.000601     17.9438          -0     134.188          -0     132.226       491.1           0           0   0.0006011           0           0           0
  502            0     2.57942           0       1e-07    0.002392     17.9438          -0     134.188          -0     132.226       492.1           0           0   0.0023921           0           0           0
  503            0     2.57942           0       1e-07    0.002286     17.9438          -0     134.188          -0     132.226       493.1           0           0   0.0022861           0           0           0
  504            0     2.57942           0       1e-07    0.002169     17.9438          -0     134.188          -0     132.226       494.1           0           0   0.0021691           0           0           0
  505            0     2.57942           0       1e-07    0.001886     17.9438          -0     134.188          -0     132.226       495.1           0           0   0.0018861           0           0           0
  506            0     2.57942           0       1e-07    0.002144     17.9438          -0     134.188          -0     132.226       496.1           0           0   0.0021441           0           0           0
  507            0     2.57942           0       1e-07    0.002085     17.9438          -0     134.188          -0     132.226       497.1           0           0   0.0020851           0           0           0
  508            0     2.57942           0       1e-07    0.002572     17.9438          -0     134.188          -0     132.226       498.1           0           0   0.0025721           0           0           0
  509            0     2.57942           0       1e-07    0.002012     17.9438          -0     134.188          -0     132.226       499.1           0           0   0.0020121           0           0           0
  510            0     2.57942           0       1e-07     0.00287     17.9438          -0     134.188          -0     132.226       500.1           0           0   0.0028701           0           0           0
  511            0     2.57942           0       1e-07    0.001342     17.9438          -0     134.188          -0     132.226       501.1           0           0   0.0013421           0           0           0
  512            0     2.57942           0       1e-07    0.002684     17.9438          -0     134.188          -0     132.226       502.1           0           0   0.0026841           0           0           0
  513            0     2.57942           0       1e-07    0.001445     17.9438          -0     134.188          -0     132.226       503.1           0           0   0.0014451           0           0           0
  514            0     2.57942           0       1e-07    0.001095     17.9438          -0     134.188          -0     132.226       504.1           0           0   0.0010951           0           0           0
  515            0     2.57942           0       1e-07    0.001792     17.9438          -0     134.188          -0     132.226       505.1           0           0   0.0017921           0           0           0
  516            0     2.57942           0       1e-07    0.003232     17.9438          -0     134.188          -0     132.226       506.1           0           0   0.0032321           0           0           0
  517            0     2.57942           0       1e-07    0.002606     17.9438          -0     134.188          -0     132.226       507.1           0           0   0.0026061           0           0           0
  518            0     2.57942           0       1e-07    0.003402     17.9438          -0     134.188          -0     132.226       508.1           0           0   0.0034021           0           0           0
  519            0     2.57942           0       1e-07    0.003761     17.9438          -0     134.188          -0     132.226       509.1           0           0   0.0037611           0           0           0
  520            0     2.57942           0       1e-07    0.003055     17.9438          -0     134.188          -0     132.226       510.1           0           0   0.0030551           0           0           0
  521            0     2.57942           0       1e-07    0.004115     17.9438          -0     134.188          -0     132.226       511.1           0           0   0.0041151           0           0           0
  522            0     2.57942           0       1e-07    0.004676     17.9438          -0     134.188          -0     132.226       512.1           0           0   0.0046761           0           0           0
  523            0     2.57942           0       1e-07    0.003704     17.9438          -0     134.188          -0     132.226       513.1           0           0   0.0037041           0           0           0
  524            0     2.57942           0       1e-07    0.005194     17.9438          -0     134.188          -0     132.226       514.1           0           0   0.0051941           0           0           0
  525            0     2.57942           0       1e-07    0.004529     17.9438          -0     134.188          -0     132.226       515.1           0           0   0.0045291           0           0           0
  526            0     2.57942           0       1e-07    0.003667     17.9438          -0     134.188          -0     132.226       516.1           0           0   0.0036671           0           0           0
  527            0     2.57942           0       1e-07    0.003301     17.9438          -0     134.188          -0     132.226       517.1           0           0   0.0033011           0           0           0
  528            0     2.57942           0       1e-07     0.00299     17.9438          -0     134.188          -0     132.226       518.1           0           0   0.0029901           0           0           0
  529            0     2.57942           0       1e-07    0.001735     17.9438          -0     134.188          -0     132.226       519.1           0           0   0.0017351           0           0           0
  530            0     2.57942           0       1e-07    0.004433     17.9438          -0     134.188          -0     132.226       520.1           0           0   0.0044331           0           0           0
  531            0     2.57942           0       1e-07    0.004639     17.9438          -0     134.188          -0     132.226       521.1           0           0   0.0046391           0           0           0
  532            0     2.57942           0       1e-07     0.00261     17.9438          -0     134.188          -0     132.226       522.1           0           0   0.0026101           0           0           0
  533            0     2.57942           0       1e-07    0.003251     17.9438          -0     134.188          -0     132.226       523.1           0           0   0.0032511           0           0           0
  534            0     2.57942           0       1e-07    0.004358     17.9438          -0     134.188          -0     132.226       524.1           0           0   0.0043581           0           0           0
  535            0     2.57942           0       1e-07    0.004232     17.9438          -0     134.188          -0     132.226       525.1           0           0   0.0042321           0           0           0
  536            0     2.57942           0       1e-07    0.004748     17.9438          -0     134.188          -0     132.226       526.1           0           0   0.0047481           0           0           0
  537            0     2.57942           0       1e-07    0.003354     17.9438          -0     134.188          -0     132.226       527.1           0           0   0.0033541           0           0           0
  538            0     2.57942           0       1e-07    0.002274     17.9438          -0     134.188          -0     132.226       528.1           0           0   0.0022741           0           0           0
  539            0     2.57942           0       1e-07    0.003118     17.9438          -0     134.188          -0     132.226       529.1           0           0   0.0031181           0           0           0
  540            0     2.57942           0       1e-07    0.004226     17.9438          -0     134.188          -0     132.226       530.1           0           0   0.0042261           0           0           0
  541            0     2.57942           0       1e-07    0.004569     17.9438          -0     134.188          -0     132.226       531.1           0           0   0.0045691           0           0           0
  542            0     2.57942           0       1e-07    0.003145     17.9438          -0     134.188          -0     132.226       532.1           0           0   0.0031451           0           0           0
  543            0     2.57942           0       1e-07    0.004288     17.9438          -0     134.188          -0     132.226       533.1           0           0   0.0042881           0           0           0
  544            0     2.57942           0       1e-07    0.003981     17.9438          -0     134.188          -0     132.226       534.1           0           0   0.0039811           0           0           0
  545            0     2.57942           0       1e-07    0.002962     17.9438          -0     134.188          -0     132.226       535.1           0           0   0.0029621           0           0           0
  546            0     2.57942           0       1e-07     0.00226     17.9438          -0     134.188          -0     132.226       536.1           0           0   0.0022601           0           0           0
  547            0     2.57942           0       1e-07    0.002869     17.9438          -0     134.188          -0     132.226       537.1           0           0   0.0028691           0           0           0
  548            0     2.57942           0       1e-07    0.002806     17.9438          -0     134.188          -0     132.226       538.1           0           0   0.0028061           0           0           0
  549            0     2.57942           0       1e-07    0.002783     17.9438          -0     134.188          -0     132.226       539.1           0           0   0.0027831           0           0           0
  550            0     2.57942           0       1e-07    0.002283     17.9438          -0     134.188          -0     132.226       540.1           0           0   0.0022831           0           0           0
  551            0     2.57942           0       1e-07    0.003787     17.9438          -0     134.188          -0     132.226       541.1           0           0   0.0037871           0           0           0
  552            0     2.57942           0       1e-07     0.00382     17.9438          -0     134.188          -0     132.226       542.1           0           0   0.0038201           0           0           0
  553            0     2.57942           0       1e-07    0.002106     17.9438          -0     134.188          -0     132.226       543.1           0           0   0.0021061           0           0           0
  554            0     2.57942           0       1e-07    0.002085     17.9438          -0     134.188          -0     132.226       544.1           0           0   0.0020851           0           0           0
  555            0     2.57942           0       1e-07    0.002079     17.9438          -0     134.188          -0     132.226       545.1           0           0   0.0020791           0           0           0
  556            0     2.57942           0       1e-07    0.003694     17.9438          -0     134.188          -0     132.226       546.1           0           0   0.0036941           0           0           0
  557            0     2.57942           0       1e-07    0.002417     17.9438          -0     134.188          -0     132.226       547.1           0           0   0.0024171           0           0           0
  558            0     2.57942           0       1e-07    0.001994     17.9438          -0     134.188          -0     132.226       548.1           0           0   0.0019941           0           0           0
  559            0     2.57942           0       1e-07    0.002066     17.9438          -0     134.188          -0     132.226       549.1           0           0   0.0020661           0           0           0
  560            0     2.57942           0       1e-07    0.002619     17.9438          -0     134.188          -0     132.226       550.1           0           0   0.0026191           0           0           0
  561            0     2.57942           0       1e-07    0.003058     17.9438          -0     134.188          -0     132.226       551.1           0           0   0.0030581           0           0           0
  562            0     2.57942           0       1e-07    0.002998     17.9438          -0     134.188          -0     132.226       552.1           0           0   0.0029981           0           0           0
  563            0     2.57942           0       1e-07    0.002464     17.9438          -0     134.188          -0     132.226       553.1           0           0   0.0024641           0           0           0
  564            0     2.57942           0       1e-07    0.001191     17.9438          -0     134.188          -0     132.226       554.1           0           0   0.0011911           0           0           0
  565            0     2.57942           0       1e-07    0.002837     17.9438          -0     134.188          -0     132.226       555.1           0           0   0.0028371           0           0           0
  566            0     2.57942           0       1e-07     0.00295     17.9438          -0     134.188          -0     132.226       556.1           0           0   0.0029501           0           0           0
  567            0     2.57942           0       1e-07    0.003375     17.9438          -0     134.188          -0     132.226       557.1           0           0   0.0033751           0           0           0
  568            0     2.57942           0       1e-07     0.00251     17.9438          -0     134.188          -0     132.226       558.1           0           0   0.0025101           0           0           0
  569            0     2.57942           0       1e-07    0.004082     17.9438          -0     134.188          -0     132.226       559.1           0           0   0.0040821           0           0           0
  570            0     2.57942           0       1e-07    0.002709     17.9438          -0     134.188          -0     132.226       560.1           0           0   0.0027091           0           0           0
  571            0     2.57942           0       1e-07    0.003007     17.9438          -0     134.188          -0     132.226       561.1           0           0   0.0030071           0           0           0
  572            0     2.57942           0       1e-07    0.003867     17.9438          -0     134.188          -0     132.226       562.1           0           0   0.0038671           0           0           0
  573            0     2.57942           0       1e-07    0.003146     17.9438          -0     134.188          -0     132.226       563.1           0           0   0.0031461           0           0           0
  574            0     2.57942           0       1e-07    0.001404     17.9438          -0     134.188          -0     132.226       564.1           0           0   0.0014041           0           0           0
  575            0     2.57942           0       1e-07    0.001279     17.9438          -0     134.188          -0     132.226       565.1           0           0   0.0012791           0           0           0
  576            0     2.57942           0       1e-07    0.002956     17.9438          -0     134.188          -0     132.226       566.1           0           0   0.0029561           0           0           0
  577            0     2.57942           0       1e-07    0.003522     17.9438          -0     134.188          -0     132.226       567.1           0           0   0.0035221           0           0           0
  578            0     2.57942           0       1e-07     0.00175     17.9438          -0     134.188          -0     132.226       568.1           0           0   0.0017501           0           0           0
  579            0     2.57942           0       1e-07    0.003402     17.9438          -0     134.188          -0     132.226       569.1           0           0   0.0034021           0           0           0
  580            0     2.57942           0       1e-07    0.004223     17.9438          -0     134.188          -0     132.226       570.1           0           0   0.0042231           0           0           0
  581            0     2.57942           0       1e-07      0.0036     17.9438          -0     134.188          -0     132.226       571.1           0           0   0.0036001           0           0           0
  582            0     2.57942           0       1e-07    0.002955     17.9438          -0     134.188          -0     132.226       572.1           0           0   0.0029551           0           0           0
  583            0     2.57942           0       1e-07    0.003625     17.9438          -0     134.188          -0     132.226       573.1           0           0   0.0036251           0           0           0
  584            0     2.57942           0       1e-07    0.003917     17.9438          -0     134.188          -0     132.226       574.1           0           0   0.0039171           0           0           0
  585            0     2.57942           0       1e-07    0.002905     17.9438          -0     134.188          -0     132.226       575.1           0           0   0.0029051           0           0           0
  586            0     2.57942           0       1e-07     0.00362     17.9438          -0     134.188          -0     132.226       576.1           0           0   0.0036201           0           0           0
  587            0     2.57942           0       1e-07    0.003426     17.9438          -0     134.188          -0     132.226       577.1           0           0   0.0034261           0           0           0
  588            0     2.57942           0       1e-07    0.003525     17.9438          -0     134.188          -0     132.226       578.1           0           0   0.0035251           0           0           0
  589            0     2.57942           0       1e-07    0.002793     17.9438          -0     134.188          -0     132.226       579.1           0           0   0.0027931           0           0           0
  590            0     2.57942           0       1e-07    0.003004     17.9438          -0     134.188          -0     132.226       580.1           0           0   0.0030041           0           0           0
  591            0     2.57942           0       1e-07    0.004273     17.9438          -0     134.188          -0     132.226       581.1           0           0   0.0042731           0           0           0
  592            0     2.57942           0       1e-07     0.00191     17.9438          -0     134.188          -0     132.226       582.1           0           0   0.0019101           0           0           0
  593            0     2.57942           0       1e-07    0.001581     17.9438          -0     134.188          -0     132.226       583.1           0           0   0.0015811           0           0           0
  594            0     2.57942           0       1e-07    0.003075     17.9438          -0     134.188          -0     132.226       584.1           0           0   0.0030751           0           0           0
  595            0     2.57942           0       1e-07    0.002247     17.9438          -0     134.188          -0     132.226       585.1           0           0   0.0022471           0           0           0
  596            0     2.57942           0       1e-07    0.003264     17.9438          -0     134.188          -0     132.226       586.1           0           0   0.0032641           0           0           0
  597            0     2.57942           0       1e-07    0.003094     17.9438          -0     134.188          -0     132.226       587.1           0           0   0.0030941           0           0           0
  598            0     2.57942           0       1e-07      0.0038     17.9438          -0     134.188          -0     132.226       588.1           0           0   0.0038001           0           0           0
  599            0     2.57942           0       1e-07    0.003184     17.9438          -0     134.188          -0     132.226       589.1           0           0   0.0031841           0           0           0
  600            0     2.57942           0       1e-07    0.001619     17.9438          -0     134.188          -0     132.226       590.1           0           0   0.0016191           0           0           0
  601            0     2.57942           0       1e-07    0.002783     17.9438          -0     134.188          -0     132.226       591.1           0           0   0.0027831           0           0           0
  602            0     2.57942           0       1e-07    0.002727     17.9438          -0     134.188          -0     132.226       592.1           0           0   0.0027271           0           0           0
  603            0     2.57942           0       1e-07    0.004051     17.9438          -0     134.188          -0     132.226       593.1           0           0   0.0040511           0           0           0
  604            0     2.57942           0       1e-07    0.001822     17.9438          -0     134.188          -0     132.226       594.1           0           0   0.0018221           0           0           0
  605            0     2.57942           0       1e-07    0.002126     17.9438          -0     134.188          -0     132.226       595.1           0           0   0.0021261           0           0           0
  606            0     2.57942           0       1e-07    0.001586     17.9438          -0     134.188          -0     132.226       596.1           0           0   0.0015861           0           0           0
  607            0     2.57942           0       1e-07    0.002587     17.9438          -0     134.188          -0     132.226       597.1           0           0   0.0025871           0           0           0
  608            0     2.57942           0       1e-07    0.003298     17.9438          -0     134.188          -0     132.226       598.1           0           0   0.0032981           0           0           0
  609            0     2.57942           0       1e-07    0.003087     17.9438          -0     134.188          -0     132.226       599.1           0           0   0.0030871           0           0           0
  610            0     2.57942           0       1e-07    0.001374     17.9438          -0     134.188          -0     132.226       600.1           0           0   0.0013741           0           0           0
  611            0     2.57942           0       1e-07    0.003826     17.9438          -0     134.188          -0     132.226       601.1           0           0   0.0038261           0           0           0
  612            0     2.57942           0       1e-07    0.003336     17.9438          -0     134.188          -0     132.226       602.1           0           0   0.0033361           0           0           0
  613            0     2.57942           0       1e-07    0.003269     17.9438          -0     134.188          -0     132.226       603.1           0           0   0.0032691           0           0           0
  614            0     2.57942           0       1e-07    0.003907     17.9438          -0     134.188          -0     132.226       604.1           0           0   0.0039071           0           0           0
  615            0     2.57942           0       1e-07    0.004318     17.9438          -0     134.188          -0     132.226       605.1           0           0   0.0043181           0           0           0
  616            0     2.57942           0       1e-07    0.003454     17.9438          -0     134.188          -0     132.226       606.1           0           0   0.0034541           0           0           0
  617            0     2.57942           0       1e-07    0.003795     17.9438          -0     134.188          -0     132.226       607.1           0           0   0.0037951           0           0           0
  618            0     2.57942           0       1e-07     0.00394     17.9438          -0     134.188          -0     132.226       608.1           0           0   0.0039401           0           0           0
  619            0     2.57942           0       1e-07    0.005227     17.9438          -0     134.188          -0     132.226       609.1           0           0   0.0052271           0           0           0
  620            0     2.57942           0       1e-07    0.003625     17.9438          -0     134.188          -0     132.226       610.1           0           0   0.0036251           0           0           0
  621            0     2.57942           0       1e-07    0.004658     17.9438          -0     134.188          -0     132.226       611.1           0           0   0.0046581           0           0           0
  622            0     2.57942           0       1e-07     0.00318     17.9438          -0     134.188          -0     132.226       612.1           0           0   0.0031801           0           0           0
  623            0     2.57942           0       1e-07    0.004543     17.9438          -0     134.188          -0     132.226       613.1           0           0   0.0045431           0           0           0
  624            0     2.57942           0       1e-07    0.005435     17.9438          -0     134.188          -0     132.226       614.1           0           0   0.0054351           0           0           0
  625            0     2.57942           0       1e-07    0.005753     17.9438          -0     134.188          -0     132.226       615.1           0           0   0.0057531           0           0           0
  626            0     2.57942           0       1e-07    0.003966     17.9438          -0     134.188          -0     132.226       616.1           0           0   0.0039661           0           0           0
  627            0     2.57942           0       1e-07    0.003813     17.9438          -0     134.188          -0     132.226       617.1           0           0   0.0038131           0           0           0
  628            0     2.57942           0       1e-07    0.004489     17.9438          -0     134.188          -0     132.226       618.1           0           0   0.0044891           0           0           0
  629            0     2.57942           0       1e-07    0.005115     17.9438          -0     134.188          -0     132.226       619.1           0           0   0.0051151           0           0           0
  630            0     2.57942           0       1e-07    0.006596     17.9438          -0     134.188          -0     132.226       620.1           0           0   0.0065961           0           0           0
  631            0     2.57942           0       1e-07    0.005377     17.9438          -0     134.188          -0     132.226       621.1           0           0   0.0053771           0           0           0
  632            0     2.57942           0       1e-07    0.004875     17.9438          -0     134.188          -0     132.226       622.1           0           0   0.0048751           0           0           0
  633            0     2.57942           0       1e-07    0.005647     17.9438          -0     134.188          -0     132.226       623.1           0           0   0.0056471           0           0           0
  634            0     2.57942           0       1e-07    0.005264     17.9438          -0     134.188          -0     132.226       624.1           0           0   0.0052641           0           0           0
  635            0     2.57942           0       1e-07    0.006373     17.9438          -0     134.188          -0     132.226       625.1           0           0   0.0063731           0           0           0
  636            0     2.57942           0       1e-07    0.007121     17.9438          -0     134.188          -0     132.226       626.1           0           0   0.0071211           0           0           0
  637            0     2.57942           0       1e-07    0.006232     17.9438          -0     134.188          -0     132.226       627.1           0           0   0.0062321           0           0           0
  638            0     2.57942           0       1e-07    0.004924     17.9438          -0     134.188          -0     132.226       628.1           0           0   0.0049241           0           0           0
  639            0     2.57942           0       1e-07     0.00546     17.9438          -0     134.188          -0     132.226       629.1           0           0   0.0054601           0           0           0
  640            0     2.57942           0       1e-07     0.00566     17.9438          -0     134.188          -0     132.226       630.1           0           0   0.0056601           0           0           0
  641            0     2.57942           0       1e-07    0.005928     17.9438          -0     134.188          -0     132.226       631.1           0           0   0.0059281           0           0           0
  642            0     2.57942           0       1e-07    0.006611     17.9438          -0     134.188          -0     132.226       632.1           0           0   0.0066111           0           0           0
  643            0     2.57942           0       1e-07    0.006275     17.9438          -0     134.188          -0     132.226       633.1           0           0   0.0062751           0           0           0
  644            0     2.57942           0       1e-07    0.004732     17.9438          -0     134.188          -0     132.226       634.1           0           0   0.0047321           0           0           0
  645            0     2.57942           0       1e-07    0.005821     17.9438          -0     134.188          -0     132.226       635.1           0           0   0.0058211           0           0           0
  646            0     2.57942           0       1e-07    0.004481     17.9438          -0     134.188          -0     132.226       636.1           0           0   0.0044811           0           0           0
  647            0     2.57942           0       1e-07    0.006037     17.9438          -0     134.188          -0     132.226       637.1           0           0   0.0060371           0           0           0
  648            0     2.57942           0       1e-07    0.005414     17.9438          -0     134.188          -0     132.226       638.1           0           0   0.0054141           0           0           0
  649            0     2.57942           0       1e-07    0.006894     17.9438          -0     134.188          -0     132.226       639.1           0           0   0.0068941           0           0           0
  650            0     2.57942           0       1e-07    0.004761     17.9438          -0     134.188          -0     132.226       640.1           0           0   0.0047611           0           0           0
  651            0     2.57942           0       1e-07    0.004796     17.9438          -0     134.188          -0     132.226       641.1           0           0   0.0047961           0           0           0
  652            0     2.57942           0       1e-07    0.004085     17.9438          -0     134.188          -0     132.226       642.1           0           0   0.0040851           0           0           0
  653            0     2.57942           0       1e-07    0.005495     17.9438          -0     134.188          -0     132.226       643.1           0           0   0.0054951           0           0           0
  654            0     2.57942           0       1e-07    0.005278     17.9438          -0     134.188          -0     132.226       644.1           0           0   0.0052781           0           0           0
  655            0     2.57942           0       1e-07    0.003665     17.9438          -0     134.188          -0     132.226       645.1           0           0   0.0036651           0           0           0
  656            0     2.57942           0       1e-07    0.003617     17.9438          -0     134.188          -0     132.226       646.1           0           0   0.0036171           0           0           0
  657            0     2.57942           0       1e-07    0.003806     17.9438          -0     134.188          -0     132.226       647.1           0           0   0.0038061           0           0           0
  658            0     2.57942           0       1e-07    0.002621     17.9438          -0     134.188          -0     132.226       648.1           0           0   0.0026211           0           0           0
  659            0     2.57942           0       1e-07    0.004015     17.9438          -0     134.188          -0     132.226       649.1           0           0   0.0040151           0           0           0
  660            0     2.57942           0       1e-07    0.004089     17.9438          -0     134.188          -0     132.226       650.1           0           0   0.0040891           0           0           0
  661            0     2.57942           0       1e-07    0.004667     17.9438          -0     134.188          -0     132.226       651.1           0           0   0.0046671           0           0           0
  662            0     2.57942           0       1e-07    0.005061     17.9438          -0     134.188          -0     132.226       652.1           0           0   0.0050611           0           0           0
  663            0     2.57942           0       1e-07     0.00411     17.9438          -0     134.188          -0     132.226       653.1           0           0   0.0041101           0           0           0
  664            0     2.57942           0       1e-07    0.002917     17.9438          -0     134.188          -0     132.226       654.1           0           0   0.0029171           0           0           0
  665            0     2.57942           0       1e-07     0.00351     17.9438          -0     134.188          -0     132.226       655.1           0           0   0.0035101           0           0           0
  666            0     2.57942           0       1e-07    0.004315     17.9438          -0     134.188          -0     132.226       656.1           0           0   0.0043151           0           0           0
  667            0     2.57942           0       1e-07    0.003904     17.9438          -0     134.188          -0     132.226       657.1           0           0   0.0039041           0           0           0
  668            0     2.57942           0       1e-07    0.005597     17.9438          -0     134.188          -0     132.226       658.1           0           0   0.0055971           0           0           0
  669            0     2.57942           0       1e-07    0.003449     17.9438          -0     134.188          -0     132.226       659.1           0           0   0.0034491           0           0           0
  670            0     2.57942           0       1e-07    0.002175     17.9438          -0     134.188          -0     132.226       660.1           0           0   0.0021751           0           0           0
  671            0     2.57942           0       1e-07    0.002508     17.9438          -0     134.188          -0     132.226       661.1           0           0   0.0025081           0           0           0
  672            0     2.57942           0       1e-07    0.002631     17.9438          -0     134.188          -0     132.226       662.1           0           0   0.0026311           0           0           0
  673            0     2.57942           0       1e-07    0.002023     17.9438          -0     134.188          -0     132.226       663.1           0           0   0.0020231           0           0           0
  674            0     2.57942           0       1e-07    0.003119     17.9438          -0     134.188          -0     132.226       664.1           0           0   0.0031191           0           0           0
  675            0     2.57942           0       1e-07    0.003402     17.9438          -0     134.188          -0     132.226       665.1           0           0   0.0034021           0           0           0
  676            0     2.57942           0       1e-07    0.003661     17.9438          -0     134.188          -0     132.226       666.1           0           0   0.0036611           0           0           0
  677            0     2.57942           0       1e-07    0.003812     17.9438          -0     134.188          -0     132.226       667.1           0           0   0.0038121           0           0           0
  678            0     2.57942           0       1e-07    0.003797     17.9438          -0     134.188          -0     132.226       668.1           0           0   0.0037971           0           0           0
  679            0     2.57942           0       1e-07    0.003665     17.9438          -0     134.188          -0     132.226       669.1           0           0   0.0036651           0           0           0
  680            0     2.57942           0       1e-07    0.003111     17.9438          -0     134.188          -0     132.226       670.1           0           0   0.0031111           0           0           0
  681            0     2.57942           0       1e-07    0.002377     17.9438          -0     134.188          -0     132.226       671.1           0           0   0.0023771           0           0           0
  682            0     2.57942           0       1e-07    0.003865     17.9438          -0     134.188          -0     132.226       672.1           0           0   0.0038651           0           0           0
  683            0     2.57942           0       1e-07    0.004457     17.9438          -0     134.188          -0     132.226       673.1           0           0   0.0044571           0           0           0
  684            0     2.57942           0       1e-07    0.003596     17.9438          -0     134.188          -0     132.226       674.1           0           0   0.0035961           0           0           0
  685            0     2.57942           0       1e-07    0.004343     17.9438          -0     134.188          -0     132.226       675.1           0           0   0.0043431           0           0           0
  686            0     2.57942           0       1e-07    0.003199     17.9438          -0     134.188          -0     132.226       676.1           0           0   0.0031991           0           0           0
  687            0     2.57942           0       1e-07    0.003046     17.9438          -0     134.188          -0     132.226       677.1           0           0   0.0030461           0           0           0
  688            0     2.57942           0       1e-07    0.003301     17.9438          -0     134.188          -0     132.226       678.1           0           0   0.0033011           0           0           0
  689            0     2.57942           0       1e-07    0.002725     17.9438          -0     134.188          -0     132.226       679.1           0           0   0.0027251           0           0           0
  690            0     2.57942           0       1e-07    0.002712     17.9438          -0     134.188          -0     132.226       680.1           0           0   0.0027121           0           0           0
  691            0     2.57942           0       1e-07    0.003345     17.9438          -0     134.188          -0     132.226       681.1           0           0   0.0033451           0           0           0
  692            0     2.57942           0       1e-07    0.002594     17.9438          -0     134.188          -0     132.226       682.1           0           0   0.0025941           0           0           0
  693            0     2.57942           0       1e-07     0.00286     17.9438          -0     134.188          -0     132.226       683.1           0           0   0.0028601           0           0           0
  694            0     2.57942           0       1e-07    0.001552     17.9438          -0     134.188          -0     132.226       684.1           0           0   0.0015521           0           0           0
  695            0     2.57942           0       1e-07    0.001454     17.9438          -0     134.188          -0     132.226       685.1           0           0   0.0014541           0           0           0
  696            0     2.57942           0       1e-07    0.002726     17.9438          -0     134.188          -0     132.226       686.1           0           0   0.0027261           0           0           0
  697            0     2.57942           0       1e-07    0.003882     17.9438          -0     134.188          -0     132.226       687.1           0           0   0.0038821           0           0           0
  698            0     2.57942           0       1e-07    0.003392     17.9438          -0     134.188          -0     132.226       688.1           0           0   0.0033921           0           0           0
  699            0     2.57942           0       1e-07    0.002993     17.9438          -0     134.188          -0     132.226       689.1           0           0   0.0029931           0           0           0
  700            0     2.57942           0       1e-07    0.003053     17.9438          -0     134.188          -0     132.226       690.1           0           0   0.0030531           0           0           0
  701            0     2.57942           0       1e-07    0.003391     17.9438          -0     134.188          -0     132.226       691.1           0           0   0.0033911           0           0           0
  702            0     2.57942           0       1e-07     0.00234     17.9438          -0     134.188          -0     132.226       692.1           0           0   0.0023401           0           0           0
  703            0     2.57942           0       1e-07    0.002888     17.9438          -0     134.188          -0     132.226       693.1           0           0   0.0028881           0           0           0
  704            0     2.57942           0       1e-07    0.001719     17.9438          -0     134.188          -0     132.226       694.1           0           0   0.0017191           0           0           0
  705            0     2.57942           0       1e-07    0.002839     17.9438          -0     134.188          -0     132.226       695.1           0           0   0.0028391           0           0           0
  706            0     2.57942           0       1e-07    0.003162     17.9438          -0     134.188          -0     132.226       696.1           0           0   0.0031621           0           0           0
  707            0     2.57942           0       1e-07    0.003792     17.9438          -0     134.188          -0     132.226       697.1           0           0   0.0037921           0           0           0
  708            0     2.57942           0       1e-07    0.002321     17.9438          -0     134.188          -0     132.226       698.1           0           0   0.0023211           0           0           0
  709            0     2.57942           0       1e-07    0.003121     17.9438          -0     134.188          -0     132.226       699.1           0           0   0.0031211           0           0           0
  710            0     2.57942           0       1e-07    0.004849     17.9438          -0     134.188          -0     132.226       700.1           0           0   0.0048491           0           0           0
  711            0     2.57942           0       1e-07    0.001904     17.9438          -0     134.188          -0     132.226       701.1           0           0   0.0019041           0           0           0
  712            0     2.57942           0       1e-07    0.001842     17.9438          -0     134.188          -0     132.226       702.1           0           0   0.0018421           0           0           0
  713            0     2.57942           0       1e-07    0.001154     17.9438          -0     134.188          -0     132.226       703.1           0           0   0.0011541           0           0           0
  714            0     2.57942           0       1e-07    0.003025     17.9438          -0     134.188          -0     132.226       704.1           0           0   0.0030251           0           0           0
  715            0     2.57942           0       1e-07    0.001228     17.9438          -0     134.188          -0     132.226       705.1           0           0   0.0012281           0           0           0
  716            0     2.57942           0       1e-07    0.001766     17.9438          -0     134.188          -0     132.226       706.1           0           0   0.0017661           0           0           0
  717            0     2.57942           0       1e-07    0.003016     17.9438          -0     134.188          -0     132.226       707.1           0           0   0.0030161           0           0           0
  718            0     2.57942           0       1e-07    0.003434     17.9438          -0     134.188          -0     132.226       708.1           0           0   0.0034341           0           0           0
  719            0     2.57942           0       1e-07    0.003789     17.9438          -0     134.188          -0     132.226       709.1           0           0   0.0037891           0           0           0
  720            0     2.57942           0       1e-07    0.003003     17.9438          -0     134.188          -0     132.226       710.1           0           0   0.0030031           0           0           0
  721            0     2.57942           0       1e-07    0.002845     17.9438          -0     134.188          -0     132.226       711.1           0           0   0.0028451           0           0           0
  722            0     2.57942           0       1e-07    0.004265     17.9438          -0     134.188          -0     132.226       712.1           0           0   0.0042651           0           0           0
  723            0     2.57942           0       1e-07    0.004957     17.9438          -0     134.188          -0     132.226       713.1           0           0   0.0049571           0           0           0
  724            0     2.57942           0       1e-07    0.004719     17.9438          -0     134.188          -0     132.226       714.1           0           0   0.0047191           0           0           0
  725            0     2.57942           0       1e-07    0.003041     17.9438          -0     134.188          -0     132.226       715.1           0           0   0.0030411           0           0           0
  726            0     2.57942           0       1e-07    0.003094     17.9438          -0     134.188          -0     132.226       716.1           0           0   0.0030941           0           0           0
  727            0     2.57942           0       1e-07      0.0043     17.9438          -0     134.188          -0     132.226       717.1           0           0   0.0043001           0           0           0
  728            0     2.57942           0       1e-07    0.005014     17.9438          -0     134.188          -0     132.226       718.1           0           0   0.0050141           0           0           0
  729            0     2.57942           0       1e-07    0.004718     17.9438          -0     134.188          -0     132.226       719.1           0           0   0.0047181           0           0           0
  730            0     2.57942           0       1e-07    0.003683     17.9438          -0     134.188          -0     132.226       720.1           0           0   0.0036831           0           0           0
  731            0     2.57942           0       1e-07    0.003047     17.9438          -0     134.188          -0     132.226       721.1           0           0   0.0030471           0           0           0
  732            0     2.57942           0       1e-07    0.003484     17.9438          -0     134.188          -0     132.226       722.1           0           0   0.0034841           0           0           0
  733            0     2.57942           0       1e-07    0.003434     17.9438          -0     134.188          -0     132.226       723.1           0           0   0.0034341           0           0           0
  734            0     2.57942           0       1e-07    0.004197     17.9438          -0     134.188          -0     132.226       724.1           0           0   0.0041971           0           0           0
  735            0     2.57942           0       1e-07    0.004424     17.9438          -0     134.188          -0     132.226       725.1           0           0   0.0044241           0           0           0
  736            0     2.57942           0       1e-07     0.00368     17.9438          -0     134.188          -0     132.226       726.1           0           0   0.0036801           0           0           0
  737            0     2.57942           0       1e-07    0.004452     17.9438          -0     134.188          -0     132.226       727.1           0           0   0.0044521           0           0           0
  738            0     2.57942           0       1e-07    0.004347     17.9438          -0     134.188          -0     132.226       728.1           0           0   0.0043471           0           0           0
  739            0     2.57942           0       1e-07    0.004557     17.9438          -0     134.188          -0     132.226       729.1           0           0   0.0045571           0           0           0
  740            0     2.57942           0       1e-07    0.003227     17.9438          -0     134.188          -0     132.226       730.1           0           0   0.0032271           0           0           0
  741            0     2.57942           0       1e-07    0.004476     17.9438          -0     134.188          -0     132.226       731.1           0           0   0.0044761           0           0           0
  742            0     2.57942           0       1e-07    0.003212     17.9438          -0     134.188          -0     132.226       732.1           0           0   0.0032121           0           0           0
  743            0     2.57942           0       1e-07    0.004508     17.9438          -0     134.188          -0     132.226       733.1           0           0   0.0045081           0           0           0
  744            0     2.57942           0       1e-07    0.005253     17.9438          -0     134.188          -0     132.226       734.1           0           0   0.0052531           0           0           0
  745            0     2.57942           0       1e-07    0.005456     17.9438          -0     134.188          -0     132.226       735.1           0           0   0.0054561           0           0           0
  746            0     2.57942           0       1e-07     0.00539     17.9438          -0     134.188          -0     132.226       736.1           0           0   0.0053901           0           0           0
  747            0     2.57942           0       1e-07    0.005451     17.9438          -0     134.188          -0     132.226       737.1           0           0   0.0054511           0           0           0
  748            0     2.57942           0       1e-07    0.006349     17.9438          -0     134.188          -0     132.226       738.1           0           0   0.0063491           0           0           0
  749            0     2.57942           0       1e-07     0.00444     17.9438          -0     134.188          -0     132.226       739.1           0           0   0.0044401           0           0           0
  750            0     2.57942           0       1e-07    0.004396     17.9438          -0     134.188          -0     132.226       740.1           0           0   0.0043961           0           0           0
  751            0     2.57942           0       1e-07    0.003997     17.9438          -0     134.188          -0     132.226       741.1           0           0   0.0039971           0           0           0
  752            0     2.57942           0       1e-07    0.004902     17.9438          -0     134.188          -0     132.226       742.1           0           0   0.0049021           0           0           0
  753            0     2.57942           0       1e-07    0.004755     17.9438          -0     134.188          -0     132.226       743.1           0           0   0.0047551           0           0           0
  754            0     2.57942           0       1e-07    0.003912     17.9438          -0     134.188          -0     132.226       744.1           0           0   0.0039121           0           0           0
  755            0     2.57942           0       1e-07    0.003389     17.9438          -0     134.188          -0     132.226       745.1           0           0   0.0033891           0           0           0
  756            0     2.57942           0       1e-07    0.003761     17.9438          -0     134.188          -0     132.226       746.1           0           0   0.0037611           0           0           0
  757            0     2.57942           0       1e-07     0.00239     17.9438          -0     134.188          -0     132.226       747.1           0           0   0.0023901           0           0           0
  758            0     2.57942           0       1e-07    0.003596     17.9438          -0     134.188          -0     132.226       748.1           0           0   0.0035961           0           0           0
  759            0     2.57942           0       1e-07    0.004896     17.9438          -0     134.188          -0     132.226       749.1           0           0   0.0048961           0           0           0
  760            0     2.57942           0       1e-07    0.004477     17.9438          -0     134.188          -0     132.226       750.1           0           0   0.0044771           0           0           0
  761            0     2.57942           0       1e-07    0.004887     17.9438          -0     134.188          -0     132.226       751.1           0           0   0.0048871           0           0           0
  762            0     2.57942           0       1e-07    0.004068     17.9438          -0     134.188          -0     132.226       752.1           0           0   0.0040681           0           0           0
  763            0     2.57942           0       1e-07    0.005022     17.9438          -0     134.188          -0     132.226       753.1           0           0   0.0050221           0           0           0
  764            0     2.57942           0       1e-07    0.004124     17.9438          -0     134.188          -0     132.226       754.1           0           0   0.0041241           0           0           0
  765            0     2.57942           0       1e-07    0.002752     17.9438          -0     134.188          -0     132.226       755.1           0           0   0.0027521           0           0           0
  766            0     2.57942           0       1e-07    0.003298     17.9438          -0     134.188          -0     132.226       756.1           0           0   0.0032981           0           0           0
  767            0     2.57942           0       1e-07    0.004221     17.9438          -0     134.188          -0     132.226       757.1           0           0   0.0042211           0           0           0
  768            0     2.57942           0       1e-07    0.003538     17.9438          -0     134.188          -0     132.226       758.1           0           0   0.0035381           0           0           0
  769            0     2.57942           0       1e-07    0.004155     17.9438          -0     134.188          -0     132.226       759.1           0           0   0.0041551           0           0           0
  770            0     2.57942           0       1e-07    0.003601     17.9438          -0     134.188          -0     132.226       760.1           0           0   0.0036011           0           0           0
  771            0     2.57942           0       1e-07    0.003749     17.9438          -0     134.188          -0     132.226       761.1           0           0   0.0037491           0           0           0
  772            0     2.57942           0       1e-07     0.00417     17.9438          -0     134.188          -0     132.226       762.1           0           0   0.0041701           0           0           0
  773            0     2.57942           0       1e-07    0.003171     17.9438          -0     134.188          -0     132.226       763.1           0           0   0.0031711           0           0           0
  774            0     2.57942           0       1e-07    0.004985     17.9438          -0     134.188          -0     132.226       764.1           0           0   0.0049851           0           0           0
  775            0     2.57942           0       1e-07    0.003743     17.9438          -0     134.188          -0     132.226       765.1           0           0   0.0037431           0           0           0
  776            0     2.57942           0       1e-07    0.005575     17.9438          -0     134.188          -0     132.226       766.1           0           0   0.0055751           0           0           0
  777            0     2.57942           0       1e-07    0.004971     17.9438          -0     134.188          -0     132.226       767.1           0           0   0.0049711           0           0           0
  778            0     2.57942           0       1e-07    0.004861     17.9438          -0     134.188          -0     132.226       768.1           0           0   0.0048611           0           0           0
  779            0     2.57942           0       1e-07    0.002609     17.9438          -0     134.188          -0     132.226       769.1           0           0   0.0026091           0           0           0
  780            0     2.57942           0       1e-07    0.003981     17.9438          -0     134.188          -0     132.226       770.1           0           0   0.0039811           0           0           0
  781            0     2.57942           0       1e-07    0.004042     17.9438          -0     134.188          -0     132.226       771.1           0           0   0.0040421           0           0           0
  782            0     2.57942           0       1e-07    0.003626     17.9438          -0     134.188          -0     132.226       772.1           0           0   0.0036261           0           0           0
  783            0     2.57942           0       1e-07     0.00382     17.9438          -0     134.188          -0     132.226       773.1           0           0   0.0038201           0           0           0
  784            0     2.57942           0       1e-07    0.004052     17.9438          -0     134.188          -0     132.226       774.1           0           0   0.0040521           0           0           0
  785            0     2.57942           0       1e-07    0.003106     17.9438          -0     134.188          -0     132.226       775.1           0           0   0.0031061           0           0           0
  786            0     2.57942           0       1e-07    0.005258     17.9438          -0     134.188          -0     132.226       776.1           0           0   0.0052581           0           0           0
  787            0     2.57942           0       1e-07    0.005373     17.9438          -0     134.188          -0     132.226       777.1           0           0   0.0053731           0           0           0
  788            0     2.57942           0       1e-07    0.004773     17.9438          -0     134.188          -0     132.226       778.1           0           0   0.0047731           0           0           0
  789            0     2.57942           0       1e-07    0.005086     17.9438          -0     134.188          -0     132.226       779.1           0           0   0.0050861           0           0           0
  790            0     2.57942           0       1e-07    0.003882     17.9438          -0     134.188          -0     132.226       780.1           0           0   0.0038821           0           0           0
  791            0     2.57942           0       1e-07    0.004974     17.9438          -0     134.188          -0     132.226       781.1           0           0   0.0049741           0           0           0
  792            0     2.57942           0       1e-07    0.005393     17.9438          -0     134.188          -0     132.226       782.1           0           0   0.0053931           0           0           0
  793            0     2.57942           0       1e-07    0.004153     17.9438          -0     134.188          -0     132.226       783.1           0           0   0.0041531           0           0           0
  794            0     2.57942           0       1e-07    0.005382     17.9438          -0     134.188          -0     132.226       784.1           0           0   0.0053821           0           0           0
  795            0     2.57942           0       1e-07    0.004996     17.9438          -0     134.188          -0     132.226       785.1           0           0   0.0049961           0           0           0
  796            0     2.57942           0       1e-07    0.005502     17.9438          -0     134.188          -0     132.226       786.1           0           0   0.0055021           0           0           0
  797            0     2.57942           0       1e-07    0.003875     17.9438          -0     134.188          -0     132.226       787.1           0           0   0.0038751           0           0           0
  798            0     2.57942           0       1e-07    0.004438     17.9438          -0     134.188          -0     132.226       788.1           0           0   0.0044381           0           0           0
  799            0     2.57942           0       1e-07     0.00367     17.9438          -0     134.188          -0     132.226       789.1           0           0   0.0036701           0           0           0
  800            0     2.57942           0       1e-07    0.005229     17.9438          -0     134.188          -0     132.226       790.1           0           0   0.0052291           0           0           0
  801            0     2.57942           0       1e-07    0.004649     17.9438          -0     134.188          -0     132.226       791.1           0           0   0.0046491           0           0           0
  802            0     2.57942           0       1e-07     0.00395     17.9438          -0     134.188          -0     132.226       792.1           0           0   0.0039501           0           0           0
  803            0     2.57942           0       1e-07     0.00468     17.9438          -0     134.188          -0     132.226       793.1           0           0   0.0046801           0           0           0
  804            0     2.57942           0       1e-07    0.003377     17.9438          -0     134.188          -0     132.226       794.1           0           0   0.0033771           0           0           0
  805            0     2.57942           0       1e-07    0.004264     17.9438          -0     134.188          -0     132.226       795.1           0           0   0.0042641           0           0           0
  806            0     2.57942           0       1e-07    0.002738     17.9438          -0     134.188          -0     132.226       796.1           0           0   0.0027381           0           0           0
  807            0     2.57942           0       1e-07     0.00354     17.9438          -0     134.188          -0     132.226       797.1           0           0   0.0035401           0           0           0
  808            0     2.57942           0       1e-07    0.003453     17.9438          -0     134.188          -0     132.226       798.1           0           0   0.0034531           0           0           0
  809            0     2.57942           0       1e-07    0.003295     17.9438          -0     134.188          -0     132.226       799.1           0           0   0.0032951           0           0           0
  810            0     2.57942           0       1e-07     0.00486     17.9438          -0     134.188          -0     132.226       800.1           0           0   0.0048601           0           0           0
  811            0     2.57942           0       1e-07    0.004002     17.9438          -0     134.188          -0     132.226       801.1           0           0   0.0040021           0           0           0
  812            0     2.57942           0       1e-07    0.003735     17.9438          -0     134.188          -0     132.226       802.1           0           0   0.0037351           0           0           0
  813            0     2.57942           0       1e-07    0.002811     17.9438          -0     134.188          -0     132.226       803.1           0           0   0.0028111           0           0           0
  814            0     2.57942           0       1e-07    0.003876     17.9438          -0     134.188          -0     132.226       804.1           0           0   0.0038761           0           0           0
  815            0     2.57942           0       1e-07    0.003549     17.9438          -0     134.188          -0     132.226       805.1           0           0   0.0035491           0           0           0
  816            0     2.57942           0       1e-07    0.002628     17.9438          -0     134.188          -0     132.226       806.1           0           0   0.0026281           0           0           0
  817            0     2.57942           0       1e-07    0.002334     17.9438          -0     134.188          -0     132.226       807.1           0           0   0.0023341           0           0           0
  818            0     2.57942           0       1e-07     0.00348     17.9438          -0     134.188          -0     132.226       808.1           0           0   0.0034801           0           0           0
  819            0     2.57942           0       1e-07    0.003572     17.9438          -0     134.188          -0     132.226       809.1           0           0   0.0035721           0           0           0
  820            0     2.57942           0       1e-07     0.00209     17.9438          -0     134.188          -0     132.226       810.1           0           0   0.0020901           0           0           0
  821            0     2.57942           0       1e-07    0.000872     17.9438          -0     134.188          -0     132.226       811.1           0           0   0.0008721           0           0           0
  822            0     2.57942           0       1e-07    0.001488     17.9438          -0     134.188          -0     132.226       812.1           0           0   0.0014881           0           0           0
  823            0     2.57942           0       1e-07    0.000757     17.9438          -0     134.188          -0     132.226       813.1           0           0   0.0007571           0           0           0
  824            0     2.57942           0       1e-07    0.001664     17.9438          -0     134.188          -0     132.226       814.1           0           0   0.0016641           0           0           0
  825            0     2.57942           0       1e-07    0.000602     17.9438          -0     134.188          -0     132.226       815.1           0           0   0.0006021           0           0           0
  826            0     2.57942           0       1e-07    0.001993     17.9438          -0     134.188          -0     132.226       816.1           0           0   0.0019931           0           0           0
  827            0     2.57942           0       1e-07    0.003655     17.9438          -0     134.188          -0     132.226       817.1           0           0   0.0036551           0           0           0
  828            0     2.57942           0       1e-07    0.002268     17.9438          -0     134.188          -0     132.226       818.1           0           0   0.0022681           0           0           0
  829            0     2.57942           0       1e-07    0.001308     17.9438          -0     134.188          -0     132.226       819.1           0           0   0.0013081           0           0           0
  830            0     2.57942           0       1e-07    0.002208     17.9438          -0     134.188          -0     132.226       820.1           0           0   0.0022081           0           0           0
  831            0     2.57942           0       1e-07     0.00137     17.9438          -0     134.188          -0     132.226       821.1           0           0   0.0013701           0           0           0
  832            0     2.57942           0       1e-07    0.001894     17.9438          -0     134.188          -0     132.226       822.1           0           0   0.0018941           0           0           0
  833            0     2.57942           0       1e-07    0.001642     17.9438          -0     134.188          -0     132.226       823.1           0           0   0.0016421           0           0           0
  834            0     2.57942           0       1e-07    0.001175     17.9438          -0     134.188          -0     132.226       824.1           0           0   0.0011751           0           0           0
  835            0     2.57942           0       1e-07    0.002075     17.9438          -0     134.188          -0     132.226       825.1           0           0   0.0020751           0           0           0
  836            0     2.57942           0       1e-07    0.000717     17.9438          -0     134.188          -0     132.226       826.1           0           0   0.0007171           0           0           0
  837            0     2.57942           0       1e-07    0.000493     17.9438          -0     134.188          -0     132.226       827.1           0           0   0.0004931           0           0           0
  838            0     2.57942           0       1e-07    0.001266     17.9438          -0     134.188          -0     132.226       828.1           0           0   0.0012661           0           0           0
  839            0     2.57942           0       1e-07     0.00082     17.9438          -0     134.188          -0     132.226       829.1           0           0   0.0008201           0           0           0
  840            0     2.57942           0       1e-07    0.000758     17.9438          -0     134.188          -0     132.226       830.1           0           0   0.0007581           0           0           0
  841            0     2.57942           0       1e-07     0.00149     17.9438          -0     134.188          -0     132.226       831.1           0           0   0.0014901           0           0           0
  842            0     2.57942           0       1e-07    0.001786     17.9438          -0     134.188          -0     132.226       832.1           0           0   0.0017861           0           0           0
  843            0     2.57942           0       1e-07    0.001923     17.9438          -0     134.188          -0     132.226       833.1           0           0   0.0019231           0           0           0
  844            0     2.57942           0       1e-07    0.002361     17.9438          -0     134.188          -0     132.226       834.1           0           0   0.0023611           0           0           0
  845            0     2.57942           0       1e-07     0.00214     17.9438          -0     134.188          -0     132.226       835.1           0           0   0.0021401           0           0           0
  846            0     2.57942           0       1e-07    0.002179     17.9438          -0     134.188          -0     132.226       836.1           0           0   0.0021791           0           0           0
  847            0     2.57942           0       1e-07    0.002503     17.9438          -0     134.188          -0     132.226       837.1           0           0   0.0025031           0           0           0
  848            0     2.57942           0       1e-07     0.00167     17.9438          -0     134.188          -0     132.226       838.1           0           0   0.0016701           0           0           0
  849            0     2.57942           0       1e-07    0.001194     17.9438          -0     134.188          -0     132.226       839.1           0           0   0.0011941           0           0           0
  850            0     2.57942           0       1e-07    0.000465     17.9438          -0     134.188          -0     132.226       840.1           0           0   0.0004651           0           0           0
  851            0     2.57942           0       1e-07    0.000241     17.9438          -0     134.188          -0     132.226       841.1           0           0   0.0002411           0           0           0
  852            0     2.57942           0       1e-07    0.001066     17.9438          -0     134.188          -0     132.226       842.1           0           0   0.0010661           0           0           0
  853            0     2.57942           0       1e-07    0.001861     17.9438          -0     134.188          -0     132.226       843.1           0           0   0.0018611           0           0           0
  854            0     2.57942           0       1e-07    0.002029     17.9438          -0     134.188          -0     132.226       844.1           0           0   0.0020291           0           0           0
  855            0     2.57942           0       1e-07      0.0013     17.9438          -0     134.188          -0     132.226       845.1           0           0   0.0013001           0           0           0
  856            0     2.57942           0       1e-07    0.001075     17.9438          -0     134.188          -0     132.226       846.1           0           0   0.0010751           0           0           0
  857            0     2.57942           0       1e-07    0.000322     17.9438          -0     134.188          -0     132.226       847.1           0           0   0.0003221           0           0           0
  858            0     2.57942           0       1e-07   -0.000423     17.9438          -0     134.188          -0     132.226       848.1           0           0  -0.0004229          -0           0           0
  859            0     2.57942           0       1e-07    -7.9e-05     17.9438          -0     134.188          -0     132.226       849.1           0           0   -7.89e-05          -0           0           0
  860            0     2.57942           0       1e-07    0.000314     17.9438          -0     134.188          -0     132.226       850.1           0           0   0.0003141           0           0           0
  861            0     2.57942           0       1e-07      0.0016     17.9438          -0     134.188          -0     132.226       851.1           0           0   0.0016001           0           0           0
  862            0     2.57942           0       1e-07    0.000968     17.9438          -0     134.188          -0     132.226       852.1           0           0   0.0009681           0           0           0
  863            0     2.57942           0       1e-07    0.000837     17.9438          -0     134.188          -0     132.226       853.1           0           0   0.0008371           0           0           0
  864            0     2.57942           0       1e-07   -0.000104     17.9438          -0     134.188          -0     132.226       854.1           0           0  -0.0001039          -0           0           0
  865            0     2.57942           0       1e-07   -0.000575     17.9438          -0     134.188          -0     132.226       855.1           0           0  -0.0005749          -0           0           0
  866            0     2.57942           0       1e-07   -0.000181     17.9438          -0     134.188          -0     132.226       856.1           0           0  -0.0001809          -0           0           0
  867            0     2.57942           0       1e-07   -0.000634     17.9438          -0     134.188          -0     132.226       857.1           0           0  -0.0006339          -0           0           0
  868            0     2.57942           0       1e-07   -0.000209     17.9438          -0     134.188          -0     132.226       858.1           0           0  -0.0002089          -0           0           0
  869            0     2.57942           0       1e-07    0.000187     17.9438          -0     134.188          -0     132.226       859.1           0           0   0.0001871           0           0           0
  870            0     2.57942           0       1e-07    -0.00095     17.9438          -0     134.188          -0     132.226       860.1           0           0  -0.0009499          -0           0           0
  871            0     2.57942           0       1e-07    0.000715     17.9438          -0     134.188          -0     132.226       861.1           0           0   0.0007151           0           0           0
  872            0     2.57942           0       1e-07    0.001203     17.9438          -0     134.188          -0     132.226       862.1           0           0   0.0012031           0           0           0
  873            0     2.57942           0       1e-07   -0.000526     17.9438          -0     134.188          -0     132.226       863.1           0           0  -0.0005259          -0           0           0
  874            0     2.57942           0       1e-07   -0.001102     17.9438          -0     134.188          -0     132.226       864.1           0           0  -0.0011019          -0           0           0
  875            0     2.57942           0       1e-07   -0.000677     17.9438          -0     134.188          -0     132.226       865.1           0           0  -0.0006769          -0           0           0
  876            0     2.57942           0       1e-07    0.001037     17.9438          -0     134.188          -0     132.226       866.1           0           0   0.0010371           0           0           0
  877            0     2.57942           0       1e-07    -0.00049     17.9438          -0     134.188          -0     132.226       867.1           0           0  -0.0004899          -0           0           0
  878            0     2.57942           0       1e-07    0.000452     17.9438          -0     134.188          -0     132.226       868.1           0           0   0.0004521           0           0           0
  879            0     2.57942           0       1e-07    0.000921     17.9438          -0     134.188          -0     132.226       869.1           0           0   0.0009211           0           0           0
  880            0     2.57942           0       1e-07   -0.001651     17.9438          -0     134.188          -0     132.226       870.1           0           0  -0.0016509          -0           0           0
  881            0     2.57942           0       1e-07    0.000943     17.9438          -0     134.188          -0     132.226       871.1           0           0   0.0009431           0           0           0
  882            0     2.57942           0       1e-07    0.000732     17.9438          -0     134.188          -0     132.226       872.1           0           0   0.0007321           0           0           0
  883            0     2.57942           0       1e-07   -0.000363     17.9438          -0     134.188          -0     132.226       873.1           0           0  -0.0003629          -0           0           0
  884            0     2.57942           0       1e-07   -0.000408     17.9438          -0     134.188          -0     132.226       874.1           0           0  -0.0004079          -0           0           0
  885            0     2.57942           0       1e-07   -0.000566     17.9438          -0     134.188          -0     132.226       875.1           0           0  -0.0005659          -0           0           0
  886            0     2.57942           0       1e-07    0.000396     17.9438          -0     134.188          -0     132.226       876.1           0           0   0.0003961           0           0           0
  887            0     2.57942           0       1e-07    0.001107     17.9438          -0     134.188          -0     132.226       877.1           0           0   0.0011071           0           0           0
  888            0     2.57942           0       1e-07    -0.00069     17.9438          -0     134.188          -0     132.226       878.1           0           0  -0.0006899          -0           0           0
  889            0     2.57942           0       1e-07    0.000201     17.9438          -0     134.188          -0     132.226       879.1           0           0   0.0002011           0           0           0
  890            0     2.57942           0       1e-07     6.1e-05     17.9438          -0     134.188          -0     132.226       880.1           0           0    6.11e-05           0           0           0
  891            0     2.57942           0       1e-07   -0.002301     17.9438          -0     134.188          -0     132.226       881.1           0           0  -0.0023009          -0           0           0
  892            0     2.57942           0       1e-07    -1.9e-05     17.9438          -0     134.188          -0     132.226       882.1           0           0   -1.89e-05          -0           0           0
  893            0     2.57942           0       1e-07    0.000685     17.9438          -0     134.188          -0     132.226       883.1           0           0   0.0006851           0           0           0
  894            0     2.57942           0       1e-07    -6.7e-05     17.9438          -0     134.188          -0     132.226       884.1           0           0   -6.69e-05          -0           0           0
  895            0     2.57942           0       1e-07    0.001288     17.9438          -0     134.188          -0     132.226       885.1           0           0   0.0012881           0           0           0
  896            0     2.57942           0       1e-07    0.000138     17.9438          -0     134.188          -0     132.226       886.1           0           0   0.0001381           0           0           0
  897            0     2.57942           0       1e-07    0.000458     17.9438          -0     134.188          -0     132.226       887.1           0           0   0.0004581           0           0           0
  898            0     2.57942           0       1e-07    -0.00264     17.9438          -0     134.188          -0     132.226       888.1           0           0  -0.0026399          -0           0           0
  899            0     2.57942           0       1e-07   -0.000637     17.9438          -0     134.188          -0     132.226       889.1           0           0  -0.0006369          -0           0           0
  900            0     2.57942           0       1e-07   -0.001812     17.9438          -0     134.188          -0     132.226       890.1           0           0  -0.0018119          -0           0           0
  901            0     2.57942           0       1e-07     0.00164     17.9438          -0     134.188          -0     132.226       891.1           0           0   0.0016401           0           0           0
  902            0     2.57942           0       1e-07   -0.000588     17.9438          -0     134.188          -0     132.226       892.1           0           0  -0.0005879          -0           0           0
  903            0     2.57942           0       1e-07   -0.001332     17.9438          -0     134.188          -0     132.226       893.1           0           0  -0.0013319          -0           0           0
  904            0     2.57942           0       1e-07   -0.000611     17.9438          -0     134.188          -0     132.226       894.1           0           0  -0.0006109          -0           0           0
  905            0     2.57942           0       1e-07     0.00038     17.9438          -0     134.188          -0     132.226       895.1           0           0   0.0003801           0           0           0
  906            0     2.57942           0       1e-07   -0.000239     17.9438          -0     134.188          -0     132.226       896.1           0           0  -0.0002389          -0           0           0
  907            0     2.57942           0       1e-07    0.001039     17.9438          -0     134.188          -0     132.226       897.1           0           0   0.0010391           0           0           0
  908            0     2.57942           0       1e-07    -0.00069     17.9438          -0     134.188          -0     132.226       898.1           0           0  -0.0006899          -0           0           0
  909            0     2.57942           0       1e-07   -0.000681     17.9438          -0     134.188          -0     132.226       899.1           0           0  -0.0006809          -0           0           0
  910            0     2.57942           0       1e-07    0.001571     17.9438          -0     134.188          -0     132.226       900.1           0           0   0.0015711           0           0           0
  911            0     2.57942           0       1e-07    0.001312     17.9438          -0     134.188          -0     132.226       901.1           0           0   0.0013121           0           0           0
  912            0     2.57942           0       1e-07    0.002147     17.9438          -0     134.188          -0     132.226       902.1           0           0   0.0021471           0           0           0
  913            0     2.57942           0       1e-07    0.000466     17.9438          -0     134.188          -0     132.226       903.1           0           0   0.0004661           0           0           0
  914            0     2.57942           0       1e-07    0.001093     17.9438          -0     134.188          -0     132.226       904.1           0           0   0.0010931           0           0           0
  915            0     2.57942           0       1e-07    0.001367     17.9438          -0     134.188          -0     132.226       905.1           0           0   0.0013671           0           0           0
  916            0     2.57942           0       1e-07      -6e-06     17.9438          -0     134.188          -0     132.226       906.1           0           0    -5.9e-06          -0           0           0
  917            0     2.57942           0       1e-07    0.000435     17.9438          -0     134.188          -0     132.226       907.1           0           0   0.0004351           0           0           0
  918            0     2.57942           0       1e-07    0.000793     17.9438          -0     134.188          -0     132.226       908.1           0           0   0.0007931           0           0           0
  919            0     2.57942           0       1e-07   -0.000392     17.9438          -0     134.188          -0     132.226       909.1           0           0  -0.0003919          -0           0           0
  920            0     2.57942           0       1e-07     5.7e-05     17.9438          -0     134.188          -0     132.226       910.1           0           0    5.71e-05           0           0           0
  921            0     2.57942           0       1e-07    0.001455     17.9438          -0     134.188          -0     132.226       911.1           0           0   0.0014551           0           0           0
  922            0     2.57942           0       1e-07    0.001648     17.9438          -0     134.188          -0     132.226       912.1           0           0   0.0016481           0           0           0
  923            0     2.57942           0       1e-07    0.001484     17.9438          -0     134.188          -0     132.226       913.1           0           0   0.0014841           0           0           0
  924            0     2.57942           0       1e-07    0.000487     17.9438          -0     134.188          -0     132.226       914.1           0           0   0.0004871           0           0           0
  925            0     2.57942           0       1e-07    0.001491     17.9438          -0     134.188          -0     132.226       915.1           0           0   0.0014911           0           0           0
  926            0     2.57942           0       1e-07   -0.000167     17.9438          -0     134.188          -0     132.226       916.1           0           0  -0.0001669          -0           0           0
  927            0     2.57942           0       1e-07    0.000671     17.9438          -0     134.188          -0     132.226       917.1           0           0   0.0006711           0           0           0
  928            0     2.57942           0       1e-07     1.9e-05     17.9438          -0     134.188          -0     132.226       918.1           0           0    1.91e-05           0           0           0
  929            0     2.57942           0       1e-07    0.001282     17.9438          -0     134.188          -0     132.226       919.1           0           0   0.0012821           0           0           0
  930            0     2.57942           0       1e-07    0.001434     17.9438          -0     134.188          -0     132.226       920.1           0           0   0.0014341           0           0           0
  931            0     2.57942           0       1e-07    0.000211     17.9438          -0     134.188          -0     132.226       921.1           0           0   0.0002111           0           0           0
  932            0     2.57942           0       1e-07   -0.001568     17.9438          -0     134.188          -0     132.226       922.1           0           0  -0.0015679          -0           0           0
  933            0     2.57942           0       1e-07   -0.001189     17.9438          -0     134.188          -0     132.226       923.1           0           0  -0.0011889          -0           0           0
  934            0     2.57942           0       1e-07   -0.000769     17.9438          -0     134.188          -0     132.226       924.1           0           0  -0.0007689          -0           0           0
  935            0     2.57942           0       1e-07   -0.000242     17.9438          -0     134.188          -0     132.226       925.1           0           0  -0.0002419          -0           0           0
  936            0     2.57942           0       1e-07   -0.001302     17.9438          -0     134.188          -0     132.226       926.1           0           0  -0.0013019          -0           0           0
  937            0     2.57942           0       1e-07   -0.000652     17.9438          -0     134.188          -0     132.226       927.1           0           0  -0.0006519          -0           0           0
  938            0     2.57942           0       1e-07   -0.000478     17.9438          -0     134.188          -0     132.226       928.1           0           0  -0.0004779          -0           0           0
  939            0     2.57942           0       1e-07   -0.001229     17.9438          -0     134.188          -0     132.226       929.1           0           0  -0.0012289          -0           0           0
  940            0     2.57942           0       1e-07   -0.001844     17.9438          -0     134.188          -0     132.226       930.1           0           0  -0.0018439          -0           0           0
  941            0     2.57942           0       1e-07   -0.000645     17.9438          -0     134.188          -0     132.226       931.1           0           0  -0.0006449          -0           0           0
  942            0     2.57942           0       1e-07   -0.000698     17.9438          -0     134.188          -0     132.226       932.1           0           0  -0.0006979          -0           0           0
  943            0     2.57942           0       1e-07   -0.000284     17.9438          -0     134.188          -0     132.226       933.1           0           0  -0.0002839          -0           0           0
  944            0     2.57942           0       1e-07   -0.000577     17.9438          -0     134.188          -0     132.226       934.1           0           0  -0.0005769          -0           0           0
  945            0     2.57942           0       1e-07   -0.001394     17.9438          -0     134.188          -0     132.226       935.1           0           0  -0.0013939          -0           0           0
  946            0     2.57942           0       1e-07   -0.002296     17.9438          -0     134.188          -0     132.226       936.1           0           0  -0.0022959          -0           0           0
  947            0     2.57942           0       1e-07    -0.00356     17.9438          -0     134.188          -0     132.226       937.1           0           0  -0.0035599          -0           0           0
  948            0     2.57942           0       1e-07   -0.003348     17.9438          -0     134.188          -0     132.226       938.1           0           0  -0.0033479          -0           0           0
  949            0     2.57942           0       1e-07   -0.002136     17.9438          -0     134.188          -0     132.226       939.1           0           0  -0.0021359          -0           0           0
  950            0     2.57942           0       1e-07   -0.003243     17.9438          -0     134.188          -0     132.226       940.1           0           0  -0.0032429          -0           0           0
  951            0     2.57942           0       1e-07   -0.001102     17.9438          -0     134.188          -0     132.226       941.1           0           0  -0.0011019          -0           0           0
  952            0     2.57942           0       1e-07   -0.002275     17.9438          -0     134.188          -0     132.226       942.1           0           0  -0.0022749          -0           0           0
  953            0     2.57942           0       1e-07   -0.001713     17.9438          -0     134.188          -0     132.226       943.1           0           0  -0.0017129          -0           0           0
  954            0     2.57942           0       1e-07   -0.002587     17.9438          -0     134.188          -0     132.226       944.1           0           0  -0.0025869          -0           0           0
  955            0     2.57942           0       1e-07    -0.00387     17.9438          -0     134.188          -0     132.226       945.1           0           0  -0.0038699          -0           0           0
  956            0     2.57942           0       1e-07   -0.002766     17.9438          -0     134.188          -0     132.226       946.1           0           0  -0.0027659          -0           0           0
  957            0     2.57942           0       1e-07   -0.001527     17.9438          -0     134.188          -0     132.226       947.1           0           0  -0.0015269          -0           0           0
  958            0     2.57942           0       1e-07   -0.001501     17.9438          -0     134.188          -0     132.226       948.1           0           0  -0.0015009          -0           0           0
  959            0     2.57942           0       1e-07   -0.003324     17.9438          -0     134.188          -0     132.226       949.1           0           0  -0.0033239          -0           0           0
  960            0     2.57942           0       1e-07   -0.001745     17.9438          -0     134.188          -0     132.226       950.1           0           0  -0.0017449          -0           0           0
  961            0     2.57942           0       1e-07   -0.001439     17.9438          -0     134.188          -0     132.226       951.1           0           0  -0.0014389          -0           0           0
  962            0     2.57942           0       1e-07   -0.002277     17.9438          -0     134.188          -0     132.226       952.1           0           0  -0.0022769          -0           0           0
  963            0     2.57942           0       1e-07   -0.001579     17.9438          -0     134.188          -0     132.226       953.1           0           0  -0.0015789          -0           0           0
  964            0     2.57942           0       1e-07   -0.002898     17.9438          -0     134.188          -0     132.226       954.1           0           0  -0.0028979          -0           0           0
  965            0     2.57942           0       1e-07   -0.002582     17.9438          -0     134.188          -0     132.226       955.1           0           0  -0.0025819          -0           0           0
  966            0     2.57942           0       1e-07   -0.001804     17.9438          -0     134.188          -0     132.226       956.1           0           0  -0.0018039          -0           0           0
  967            0     2.57942           0       1e-07   -0.002693     17.9438          -0     134.188          -0     132.226       957.1           0           0  -0.0026929          -0           0           0
  968            0     2.57942           0       1e-07   -0.002973     17.9438          -0     134.188          -0     132.226       958.1           0           0  -0.0029729          -0           0           0
  969            0     2.57942           0       1e-07   -0.000965     17.9438          -0     134.188          -0     132.226       959.1           0           0  -0.0009649          -0           0           0
  970            0     2.57942           0       1e-07   -0.002686     17.9438          -0     134.188          -0     132.226       960.1           0           0  -0.0026859          -0           0           0
  971            0     2.57942           0       1e-07   -0.003361     17.9438          -0     134.188          -0     132.226       961.1           0           0  -0.0033609          -0           0           0
  972            0     2.57942           0       1e-07   -0.002866     17.9438          -0     134.188          -0     132.226       962.1           0           0  -0.0028659          -0           0           0
  973            0     2.57942           0       1e-07   -0.002989     17.9438          -0     134.188          -0     132.226       963.1           0           0  -0.0029889          -0           0           0
  974            0     2.57942           0       1e-07   -0.004664     17.9438          -0     134.188          -0     132.226       964.1           0           0  -0.0046639          -0           0           0
  975            0     2.57942           0       1e-07   -0.002078     17.9438          -0     134.188          -0     132.226       965.1           0           0  -0.0020779          -0           0           0
  976            0     2.57942           0       1e-07   -0.002452     17.9438          -0     134.188          -0     132.226       966.1           0           0  -0.0024519          -0           0           0
  977            0     2.57942           0       1e-07   -0.003484     17.9438          -0     134.188          -0     132.226       967.1           0           0  -0.0034839          -0           0           0
  978            0     2.57942           0       1e-07   -0.003025     17.9438          -0     134.188          -0     132.226       968.1           0           0  -0.0030249          -0           0           0
  979            0     2.57942           0       1e-07   -0.001742     17.9438          -0     134.188          -0     132.226       969.1           0           0  -0.0017419          -0           0           0
  980            0     2.57942           0       1e-07   -0.002954     17.9438          -0     134.188          -0     132.226       970.1           0           0  -0.0029539          -0           0           0
  981            0     2.57942           0       1e-07    -0.00298     17.9438          -0     134.188          -0     132.226       971.1           0           0  -0.0029799          -0           0           0
  982            0     2.57942           0       1e-07   -0.002597     17.9438          -0     134.188          -0     132.226       972.1           0           0  -0.0025969          -0           0           0
  983            0     2.57942           0       1e-07   -0.002617     17.9438          -0     134.188          -0     132.226       973.1           0           0  -0.0026169          -0           0           0
  984            0     2.57942           0       1e-07   -0.003468     17.9438          -0     134.188          -0     132.226       974.1           0           0  -0.0034679          -0           0           0
  985            0     2.57942           0       1e-07   -0.004195     17.9438          -0     134.188          -0     132.226       975.1           0           0  -0.0041949          -0           0           0
  986            0     2.57942           0       1e-07   -0.002393     17.9438          -0     134.188          -0     132.226       976.1           0           0  -0.0023929          -0           0           0
  987            0     2.57942           0       1e-07   -0.003803     17.9438          -0     134.188          -0     132.226       977.1           0           0  -0.0038029          -0           0           0
  988            0     2.57942           0       1e-07   -0.003323     17.9438          -0     134.188          -0     132.226       978.1           0           0  -0.0033229          -0           0           0
  989            0     2.57942           0       1e-07   -0.001604     17.9438          -0     134.188          -0     132.226       979.1           0           0  -0.0016039          -0           0           0
  990            0     2.57942           0       1e-07   -0.002593     17.9438          -0     134.188          -0     132.226       980.1           0           0  -0.0025929          -0           0           0
  991            0     2.57942           0       1e-07   -0.002912     17.9438          -0     134.188          -0     132.226       981.1           0           0  -0.0029119          -0           0           0
  992            0     2.57942           0       1e-07   -0.002252     17.9438          -0     134.188          -0     132.226       982.1           0           0  -0.0022519          -0           0           0
  993            0     2.57942           0       1e-07   -0.001518     17.9438          -0     134.188          -0     132.226       983.1           0           0  -0.0015179          -0           0           0
  994            0     2.57942           0       1e-07   -0.002411     17.9438          -0     134.188          -0     132.226       984.1           0           0  -0.0024109          -0           0           0
  995            0     2.57942           0       1e-07   -0.001075     17.9438          -0     134.188          -0     132.226       985.1           0           0  -0.0010749          -0           0           0
  996            0     2.57942           0       1e-07   -0.000432     17.9438          -0     134.188          -0     132.226       986.1           0           0  -0.0004319          -0           0           0
  997            0     2.57942           0       1e-07   -0.003734     17.9438          -0     134.188          -0     132.226       987.1           0           0  -0.0037339          -0           0           0
  998            0     2.57942           0       1e-07   -0.002365     17.9438          -0     134.188          -0     132.226       988.1           0           0  -0.0023649          -0           0           0
  999            0     2.57942           0       1e-07   -0.001272     17.9438          -0     134.188          -0     132.226       989.1           0           0  -0.0012719          -0           0           0
 1000            0     2.57942           0       1e-07   -0.004035     17.9438          -0     134.188          -0     132.226       990.1           0           0  -0.0040349          -0           0           0
 1001            0     2.57942           0       1e-07   -0.002935     17.9438          -0     134.188          -0     132.226       991.1           0           0  -0.0029349          -0           0           0
 1002            0     2.57942           0       1e-07   -0.003855     17.9438          -0     134.188          -0     132.226       992.1           0           0  -0.0038549          -0           0           0
 1003            0     2.57942           0       1e-07   -0.002514     17.9438          -0     134.188          -0     132.226       993.1           0           0  -0.0025139          -0           0           0
 1004            0     2.57942           0       1e-07   -0.000853     17.9438          -0     134.188          -0     132.226       994.1           0           0  -0.0008529          -0           0           0
 1005            0     2.57942           0       1e-07    -0.00191     17.9438          -0     134.188          -0     132.226       995.1           0           0  -0.0019099          -0           0           0
 1006            0     2.57942           0       1e-07    -0.00233     17.9438          -0     134.188          -0     132.226       996.1           0           0  -0.0023299          -0           0           0
 1007            0     2.57942           0       1e-07   -0.003765     17.9438          -0     134.188          -0     132.226       997.1           0           0  -0.0037649          -0           0           0
 1008            0     2.57942           0       1e-07   -0.002227     17.9438          -0     134.188          -0     132.226       998.1           0           0  -0.0022269          -0           0           0
 1009            0     2.57942           0       1e-07   -0.002474     17.9438          -0     134.188          -0     132.226       999.1           0           0  -0.0024739          -0           0           0
 1010            0     2.57942           0       1e-07   -0.001517     17.9438          -0     134.188          -0     132.226      1000.1           0           0  -0.0015169          -0           0           0
 1011            0     2.57942           0       1e-07   -0.001729     17.9438          -0     134.188          -0     132.226      1001.1           0           0  -0.0017289          -0           0           0
 1012            0     2.57942           0       1e-07    -0.00243     17.9438          -0     134.188          -0     132.226      1002.1           0           0  -0.0024299          -0           0           0
 1013            0     2.57942           0       1e-07   -0.002513     17.9438          -0     134.188          -0     132.226      1003.1           0           0  -0.0025129          -0           0           0
 1014            0     2.57942           0       1e-07   -0.001862     17.9438          -0     134.188          -0     132.226      1004.1           0           0  -0.0018619          -0           0           0
 1015            0     2.57942           0       1e-07   -0.003567     17.9438          -0     134.188          -0     132.226      1005.1           0           0  -0.0035669          -0           0           0
 1016            0     2.57942           0       1e-07   -0.002034     17.9438          -0     134.188          -0     132.226      1006.1           0           0  -0.0020339          -0           0           0
 1017            0     2.57942           0       1e-07   -0.002365     17.9438          -0     134.188          -0     132.226      1007.1           0           0  -0.0023649          -0           0           0
 1018            0     2.57942           0       1e-07   -0.000597     17.9438          -0     134.188          -0     132.226      1008.1           0           0  -0.0005969          -0           0           0
 1019            0     2.57942           0       1e-07    -0.00188     17.9438          -0     134.188          -0     132.226      1009.1           0           0  -0.0018799          -0           0           0
 1020            0     2.57942           0       1e-07   -0.002462     17.9438          -0     134.188          -0     132.226      1010.1           0           0  -0.0024619          -0           0           0
 1021            0     2.57942           0       1e-07   -0.002355     17.9438          -0     134.188          -0     132.226      1011.1           0           0  -0.0023549          -0           0           0
 1022            0     2.57942           0       1e-07   -0.002082     17.9438          -0     134.188          -0     132.226      1012.1           0           0  -0.0020819          -0           0           0
 1023            0     2.57942           0       1e-07   -0.001947     17.9438          -0     134.188          -0     132.226      1013.1           0           0  -0.0019469          -0           0           0
 1024            0     2.57942           0       1e-07   -0.002953     17.9438          -0     134.188          -0     132.226      1014.1           0           0  -0.0029529          -0           0           0
 1025            0     2.57942           0       1e-07    -0.00369     17.9438          -0     134.188          -0     132.226      1015.1           0           0  -0.0036899          -0           0           0
 1026            0     2.57942           0       1e-07   -0.002452     17.9438          -0     134.188          -0     132.226      1016.1           0           0  -0.0024519          -0           0           0
 1027            0     2.57942           0       1e-07   -0.003602     17.9438          -0     134.188          -0     132.226      1017.1           0           0  -0.0036019          -0           0           0
 1028            0     2.57942           0       1e-07   -0.003768     17.9438          -0     134.188          -0     132.226      1018.1           0           0  -0.0037679          -0           0           0
 1029            0     2.57942           0       1e-07   -0.003133     17.9438          -0     134.188          -0     132.226      1019.1           0           0  -0.0031329          -0           0           0
 1030            0     2.57942           0       1e-07   -0.002889     17.9438          -0     134.188          -0     132.226      1020.1           0           0  -0.0028889          -0           0           0
 1031            0     2.57942           0       1e-07   -0.002172     17.9438          -0     134.188          -0     132.226      1021.1           0           0  -0.0021719          -0           0           0
 1032            0     2.57942           0       1e-07   -0.001888     17.9438          -0     134.188          -0     132.226      1022.1           0           0  -0.0018879          -0           0           0
 1033            0     2.57942           0       1e-07   -0.003156     17.9438          -0     134.188          -0     132.226      1023.1           0           0  -0.0031559          -0           0           0
 1034            0     2.57942           0       1e-07   -0.002192     17.9438          -0     134.188          -0     132.226      1024.1           0           0  -0.0021919          -0           0           0
 1035            0     2.57942           0       1e-07   -0.003385     17.9438          -0     134.188          -0     132.226      1025.1           0           0  -0.0033849          -0           0           0
 1036            0     2.57942           0       1e-07   -0.003859     17.9438          -0     134.188          -0     132.226      1026.1           0           0  -0.0038589          -0           0           0
 1037            0     2.57942           0       1e-07   -0.001588     17.9438          -0     134.188          -0     132.226      1027.1           0           0  -0.0015879          -0           0           0
 1038            0     2.57942           0       1e-07   -0.001415     17.9438          -0     134.188          -0     132.226      1028.1           0           0  -0.0014149          -0           0           0
 1039            0     2.57942           0       1e-07   -0.002287     17.9438          -0     134.188          -0     132.226      1029.1           0           0  -0.0022869          -0           0           0
 1040            0     2.57942           0       1e-07   -0.001576     17.9438          -0     134.188          -0     132.226      1030.1           0           0  -0.0015759          -0           0           0
 1041            0     2.57942           0       1e-07   -0.003134     17.9438          -0     134.188          -0     132.226      1031.1           0           0  -0.0031339          -0           0           0
 1042            0     2.57942           0       1e-07   -0.003036     17.9438          -0     134.188          -0     132.226      1032.1           0           0  -0.0030359          -0           0           0
 1043            0     2.57942           0       1e-07   -0.002326     17.9438          -0     134.188          -0     132.226      1033.1           0           0  -0.0023259          -0           0           0
 1044            0     2.57942           0       1e-07   -0.004479     17.9438          -0     134.188          -0     132.226      1034.1           0           0  -0.0044789          -0           0           0
 1045            0     2.57942           0       1e-07    -0.00352     17.9438          -0     134.188          -0     132.226      1035.1           0           0  -0.0035199          -0           0           0
 1046            0     2.57942           0       1e-07   -0.002694     17.9438          -0     134.188          -0     132.226      1036.1           0           0  -0.0026939          -0           0           0
 1047            0     2.57942           0       1e-07   -0.003199     17.9438          -0     134.188          -0     132.226      1037.1           0           0  -0.0031989          -0           0           0
 1048            0     2.57942           0       1e-07   -0.001967     17.9438          -0     134.188          -0     132.226      1038.1           0           0  -0.0019669          -0           0           0
 1049            0     2.57942           0       1e-07   -0.003257     17.9438          -0     134.188          -0     132.226      1039.1           0           0  -0.0032569          -0           0           0
 1050            0     2.57942           0       1e-07   -0.003243     17.9438          -0     134.188          -0     132.226      1040.1           0           0  -0.0032429          -0           0           0
 1051            0     2.57942           0       1e-07   -0.000683     17.9438          -0     134.188          -0     132.226      1041.1           0           0  -0.0006829          -0           0           0
 1052            0     2.57942           0       1e-07   -0.002282     17.9438          -0     134.188          -0     132.226      1042.1           0           0  -0.0022819          -0           0           0
 1053            0     2.57942           0       1e-07   -0.001818     17.9438          -0     134.188          -0     132.226      1043.1           0           0  -0.0018179          -0           0           0
 1054            0     2.57942           0       1e-07   -0.001408     17.9438          -0     134.188          -0     132.226      1044.1           0           0  -0.0014079          -0           0           0
 1055            0     2.57942           0       1e-07   -0.003102     17.9438          -0     134.188          -0     132.226      1045.1           0           0  -0.0031019          -0           0           0
 1056            0     2.57942           0       1e-07   -0.002331     17.9438          -0     134.188          -0     132.226      1046.1           0           0  -0.0023309          -0           0           0
 1057            0     2.57942           0       1e-07   -0.001468     17.9438          -0     134.188          -0     132.226      1047.1           0           0  -0.0014679          -0           0           0
 1058            0     2.57942           0       1e-07   -0.001755     17.9438          -0     134.188          -0     132.226      1048.1           0           0  -0.0017549          -0           0           0
 1059            0     2.57942           0       1e-07   -0.003238     17.9438          -0     134.188          -0     132.226      1049.1           0           0  -0.0032379          -0           0           0
 1060            0     2.57942           0       1e-07   -0.003206     17.9438          -0     134.188          -0     132.226      1050.1           0           0  -0.0032059          -0           0           0
 1061            0     2.57942           0       1e-07   -0.002597     17.9438          -0     134.188          -0     132.226      1051.1           0           0  -0.0025969          -0           0           0
 1062            0     2.57942           0       1e-07   -0.003007     17.9438          -0     134.188          -0     132.226      1052.1           0           0  -0.0030069          -0           0           0
 1063            0     2.57942           0       1e-07   -0.001362     17.9438          -0     134.188          -0     132.226      1053.1           0           0  -0.0013619          -0           0           0
 1064            0     2.57942           0       1e-07    0.000293     17.9438          -0     134.188          -0     132.226      1054.1           0           0   0.0002931           0           0           0
 1065            0     2.57942           0       1e-07   -0.001486     17.9438          -0     134.188          -0     132.226      1055.1           0           0  -0.0014859          -0           0           0
 1066            0     2.57942           0       1e-07   -0.001122     17.9438          -0     134.188          -0     132.226      1056.1           0           0  -0.0011219          -0           0           0
 1067            0     2.57942           0       1e-07   -0.001914     17.9438          -0     134.188          -0     132.226      1057.1           0           0  -0.0019139          -0           0           0
 1068            0     2.57942           0       1e-07   -0.002071     17.9438          -0     134.188          -0     132.226      1058.1           0           0  -0.0020709          -0           0           0
 1069            0     2.57942           0       1e-07   -0.003542     17.9438          -0     134.188          -0     132.226      1059.1           0           0  -0.0035419          -0           0           0
 1070            0     2.57942           0       1e-07   -0.003087     17.9438          -0     134.188          -0     132.226      1060.1           0           0  -0.0030869          -0           0           0
 1071            0     2.57942           0       1e-07   -0.000611     17.9438          -0     134.188          -0     132.226      1061.1           0           0  -0.0006109          -0           0           0
 1072            0     2.57942           0       1e-07   -0.001832     17.9438          -0     134.188          -0     132.226      1062.1           0           0  -0.0018319          -0           0           0
 1073            0     2.57942           0       1e-07   -0.001269     17.9438          -0     134.188          -0     132.226      1063.1           0           0  -0.0012689          -0           0           0
 1074            0     2.57942           0       1e-07   -0.001728     17.9438          -0     134.188          -0     132.226      1064.1           0           0  -0.0017279          -0           0           0
 1075            0     2.57942           0       1e-07   -0.001937     17.9438          -0     134.188          -0     132.226      1065.1           0           0  -0.0019369          -0           0           0
 1076            0     2.57942           0       1e-07   -0.000534     17.9438          -0     134.188          -0     132.226      1066.1           0           0  -0.0005339          -0           0           0
 1077            0     2.57942           0       1e-07    0.000616     17.9438          -0     134.188          -0     132.226      1067.1           0           0   0.0006161           0           0           0
 1078            0     2.57942           0       1e-07    -0.00149     17.9438          -0     134.188          -0     132.226      1068.1           0           0  -0.0014899          -0           0           0
 1079            0     2.57942           0       1e-07   -0.001956     17.9438          -0     134.188          -0     132.226      1069.1           0           0  -0.0019559          -0           0           0
 1080            0     2.57942           0       1e-07   -0.003097     17.9438          -0     134.188          -0     132.226      1070.1           0           0  -0.0030969          -0           0           0
 1081            0     2.57942           0       1e-07   -0.001645     17.9438          -0     134.188          -0     132.226      1071.1           0           0  -0.0016449          -0           0           0
 1082            0     2.57942           0       1e-07   -0.001915     17.9438          -0     134.188          -0     132.226      1072.1           0           0  -0.0019149          -0           0           0
 1083            0     2.57942           0       1e-07   -0.001999     17.9438          -0     134.188          -0     132.226      1073.1           0           0  -0.0019989          -0           0           0
 1084            0     2.57942           0       1e-07    -0.00311     17.9438          -0     134.188          -0     132.226      1074.1           0           0  -0.0031099          -0           0           0
 1085            0     2.57942           0       1e-07   -0.003175     17.9438          -0     134.188          -0     132.226      1075.1           0           0  -0.0031749          -0           0           0
 1086            0     2.57942           0       1e-07   -0.002526     17.9438          -0     134.188          -0     132.226      1076.1           0           0  -0.0025259          -0           0           0
 1087            0     2.57942           0       1e-07    -0.00354     17.9438          -0     134.188          -0     132.226      1077.1           0           0  -0.0035399          -0           0           0
 1088            0     2.57942           0       1e-07   -0.002208     17.9438          -0     134.188          -0     132.226      1078.1           0           0  -0.0022079          -0           0           0
 1089            0     2.57942           0       1e-07   -0.003891     17.9438          -0     134.188          -0     132.226      1079.1           0           0  -0.0038909          -0           0           0
 1090            0     2.57942           0       1e-07   -0.003138     17.9438          -0     134.188          -0     132.226      1080.1           0           0  -0.0031379          -0           0           0
 1091            0     2.57942           0       1e-07   -0.003504     17.9438          -0     134.188          -0     132.226      1081.1           0           0  -0.0035039          -0           0           0
 1092            0     2.57942           0       1e-07   -0.004438     17.9438          -0     134.188          -0     132.226      1082.1           0           0  -0.0044379          -0           0           0
 1093            0     2.57942           0       1e-07   -0.003927     17.9438          -0     134.188          -0     132.226      1083.1           0           0  -0.0039269          -0           0           0
 1094            0     2.57942           0       1e-07   -0.003309     17.9438          -0     134.188          -0     132.226      1084.1           0           0  -0.0033089          -0           0           0
 1095            0     2.57942           0       1e-07   -0.002611     17.9438          -0     134.188          -0     132.226      1085.1           0           0  -0.0026109          -0           0           0
 1096            0     2.57942           0       1e-07   -0.002077     17.9438          -0     134.188          -0     132.226      1086.1           0           0  -0.0020769          -0           0           0
 1097            0     2.57942           0       1e-07   -0.001867     17.9438          -0     134.188          -0     132.226      1087.1           0           0  -0.0018669          -0           0           0
 1098            0     2.57942           0       1e-07   -0.002002     17.9438          -0     134.188          -0     132.226      1088.1           0           0  -0.0020019          -0           0           0
 1099            0     2.57942           0       1e-07    -0.00148     17.9438          -0     134.188          -0     132.226      1089.1           0           0  -0.0014799          -0           0           0
 1100            0     2.57942           0       1e-07   -0.002041     17.9438          -0     134.188          -0     132.226      1090.1           0           0  -0.0020409          -0           0           0
 1101            0     2.57942           0       1e-07   -0.001959     17.9438          -0     134.188          -0     132.226      1091.1           0           0  -0.0019589          -0           0           0
 1102            0     2.57942           0       1e-07   -0.001744     17.9438          -0     134.188          -0     132.226      1092.1           0           0  -0.0017439          -0           0           0
 1103            0     2.57942           0       1e-07   -0.001457     17.9438          -0     134.188          -0     132.226      1093.1           0           0  -0.0014569          -0           0           0
 1104            0     2.57942           0       1e-07   -0.000712     17.9438          -0     134.188          -0     132.226      1094.1           0           0  -0.0007119          -0           0           0
 1105            0     2.57942           0       1e-07   -0.001433     17.9438          -0     134.188          -0     132.226      1095.1           0           0  -0.0014329          -0           0           0
 1106            0     2.57942           0       1e-07   -0.001263     17.9438          -0     134.188          -0     132.226      1096.1           0           0  -0.0012629          -0           0           0
 1107            0     2.57942           0       1e-07   -0.002043     17.9438          -0     134.188          -0     132.226      1097.1           0           0  -0.0020429          -0           0           0
 1108            0     2.57942           0       1e-07   -0.000169     17.9438          -0     134.188          -0     132.226      1098.1           0           0  -0.0001689          -0           0           0
 1109            0     2.57942           0       1e-07    0.001142     17.9438          -0     134.188          -0     132.226      1099.1           0           0   0.0011421           0           0           0
 1110            0     2.57942           0       1e-07   -0.001024     17.9438          -0     134.188          -0     132.226      1100.1           0           0  -0.0010239          -0           0           0
 1111            0     2.57942           0       1e-07   -0.000985     17.9438          -0     134.188          -0     132.226      1101.1           0           0  -0.0009849          -0           0           0
 1112            0     2.57942           0       1e-07   -0.002725     17.9438          -0     134.188          -0     132.226      1102.1           0           0  -0.0027249          -0           0           0
 1113            0     2.57942           0       1e-07   -0.001092     17.9438          -0     134.188          -0     132.226      1103.1           0           0  -0.0010919          -0           0           0
 1114            0     2.57942           0       1e-07   -0.001596     17.9438          -0     134.188          -0     132.226      1104.1           0           0  -0.0015959          -0           0           0
 1115            0     2.57942           0       1e-07   -0.000923     17.9438          -0     134.188          -0     132.226      1105.1           0           0  -0.0009229          -0           0           0
 1116            0     2.57942           0       1e-07   -0.002545     17.9438          -0     134.188          -0     132.226      1106.1           0           0  -0.0025449          -0           0           0
 1117            0     2.57942           0       1e-07   -0.002054     17.9438          -0     134.188          -0     132.226      1107.1           0           0  -0.0020539          -0           0           0
 1118            0     2.57942           0       1e-07    0.000957     17.9438          -0     134.188          -0     132.226      1108.1           0           0   0.0009571           0           0           0
 1119            0     2.57942           0       1e-07   -0.000582     17.9438          -0     134.188          -0     132.226      1109.1           0           0  -0.0005819          -0           0           0
 1120            0     2.57942           0       1e-07   -0.000118     17.9438          -0     134.188          -0     132.226      1110.1           0           0  -0.0001179          -0           0           0
 1121            0     2.57942           0       1e-07    -0.00202     17.9438          -0     134.188          -0     132.226      1111.1           0           0  -0.0020199          -0           0           0
 1122            0     2.57942           0       1e-07   -0.000296     17.9438          -0     134.188          -0     132.226      1112.1           0           0  -0.0002959          -0           0           0
 1123            0     2.57942           0       1e-07   -0.000359     17.9438          -0     134.188          -0     132.226      1113.1           0           0  -0.0003589          -0           0           0
 1124            0     2.57942           0       1e-07   -0.001582     17.9438          -0     134.188          -0     132.226      1114.1           0           0  -0.0015819          -0           0           0
 1125            0     2.57942           0       1e-07    -0.00071     17.9438          -0     134.188          -0     132.226      1115.1           0           0  -0.0007099          -0           0           0
 1126            0     2.57942           0       1e-07    -2.3e-05     17.9438          -0     134.188          -0     132.226      1116.1           0           0   -2.29e-05          -0           0           0
 1127            0     2.57942           0       1e-07   -0.000508     17.9438          -0     134.188          -0     132.226      1117.1           0           0  -0.0005079          -0           0           0
 1128            0     2.57942           0       1e-07    0.000435     17.9438          -0     134.188          -0     132.226      1118.1           0           0   0.0004351           0           0           0
 1129            0     2.57942           0       1e-07   -0.001164     17.9438          -0     134.188          -0     132.226      1119.1           0           0  -0.0011639          -0           0           0
 1130            0     2.57942           0       1e-07   -0.001576     17.9438          -0     134.188          -0     132.226      1120.1           0           0  -0.0015759          -0           0           0
 1131            0     2.57942           0       1e-07   -0.000376     17.9438          -0     134.188          -0     132.226      1121.1           0           0  -0.0003759          -0           0           0
 1132            0     2.57942           0       1e-07    -0.00157     17.9438          -0     134.188          -0     132.226      1122.1           0           0  -0.0015699          -0           0           0
 1133            0     2.57942           0       1e-07   -0.000228     17.9438          -0     134.188          -0     132.226      1123.1           0           0  -0.0002279          -0           0           0
 1134            0     2.57942           0       1e-07   -0.001364     17.9438          -0     134.188          -0     132.226      1124.1           0           0  -0.0013639          -0           0           0
 1135            0     2.57942           0       1e-07   -0.000162     17.9438          -0     134.188          -0     132.226      1125.1           0           0  -0.0001619          -0           0           0
 1136            0     2.57942           0       1e-07   -0.000514     17.9438          -0     134.188          -0     132.226      1126.1           0           0  -0.0005139          -0           0           0
 1137            0     2.57942           0       1e-07   -0.000129     17.9438          -0     134.188          -0     132.226      1127.1           0           0  -0.0001289          -0           0           0
 1138            0     2.57942           0       1e-07   -0.001191     17.9438          -0     134.188          -0     132.226      1128.1           0           0  -0.0011909          -0           0           0
 1139            0     2.57942           0       1e-07   -0.001983     17.9438          -0     134.188          -0     132.226      1129.1           0           0  -0.0019829          -0           0           0
 1140            0     2.57942           0       1e-07    0.000379     17.9438          -0     134.188          -0     132.226      1130.1           0           0   0.0003791           0           0           0
 1141            0     2.57942           0       1e-07   -0.001108     17.9438          -0     134.188          -0     132.226      1131.1           0           0  -0.0011079          -0           0           0
 1142            0     2.57942           0       1e-07    0.000279     17.9438          -0     134.188          -0     132.226      1132.1           0           0   0.0002791           0           0           0
 1143            0     2.57942           0       1e-07     0.00015     17.9438          -0     134.188          -0     132.226      1133.1           0           0   0.0001501           0           0           0
 1144            0     2.57942           0       1e-07   -0.000563     17.9438          -0     134.188          -0     132.226      1134.1           0           0  -0.0005629          -0           0           0
 1145            0     2.57942           0       1e-07   -0.000358     17.9438          -0     134.188          -0     132.226      1135.1           0           0  -0.0003579          -0           0           0
 1146            0     2.57942           0       1e-07   -0.000715     17.9438          -0     134.188          -0     132.226      1136.1           0           0  -0.0007149          -0           0           0
 1147            0     2.57942           0       1e-07   -0.000189     17.9438          -0     134.188          -0     132.226      1137.1           0           0  -0.0001889          -0           0           0
 1148            0     2.57942           0       1e-07   -0.000949     17.9438          -0     134.188          -0     132.226      1138.1           0           0  -0.0009489          -0           0           0
 1149            0     2.57942           0       1e-07   -0.001378     17.9438          -0     134.188          -0     132.226      1139.1           0           0  -0.0013779          -0           0           0
 1150            0     2.57942           0       1e-07   -0.000885     17.9438          -0     134.188          -0     132.226      1140.1           0           0  -0.0008849          -0           0           0
 1151            0     2.57942           0       1e-07   -0.001403     17.9438          -0     134.188          -0     132.226      1141.1           0           0  -0.0014029          -0           0           0
 1152            0     2.57942           0       1e-07   -0.001285     17.9438          -0     134.188          -0     132.226      1142.1           0           0  -0.0012849          -0           0           0
 1153            0     2.57942           0       1e-07   -0.000136     17.9438          -0     134.188          -0     132.226      1143.1           0           0  -0.0001359          -0           0           0
 1154            0     2.57942           0       1e-07    -4.6e-05     17.9438          -0     134.188          -0     132.226      1144.1           0           0   -4.59e-05          -0           0           0
 1155            0     2.57942           0       1e-07   -0.000576     17.9438          -0     134.188          -0     132.226      1145.1           0           0  -0.0005759          -0           0           0
 1156            0     2.57942           0       1e-07    0.000404     17.9438          -0     134.188          -0     132.226      1146.1           0           0   0.0004041           0           0           0
 1157            0     2.57942           0       1e-07   -0.001863     17.9438          -0     134.188          -0     132.226      1147.1           0           0  -0.0018629          -0           0           0
 1158            0     2.57942           0       1e-07   -0.000152     17.9438          -0     134.188          -0     132.226      1148.1           0           0  -0.0001519          -0           0           0
 1159            0     2.57942           0       1e-07    -0.00078     17.9438          -0     134.188          -0     132.226      1149.1           0           0  -0.0007799          -0           0           0
 1160            0     2.57942           0       1e-07   -0.000314     17.9438          -0     134.188          -0     132.226      1150.1           0           0  -0.0003139          -0           0           0
 1161            0     2.57942           0       1e-07   -0.002382     17.9438          -0     134.188          -0     132.226      1151.1           0           0  -0.0023819          -0           0           0
 1162            0     2.57942           0       1e-07   -0.001528     17.9438          -0     134.188          -0     132.226      1152.1           0           0  -0.0015279          -0           0           0
 1163            0     2.57942           0       1e-07   -0.000706     17.9438          -0     134.188          -0     132.226      1153.1           0           0  -0.0007059          -0           0           0
 1164            0     2.57942           0       1e-07   -0.001344     17.9438          -0     134.188          -0     132.226      1154.1           0           0  -0.0013439          -0           0           0
 1165            0     2.57942           0       1e-07   -0.002154     17.9438          -0     134.188          -0     132.226      1155.1           0           0  -0.0021539          -0           0           0
 1166            0     2.57942           0       1e-07   -0.003956     17.9438          -0     134.188          -0     132.226      1156.1           0           0  -0.0039559          -0           0           0
 1167            0     2.57942           0       1e-07   -0.000485     17.9438          -0     134.188          -0     132.226      1157.1           0           0  -0.0004849          -0           0           0
 1168            0     2.57942           0       1e-07   -0.001569     17.9438          -0     134.188          -0     132.226      1158.1           0           0  -0.0015689          -0           0           0
 1169            0     2.57942           0       1e-07   -0.000648     17.9438          -0     134.188          -0     132.226      1159.1           0           0  -0.0006479          -0           0           0
 1170            0     2.57942           0       1e-07   -0.001693     17.9438          -0     134.188          -0     132.226      1160.1           0           0  -0.0016929          -0           0           0
 1171            0     2.57942           0       1e-07   -0.003506     17.9438          -0     134.188          -0     132.226      1161.1           0           0  -0.0035059          -0           0           0
 1172            0     2.57942           0       1e-07   -0.001092     17.9438          -0     134.188          -0     132.226      1162.1           0           0  -0.0010919          -0           0           0
 1173            0     2.57942           0       1e-07    -0.00119     17.9438          -0     134.188          -0     132.226      1163.1           0           0  -0.0011899          -0           0           0
 1174            0     2.57942           0       1e-07   -0.001058     17.9438          -0     134.188          -0     132.226      1164.1           0           0  -0.0010579          -0           0           0
 1175            0     2.57942           0       1e-07      -5e-06     17.9438          -0     134.188          -0     132.226      1165.1           0           0    -4.9e-06          -0           0           0
 1176            0     2.57942           0       1e-07    0.000142     17.9438          -0     134.188          -0     132.226      1166.1           0           0   0.0001421           0           0           0
 1177            0     2.57942           0       1e-07    0.000492     17.9438          -0     134.188          -0     132.226      1167.1           0           0   0.0004921           0           0           0
 1178            0     2.57942           0       1e-07    0.000518     17.9438          -0     134.188          -0     132.226      1168.1           0           0   0.0005181           0           0           0
 1179            0     2.57942           0       1e-07   -0.000487     17.9438          -0     134.188          -0     132.226      1169.1           0           0  -0.0004869          -0           0           0
 1180            0     2.57942           0       1e-07    -0.00098     17.9438          -0     134.188          -0     132.226      1170.1           0           0  -0.0009799          -0           0           0
 1181            0     2.57942           0       1e-07    -0.00096     17.9438          -0     134.188          -0     132.226      1171.1           0           0  -0.0009599          -0           0           0
 1182            0     2.57942           0       1e-07    0.000917     17.9438          -0     134.188          -0     132.226      1172.1           0           0   0.0009171           0           0           0
 1183            0     2.57942           0       1e-07    0.000181     17.9438          -0     134.188          -0     132.226      1173.1           0           0   0.0001811           0           0           0
 1184            0     2.57942           0       1e-07    -0.00029     17.9438          -0     134.188          -0     132.226      1174.1           0           0  -0.0002899          -0           0           0
 1185            0     2.57942           0       1e-07    0.000623     17.9438          -0     134.188          -0     132.226      1175.1           0           0   0.0006231           0           0           0
 1186            0     2.57942           0       1e-07    -6.3e-05     17.9438          -0     134.188          -0     132.226      1176.1           0           0   -6.29e-05          -0           0           0
 1187            0     2.57942           0       1e-07   -0.000539     17.9438          -0     134.188          -0     132.226      1177.1           0           0  -0.0005389          -0           0           0
 1188            0     2.57942           0       1e-07   -0.001037     17.9438          -0     134.188          -0     132.226      1178.1           0           0  -0.0010369          -0           0           0
 1189            0     2.57942           0       1e-07   -0.001279     17.9438          -0     134.188          -0     132.226      1179.1           0           0  -0.0012789          -0           0           0
 1190            0     2.57942           0       1e-07   -0.001941     17.9438          -0     134.188          -0     132.226      1180.1           0           0  -0.0019409          -0           0           0
 1191            0     2.57942           0       1e-07   -0.001157     17.9438          -0     134.188          -0     132.226      1181.1           0           0  -0.0011569          -0           0           0
 1192            0     2.57942           0       1e-07    0.000306     17.9438          -0     134.188          -0     132.226      1182.1           0           0   0.0003061           0           0           0
 1193            0     2.57942           0       1e-07    0.001068     17.9438          -0     134.188          -0     132.226      1183.1           0           0   0.0010681           0           0           0
 1194            0     2.57942           0       1e-07    0.001757     17.9438          -0     134.188          -0     132.226      1184.1           0           0   0.0017571           0           0           0
 1195            0     2.57942           0       1e-07   -0.001236     17.9438          -0     134.188          -0     132.226      1185.1           0           0  -0.0012359          -0           0           0
 1196            0     2.57942           0       1e-07    0.000717     17.9438          -0     134.188          -0     132.226      1186.1           0           0   0.0007171           0           0           0
 1197            0     2.57942           0       1e-07    0.000187     17.9438          -0     134.188          -0     132.226      1187.1           0           0   0.0001871           0           0           0
 1198            0     2.57942           0       1e-07   -0.000937     17.9438          -0     134.188          -0     132.226      1188.1           0           0  -0.0009369          -0           0           0
 1199            0     2.57942           0       1e-07   -0.001798     17.9438          -0     134.188          -0     132.226      1189.1           0           0  -0.0017979          -0           0           0
 1200            0     2.57942           0       1e-07    -0.00137     17.9438          -0     134.188          -0     132.226      1190.1           0           0  -0.0013699          -0           0           0
 1201            0     2.57942           0       1e-07   -0.001163     17.9438          -0     134.188          -0     132.226      1191.1           0           0  -0.0011629          -0           0           0
 1202            0     2.57942           0       1e-07   -0.000752     17.9438          -0     134.188          -0     132.226      1192.1           0           0  -0.0007519          -0           0           0
 1203            0     2.57942           0       1e-07   -0.002021     17.9438          -0     134.188          -0     132.226      1193.1           0           0  -0.0020209          -0           0           0
 1204            0     2.57942           0       1e-07   -0.000304     17.9438          -0     134.188          -0     132.226      1194.1           0           0  -0.0003039          -0           0           0
 1205            0     2.57942           0       1e-07   -0.000106     17.9438          -0     134.188          -0     132.226      1195.1           0           0  -0.0001059          -0           0           0
 1206            0     2.57942           0       1e-07   -0.000788     17.9438          -0     134.188          -0     132.226      1196.1           0           0  -0.0007879          -0           0           0
 1207            0     2.57942           0       1e-07   -0.000953     17.9438          -0     134.188          -0     132.226      1197.1           0           0  -0.0009529          -0           0           0
 1208            0     2.57942           0       1e-07   -0.001596     17.9438          -0     134.188          -0     132.226      1198.1           0           0  -0.0015959          -0           0           0
 1209            0     2.57942           0       1e-07   -0.000667     17.9438          -0     134.188          -0     132.226      1199.1           0           0  -0.0006669          -0           0           0
 1210            0     2.57942           0       1e-07    0.000521     17.9438          -0     134.188          -0     132.226      1200.1           0           0   0.0005211           0           0           0
 1211            0     2.57942           0       1e-07    0.000638     17.9438          -0     134.188          -0     132.226      1201.1           0           0   0.0006381           0           0           0
 1212            0     2.57942           0       1e-07    0.000319     17.9438          -0     134.188          -0     132.226      1202.1           0           0   0.0003191           0           0           0
 1213            0     2.57942           0       1e-07   -0.000537     17.9438          -0     134.188          -0     132.226      1203.1           0           0  -0.0005369          -0           0           0
 1214            0     2.57942           0       1e-07   -0.001503     17.9438          -0     134.188          -0     132.226      1204.1           0           0  -0.0015029          -0           0           0
 1215            0     2.57942           0       1e-07    0.001187     17.9438          -0     134.188          -0     132.226      1205.1           0           0   0.0011871           0           0           0
 1216            0     2.57942           0       1e-07    0.000621     17.9438          -0     134.188          -0     132.226      1206.1           0           0   0.0006211           0           0           0
 1217            0     2.57942           0       1e-07    0.000131     17.9438          -0     134.188          -0     132.226      1207.1           0           0   0.0001311           0           0           0
 1218            0     2.57942           0       1e-07    0.000785     17.9438          -0     134.188          -0     132.226      1208.1           0           0   0.0007851           0           0           0
 1219            0     2.57942           0       1e-07   -0.000189     17.9438          -0     134.188          -0     132.226      1209.1           0           0  -0.0001889          -0           0           0
 1220            0     2.57942           0       1e-07    0.000697     17.9438          -0     134.188          -0     132.226      1210.1           0           0   0.0006971           0           0           0
 1221            0     2.57942           0       1e-07     8.6e-05     17.9438          -0     134.188          -0     132.226      1211.1           0           0    8.61e-05           0           0           0
 1222            0     2.57942           0       1e-07     0.00034     17.9438          -0     134.188          -0     132.226      1212.1           0           0   0.0003401           0           0           0
 1223            0     2.57942           0       1e-07   -0.000437     17.9438          -0     134.188          -0     132.226      1213.1           0           0  -0.0004369          -0           0           0
 1224            0     2.57942           0       1e-07   -0.001209     17.9438          -0     134.188          -0     132.226      1214.1           0           0  -0.0012089          -0           0           0
 1225            0     2.57942           0       1e-07   -0.001937     17.9438          -0     134.188          -0     132.226      1215.1           0           0  -0.0019369          -0           0           0
 1226            0     2.57942           0       1e-07    0.000478     17.9438          -0     134.188          -0     132.226      1216.1           0           0   0.0004781           0           0           0
 1227            0     2.57942           0       1e-07   -0.000209     17.9438          -0     134.188          -0     132.226      1217.1           0           0  -0.0002089          -0           0           0
 1228            0     2.57942           0       1e-07    0.000801     17.9438          -0     134.188          -0     132.226      1218.1           0           0   0.0008011           0           0           0
 1229            0     2.57942           0       1e-07    0.001377     17.9438          -0     134.188          -0     132.226      1219.1           0           0   0.0013771           0           0           0
 1230            0     2.57942           0       1e-07    0.001129     17.9438          -0     134.188          -0     132.226      1220.1           0           0   0.0011291           0           0           0
 1231            0     2.57942           0       1e-07    0.002104     17.9438          -0     134.188          -0     132.226      1221.1           0           0   0.0021041           0           0           0
 1232            0     2.57942           0       1e-07    -0.00067     17.9438          -0     134.188          -0     132.226      1222.1           0           0  -0.0006699          -0           0           0
 1233            0     2.57942           0       1e-07    0.000605     17.9438          -0     134.188          -0     132.226      1223.1           0           0   0.0006051           0           0           0
 1234            0     2.57942           0       1e-07    0.001405     17.9438          -0     134.188          -0     132.226      1224.1           0           0   0.0014051           0           0           0
 1235            0     2.57942           0       1e-07    0.000503     17.9438          -0     134.188          -0     132.226      1225.1           0           0   0.0005031           0           0           0
 1236            0     2.57942           0       1e-07    0.000702     17.9438          -0     134.188          -0     132.226      1226.1           0           0   0.0007021           0           0           0
 1237            0     2.57942           0       1e-07     4.7e-05     17.9438          -0     134.188          -0     132.226      1227.1           0           0    4.71e-05           0           0           0
 1238            0     2.57942           0       1e-07    0.002402     17.9438          -0     134.188          -0     132.226      1228.1           0           0   0.0024021           0           0           0
 1239            0     2.57942           0       1e-07    0.001056     17.9438          -0     134.188          -0     132.226      1229.1           0           0   0.0010561           0           0           0
 1240            0     2.57942           0       1e-07    0.000961     17.9438          -0     134.188          -0     132.226      1230.1           0           0   0.0009611           0           0           0
 1241            0     2.57942           0       1e-07    0.002073     17.9438          -0     134.188          -0     132.226      1231.1           0           0   0.0020731           0           0           0
 1242            0     2.57942           0       1e-07    0.001222     17.9438          -0     134.188          -0     132.226      1232.1           0           0   0.0012221           0           0           0
 1243            0     2.57942           0       1e-07    0.002286     17.9438          -0     134.188          -0     132.226      1233.1           0           0   0.0022861           0           0           0
 1244            0     2.57942           0       1e-07    0.002068     17.9438          -0     134.188          -0     132.226      1234.1           0           0   0.0020681           0           0           0
 1245            0     2.57942           0       1e-07    0.002295     17.9438          -0     134.188          -0     132.226      1235.1           0           0   0.0022951           0           0           0
 1246            0     2.57942           0       1e-07     0.00169     17.9438          -0     134.188          -0     132.226      1236.1           0           0   0.0016901           0           0           0
 1247            0     2.57942           0       1e-07     0.00171     17.9438          -0     134.188          -0     132.226      1237.1           0           0   0.0017101           0           0           0
 1248            0     2.57942           0       1e-07    0.001975     17.9438          -0     134.188          -0     132.226      1238.1           0           0   0.0019751           0           0           0
 1249            0     2.57942           0       1e-07    0.000943     17.9438          -0     134.188          -0     132.226      1239.1           0           0   0.0009431           0           0           0
 1250            0     2.57942           0       1e-07    0.000425     17.9438          -0     134.188          -0     132.226      1240.1           0           0   0.0004251           0           0           0
 1251            0     2.57942           0       1e-07    0.001071     17.9438          -0     134.188          -0     132.226      1241.1           0           0   0.0010711           0           0           0
 1252            0     2.57942           0       1e-07    0.001938     17.9438          -0     134.188          -0     132.226      1242.1           0           0   0.0019381           0           0           0
 1253            0     2.57942           0       1e-07     0.00084     17.9438          -0     134.188          -0     132.226      1243.1           0           0   0.0008401           0           0           0
 1254            0     2.57942           0       1e-07    0.001442     17.9438          -0     134.188          -0     132.226      1244.1           0           0   0.0014421           0           0           0
 1255            0     2.57942           0       1e-07     0.00157     17.9438          -0     134.188          -0     132.226      1245.1           0           0   0.0015701           0           0           0
 1256            0     2.57942           0       1e-07    0.001255     17.9438          -0     134.188          -0     132.226      1246.1           0           0   0.0012551           0           0           0
 1257            0     2.57942           0       1e-07    -0.00094     17.9438          -0     134.188          -0     132.226      1247.1           0           0  -0.0009399          -0           0           0
 1258            0     2.57942           0       1e-07    0.001333     17.9438          -0     134.188          -0     132.226      1248.1           0           0   0.0013331           0           0           0
 1259            0     2.57942           0       1e-07    0.000881     17.9438          -0     134.188          -0     132.226      1249.1           0           0   0.0008811           0           0           0
 1260            0     2.57942           0       1e-07     0.00124     17.9438          -0     134.188          -0     132.226      1250.1           0           0   0.0012401           0           0           0
 1261            0     2.57942           0       1e-07    0.001126     17.9438          -0     134.188          -0     132.226      1251.1           0           0   0.0011261           0           0           0
 1262            0     2.57942           0       1e-07    0.002032     17.9438          -0     134.188          -0     132.226      1252.1           0           0   0.0020321           0           0           0
 1263            0     2.57942           0       1e-07     6.9e-05     17.9438          -0     134.188          -0     132.226      1253.1           0           0    6.91e-05           0           0           0
 1264            0     2.57942           0       1e-07    0.001689     17.9438          -0     134.188          -0     132.226      1254.1           0           0   0.0016891           0           0           0
 1265            0     2.57942           0       1e-07    -0.00016     17.9438          -0     134.188          -0     132.226      1255.1           0           0  -0.0001599          -0           0           0
 1266            0     2.57942           0       1e-07    0.000988     17.9438          -0     134.188          -0     132.226      1256.1           0           0   0.0009881           0           0           0
 1267            0     2.57942           0       1e-07      0.0012     17.9438          -0     134.188          -0     132.226      1257.1           0           0   0.0012001           0           0           0
 1268            0     2.57942           0       1e-07    0.001002     17.9438          -0     134.188          -0     132.226      1258.1           0           0   0.0010021           0           0           0
 1269            0     2.57942           0       1e-07    0.000424     17.9438          -0     134.188          -0     132.226      1259.1           0           0   0.0004241           0           0           0
 1270            0     2.57942           0       1e-07    -3.8e-05     17.9438          -0     134.188          -0     132.226      1260.1           0           0   -3.79e-05          -0           0           0
 1271            0     2.57942           0       1e-07    -3.6e-05     17.9438          -0     134.188          -0     132.226      1261.1           0           0   -3.59e-05          -0           0           0
 1272            0     2.57942           0       1e-07    0.000683     17.9438          -0     134.188          -0     132.226      1262.1           0           0   0.0006831           0           0           0
 1273            0     2.57942           0       1e-07     0.00076     17.9438          -0     134.188          -0     132.226      1263.1           0           0   0.0007601           0           0           0
 1274            0     2.57942           0       1e-07    0.000562     17.9438          -0     134.188          -0     132.226      1264.1           0           0   0.0005621           0           0           0
 1275            0     2.57942           0       1e-07    0.000999     17.9438          -0     134.188          -0     132.226      1265.1           0           0   0.0009991           0           0           0
 1276            0     2.57942           0       1e-07    0.000465     17.9438          -0     134.188          -0     132.226      1266.1           0           0   0.0004651           0           0           0
 1277            0     2.57942           0       1e-07    0.002028     17.9438          -0     134.188          -0     132.226      1267.1           0           0   0.0020281           0           0           0
 1278            0     2.57942           0       1e-07    0.000804     17.9438          -0     134.188          -0     132.226      1268.1           0           0   0.0008041           0           0           0
 1279            0     2.57942           0       1e-07   -0.000601     17.9438          -0     134.188          -0     132.226      1269.1           0           0  -0.0006009          -0           0           0
 1280            0     2.57942           0       1e-07    0.000847     17.9438          -0     134.188          -0     132.226      1270.1           0           0   0.0008471           0           0           0
 1281            0     2.57942           0       1e-07   -0.000106     17.9438          -0     134.188          -0     132.226      1271.1           0           0  -0.0001059          -0           0           0
 1282            0     2.57942           0       1e-07   -0.000233     17.9438          -0     134.188          -0     132.226      1272.1           0           0  -0.0002329          -0           0           0
 1283            0     2.57942           0       1e-07    0.000243     17.9438          -0     134.188          -0     132.226      1273.1           0           0   0.0002431           0           0           0
 1284            0     2.57942           0       1e-07    0.001584     17.9438          -0     134.188          -0     132.226      1274.1           0           0   0.0015841           0           0           0
 1285            0     2.57942           0       1e-07    0.000545     17.9438          -0     134.188          -0     132.226      1275.1           0           0   0.0005451           0           0           0
 1286            0     2.57942           0       1e-07    -6.7e-05     17.9438          -0     134.188          -0     132.226      1276.1           0           0   -6.69e-05          -0           0           0
 1287            0     2.57942           0       1e-07    0.000503     17.9438          -0     134.188          -0     132.226      1277.1           0           0   0.0005031           0           0           0
 1288            0     2.57942           0       1e-07   -0.000401     17.9438          -0     134.188          -0     132.226      1278.1           0           0  -0.0004009          -0           0           0
 1289            0     2.57942           0       1e-07    0.000714     17.9438          -0     134.188          -0     132.226      1279.1           0           0   0.0007141           0           0           0
 1290            0     2.57942           0       1e-07       3e-05     17.9438          -0     134.188          -0     132.226      1280.1           0           0    3.01e-05           0           0           0
 1291            0     2.57942           0       1e-07     7.7e-05     17.9438          -0     134.188          -0     132.226      1281.1           0           0    7.71e-05           0           0           0
 1292            0     2.57942           0       1e-07   -0.000223     17.9438          -0     134.188          -0     132.226      1282.1           0           0  -0.0002229          -0           0           0
 1293            0     2.57942           0       1e-07    0.000518     17.9438          -0     134.188          -0     132.226      1283.1           0           0   0.0005181           0           0           0
 1294            0     2.57942           0       1e-07    -0.00037     17.9438          -0     134.188          -0     132.226      1284.1           0           0  -0.0003699          -0           0           0
 1295            0     2.57942           0       1e-07     0.00051     17.9438          -0     134.188          -0     132.226      1285.1           0           0   0.0005101           0           0           0
 1296            0     2.57942           0       1e-07    0.000635     17.9438          -0     134.188          -0     132.226      1286.1           0           0   0.0006351           0           0           0
 1297            0     2.57942           0       1e-07    0.001032     17.9438          -0     134.188          -0     132.226      1287.1           0           0   0.0010321           0           0           0
 1298            0     2.57942           0       1e-07    0.000204     17.9438          -0     134.188          -0     132.226      1288.1           0           0   0.0002041           0           0           0
 1299            0     2.57942           0       1e-07   -0.000545     17.9438          -0     134.188          -0     132.226      1289.1           0           0  -0.0005449          -0           0           0
 1300            0     2.57942           0       1e-07    0.001626     17.9438          -0     134.188          -0     132.226      1290.1           0           0   0.0016261           0           0           0
 1301            0     2.57942           0       1e-07    0.000393     17.9438          -0     134.188          -0     132.226      1291.1           0           0   0.0003931           0           0           0
 1302            0     2.57942           0       1e-07    -0.00015     17.9438          -0     134.188          -0     132.226      1292.1           0           0  -0.0001499          -0           0           0
 1303            0     2.57942           0       1e-07    0.000779     17.9438          -0     134.188          -0     132.226      1293.1           0           0   0.0007791           0           0           0
 1304            0     2.57942           0       1e-07    0.001477     17.9438          -0     134.188          -0     132.226      1294.1           0           0   0.0014771           0           0           0
 1305            0     2.57942           0       1e-07    0.000806     17.9438          -0     134.188          -0     132.226      1295.1           0           0   0.0008061           0           0           0
 1306            0     2.57942           0       1e-07    0.001675     17.9438          -0     134.188          -0     132.226      1296.1           0           0   0.0016751           0           0           0
 1307            0     2.57942           0       1e-07    0.000751     17.9438          -0     134.188          -0     132.226      1297.1           0           0   0.0007511           0           0           0
 1308            0     2.57942           0       1e-07    0.001879     17.9438          -0     134.188          -0     132.226      1298.1           0           0   0.0018791           0           0           0
 1309            0     2.57942           0       1e-07    -0.00013     17.9438          -0     134.188          -0     132.226      1299.1           0           0  -0.0001299          -0           0           0
 1310            0     2.57942           0       1e-07    0.001054     17.9438          -0     134.188          -0     132.226      1300.1           0           0   0.0010541           0           0           0
 1311            0     2.57942           0       1e-07    0.001104     17.9438          -0     134.188          -0     132.226      1301.1           0           0   0.0011041           0           0           0
 1312            0     2.57942           0       1e-07    0.001187     17.9438          -0     134.188          -0     132.226      1302.1           0           0   0.0011871           0           0           0
 1313            0     2.57942           0       1e-07   -0.000131     17.9438          -0     134.188          -0     132.226      1303.1           0           0  -0.0001309          -0           0           0
 1314            0     2.57942           0       1e-07    0.000649     17.9438          -0     134.188          -0     132.226      1304.1           0           0   0.0006491           0           0           0
 1315            0     2.57942           0       1e-07     0.00107     17.9438          -0     134.188          -0     132.226      1305.1           0           0   0.0010701           0           0           0
 1316            0     2.57942           0       1e-07   -0.000223     17.9438          -0     134.188          -0     132.226      1306.1           0           0  -0.0002229          -0           0           0
 1317            0     2.57942           0       1e-07    0.000928     17.9438          -0     134.188          -0     132.226      1307.1           0           0   0.0009281           0           0           0
 1318            0     2.57942           0       1e-07   -0.000626     17.9438          -0     134.188          -0     132.226      1308.1           0           0  -0.0006259          -0           0           0
 1319            0     2.57942           0       1e-07   -0.000119     17.9438          -0     134.188          -0     132.226      1309.1           0           0  -0.0001189          -0           0           0
 1320            0     2.57942           0       1e-07   -0.001693     17.9438          -0     134.188          -0     132.226      1310.1           0           0  -0.0016929          -0           0           0
 1321            0     2.57942           0       1e-07   -0.002107     17.9438          -0     134.188          -0     132.226      1311.1           0           0  -0.0021069          -0           0           0
 1322            0     2.57942           0       1e-07   -0.000531     17.9438          -0     134.188          -0     132.226      1312.1           0           0  -0.0005309          -0           0           0
 1323            0     2.57942           0       1e-07    0.000645     17.9438          -0     134.188          -0     132.226      1313.1           0           0   0.0006451           0           0           0
 1324            0     2.57942           0       1e-07   -0.001137     17.9438          -0     134.188          -0     132.226      1314.1           0           0  -0.0011369          -0           0           0
 1325            0     2.57942           0       1e-07   -0.000613     17.9438          -0     134.188          -0     132.226      1315.1           0           0  -0.0006129          -0           0           0
 1326            0     2.57942           0       1e-07    0.000255     17.9438          -0     134.188          -0     132.226      1316.1           0           0   0.0002551           0           0           0
 1327            0     2.57942           0       1e-07    0.000912     17.9438          -0     134.188          -0     132.226      1317.1           0           0   0.0009121           0           0           0
 1328            0     2.57942           0       1e-07    0.001277     17.9438          -0     134.188          -0     132.226      1318.1           0           0   0.0012771           0           0           0
 1329            0     2.57942           0       1e-07    0.000176     17.9438          -0     134.188          -0     132.226      1319.1           0           0   0.0001761           0           0           0
 1330            0     2.57942           0       1e-07    0.000961     17.9438          -0     134.188          -0     132.226      1320.1           0           0   0.0009611           0           0           0
 1331            0     2.57942           0       1e-07   -0.000831     17.9438          -0     134.188          -0     132.226      1321.1           0           0  -0.0008309          -0           0           0
 1332            0     2.57942           0       1e-07    0.001362     17.9438          -0     134.188          -0     132.226      1322.1           0           0   0.0013621           0           0           0
 1333            0     2.57942           0       1e-07   -0.000195     17.9438          -0     134.188          -0     132.226      1323.1           0           0  -0.0001949          -0           0           0
 1334            0     2.57942           0       1e-07    0.000543     17.9438          -0     134.188          -0     132.226      1324.1           0           0   0.0005431           0           0           0
 1335            0     2.57942           0       1e-07    0.000645     17.9438          -0     134.188          -0     132.226      1325.1           0           0   0.0006451           0           0           0
 1336            0     2.57942           0       1e-07    0.002447     17.9438          -0     134.188          -0     132.226      1326.1           0           0   0.0024471           0           0           0
 1337            0     2.57942           0       1e-07   -0.000358     17.9438          -0     134.188          -0     132.226      1327.1           0           0  -0.0003579          -0           0           0
 1338            0     2.57942           0       1e-07    0.000832     17.9438          -0     134.188          -0     132.226      1328.1           0           0   0.0008321           0           0           0
 1339            0     2.57942           0       1e-07    0.001282     17.9438          -0     134.188          -0     132.226      1329.1           0           0   0.0012821           0           0           0
 1340            0     2.57942           0       1e-07    0.001555     17.9438          -0     134.188          -0     132.226      1330.1           0           0   0.0015551           0           0           0
 1341            0     2.57942           0       1e-07     0.00107     17.9438          -0     134.188          -0     132.226      1331.1           0           0   0.0010701           0           0           0
 1342            0     2.57942           0       1e-07      -5e-05     17.9438          -0     134.188          -0     132.226      1332.1           0           0   -4.99e-05          -0           0           0
 1343            0     2.57942           0       1e-07   -0.000553     17.9438          -0     134.188          -0     132.226      1333.1           0           0  -0.0005529          -0           0           0
 1344            0     2.57942           0       1e-07   -0.000438     17.9438          -0     134.188          -0     132.226      1334.1           0           0  -0.0004379          -0           0           0
 1345            0     2.57942           0       1e-07     0.00121     17.9438          -0     134.188          -0     132.226      1335.1           0           0   0.0012101           0           0           0
 1346            0     2.57942           0       1e-07   -0.000262     17.9438          -0     134.188          -0     132.226      1336.1           0           0  -0.0002619          -0           0           0
 1347            0     2.57942           0       1e-07      -9e-06     17.9438          -0     134.188          -0     132.226      1337.1           0           0    -8.9e-06          -0           0           0
 1348            0     2.57942           0       1e-07    0.000887     17.9438          -0     134.188          -0     132.226      1338.1           0           0   0.0008871           0           0           0
 1349            0     2.57942           0       1e-07   -0.001875     17.9438          -0     134.188          -0     132.226      1339.1           0           0  -0.0018749          -0           0           0
 1350            0     2.57942           0       1e-07    0.000237     17.9438          -0     134.188          -0     132.226      1340.1           0           0   0.0002371           0           0           0
 1351            0     2.57942           0       1e-07    0.000182     17.9438          -0     134.188          -0     132.226      1341.1           0           0   0.0001821           0           0           0
 1352            0     2.57942           0       1e-07       9e-06     17.9438          -0     134.188          -0     132.226      1342.1           0           0     9.1e-06           0           0           0
 1353            0     2.57942           0       1e-07    0.001616     17.9438          -0     134.188          -0     132.226      1343.1           0           0   0.0016161           0           0           0
 1354            0     2.57942           0       1e-07    0.000319     17.9438          -0     134.188          -0     132.226      1344.1           0           0   0.0003191           0           0           0
 1355            0     2.57942           0       1e-07    0.001356     17.9438          -0     134.188          -0     132.226      1345.1           0           0   0.0013561           0           0           0
 1356            0     2.57942           0       1e-07    -0.00098     17.9438          -0     134.188          -0     132.226      1346.1           0           0  -0.0009799          -0           0           0
 1357            0     2.57942           0       1e-07    -1.1e-05     17.9438          -0     134.188          -0     132.226      1347.1           0           0   -1.09e-05          -0           0           0
 1358            0     2.57942           0       1e-07      0.0008     17.9438          -0     134.188          -0     132.226      1348.1           0           0   0.0008001           0           0           0
 1359            0     2.57942           0       1e-07     0.00116     17.9438          -0     134.188          -0     132.226      1349.1           0           0   0.0011601           0           0           0
 1360            0     2.57942           0       1e-07    0.003146     17.9438          -0     134.188          -0     132.226      1350.1           0           0   0.0031461           0           0           0
 1361            0     2.57942           0       1e-07    0.001539     17.9438          -0     134.188          -0     132.226      1351.1           0           0   0.0015391           0           0           0
 1362            0     2.57942           0       1e-07    0.000899     17.9438          -0     134.188          -0     132.226      1352.1           0           0   0.0008991           0           0           0
 1363            0     2.57942           0       1e-07    0.000675     17.9438          -0     134.188          -0     132.226      1353.1           0           0   0.0006751           0           0           0
 1364            0     2.57942           0       1e-07     0.00255     17.9438          -0     134.188          -0     132.226      1354.1           0           0   0.0025501           0           0           0
 1365            0     2.57942           0       1e-07    0.000741     17.9438          -0     134.188          -0     132.226      1355.1           0           0   0.0007411           0           0           0
 1366            0     2.57942           0       1e-07      0.0012     17.9438          -0     134.188          -0     132.226      1356.1           0           0   0.0012001           0           0           0
 1367            0     2.57942           0       1e-07    0.001731     17.9438          -0     134.188          -0     132.226      1357.1           0           0   0.0017311           0           0           0
 1368            0     2.57942           0       1e-07    0.001855     17.9438          -0     134.188          -0     132.226      1358.1           0           0   0.0018551           0           0           0
 1369            0     2.57942           0       1e-07   -0.000645     17.9438          -0     134.188          -0     132.226      1359.1           0           0  -0.0006449          -0           0           0
 1370            0     2.57942           0       1e-07   -0.000187     17.9438          -0     134.188          -0     132.226      1360.1           0           0  -0.0001869          -0           0           0
 1371            0     2.57942           0       1e-07    -0.00056     17.9438          -0     134.188          -0     132.226      1361.1           0           0  -0.0005599          -0           0           0
 1372            0     2.57942           0       1e-07   -0.001501     17.9438          -0     134.188          -0     132.226      1362.1           0           0  -0.0015009          -0           0           0
 1373            0     2.57942           0       1e-07   -0.001329     17.9438          -0     134.188          -0     132.226      1363.1           0           0  -0.0013289          -0           0           0
 1374            0     2.57942           0       1e-07     0.00018     17.9438          -0     134.188          -0     132.226      1364.1           0           0   0.0001801           0           0           0
 1375            0     2.57942           0       1e-07   -0.001494     17.9438          -0     134.188          -0     132.226      1365.1           0           0  -0.0014939          -0           0           0
 1376            0     2.57942           0       1e-07   -0.002239     17.9438          -0     134.188          -0     132.226      1366.1           0           0  -0.0022389          -0           0           0
 1377            0     2.57942           0       1e-07   -0.000755     17.9438          -0     134.188          -0     132.226      1367.1           0           0  -0.0007549          -0           0           0
 1378            0     2.57942           0       1e-07   -0.002492     17.9438          -0     134.188          -0     132.226      1368.1           0           0  -0.0024919          -0           0           0
 1379            0     2.57942           0       1e-07   -0.000767     17.9438          -0     134.188          -0     132.226      1369.1           0           0  -0.0007669          -0           0           0
 1380            0     2.57942           0       1e-07   -0.000658     17.9438          -0     134.188          -0     132.226      1370.1           0           0  -0.0006579          -0           0           0
 1381            0     2.57942           0       1e-07   -0.001573     17.9438          -0     134.188          -0     132.226      1371.1           0           0  -0.0015729          -0           0           0
 1382            0     2.57942           0       1e-07    0.000387     17.9438          -0     134.188          -0     132.226      1372.1           0           0   0.0003871           0           0           0
 1383            0     2.57942           0       1e-07    0.001265     17.9438          -0     134.188          -0     132.226      1373.1           0           0   0.0012651           0           0           0
 1384            0     2.57942           0       1e-07   -0.000721     17.9438          -0     134.188          -0     132.226      1374.1           0           0  -0.0007209          -0           0           0
 1385            0     2.57942           0       1e-07   -0.000859     17.9438          -0     134.188          -0     132.226      1375.1           0           0  -0.0008589          -0           0           0
 1386            0     2.57942           0       1e-07   -0.002412     17.9438          -0     134.188          -0     132.226      1376.1           0           0  -0.0024119          -0           0           0
 1387            0     2.57942           0       1e-07     0.00058     17.9438          -0     134.188          -0     132.226      1377.1           0           0   0.0005801           0           0           0
 1388            0     2.57942           0       1e-07   -0.000103     17.9438          -0     134.188          -0     132.226      1378.1           0           0  -0.0001029          -0           0           0
 1389            0     2.57942           0       1e-07   -0.000863     17.9438          -0     134.188          -0     132.226      1379.1           0           0  -0.0008629          -0           0           0
 1390            0     2.57942           0       1e-07   -0.001273     17.9438          -0     134.188          -0     132.226      1380.1           0           0  -0.0012729          -0           0           0
 1391            0     2.57942           0       1e-07   -0.000221     17.9438          -0     134.188          -0     132.226      1381.1           0           0  -0.0002209          -0           0           0
 1392            0     2.57942           0       1e-07    -7.4e-05     17.9438          -0     134.188          -0     132.226      1382.1           0           0   -7.39e-05          -0           0           0
 1393            0     2.57942           0       1e-07    0.000168     17.9438          -0     134.188          -0     132.226      1383.1           0           0   0.0001681           0           0           0
 1394            0     2.57942           0       1e-07   -0.001946     17.9438          -0     134.188          -0     132.226      1384.1           0           0  -0.0019459          -0           0           0
 1395            0     2.57942           0       1e-07   -0.001928     17.9438          -0     134.188          -0     132.226      1385.1           0           0  -0.0019279          -0           0           0
 1396            0     2.57942           0       1e-07   -0.000129     17.9438          -0     134.188          -0     132.226      1386.1           0           0  -0.0001289          -0           0           0
 1397            0     2.57942           0       1e-07    0.000577     17.9438          -0     134.188          -0     132.226      1387.1           0           0   0.0005771           0           0           0
 1398            0     2.57942           0       1e-07   -0.000701     17.9438          -0     134.188          -0     132.226      1388.1           0           0  -0.0007009          -0           0           0
 1399            0     2.57942           0       1e-07   -0.000375     17.9438          -0     134.188          -0     132.226      1389.1           0           0  -0.0003749          -0           0           0
 1400            0     2.57942           0       1e-07   -0.000757     17.9438          -0     134.188          -0     132.226      1390.1           0           0  -0.0007569          -0           0           0
 1401            0     2.57942           0       1e-07    0.000217     17.9438          -0     134.188          -0     132.226      1391.1           0           0   0.0002171           0           0           0
 1402            0     2.57942           0       1e-07     0.00085     17.9438          -0     134.188          -0     132.226      1392.1           0           0   0.0008501           0           0           0
 1403            0     2.57942           0       1e-07    0.000502     17.9438          -0     134.188          -0     132.226      1393.1           0           0   0.0005021           0           0           0
 1404            0     2.57942           0       1e-07    0.000223     17.9438          -0     134.188          -0     132.226      1394.1           0           0   0.0002231           0           0           0
 1405            0     2.57942           0       1e-07   -0.000819     17.9438          -0     134.188          -0     132.226      1395.1           0           0  -0.0008189          -0           0           0
 1406            0     2.57942           0       1e-07    0.000467     17.9438          -0     134.188          -0     132.226      1396.1           0           0   0.0004671           0           0           0
 1407            0     2.57942           0       1e-07    0.000158     17.9438          -0     134.188          -0     132.226      1397.1           0           0   0.0001581           0           0           0
 1408            0     2.57942           0       1e-07    0.000374     17.9438          -0     134.188          -0     132.226      1398.1           0           0   0.0003741           0           0           0
 1409            0     2.57942           0       1e-07   -0.000175     17.9438          -0     134.188          -0     132.226      1399.1           0           0  -0.0001749          -0           0           0
 1410            0     2.57942           0       1e-07    0.000809     17.9438          -0     134.188          -0     132.226      1400.1           0           0   0.0008091           0           0           0
 1411            0     2.57942           0       1e-07    0.000282     17.9438          -0     134.188          -0     132.226      1401.1           0           0   0.0002821           0           0           0
 1412            0     2.57942           0       1e-07    0.001002     17.9438          -0     134.188          -0     132.226      1402.1           0           0   0.0010021           0           0           0
 1413            0     2.57942           0       1e-07    0.000422     17.9438          -0     134.188          -0     132.226      1403.1           0           0   0.0004221           0           0           0
 1414            0     2.57942           0       1e-07   -0.000345     17.9438          -0     134.188          -0     132.226      1404.1           0           0  -0.0003449          -0           0           0
 1415            0     2.57942           0       1e-07    0.000516     17.9438          -0     134.188          -0     132.226      1405.1           0           0   0.0005161           0           0           0
 1416            0     2.57942           0       1e-07   -0.000838     17.9438          -0     134.188          -0     132.226      1406.1           0           0  -0.0008379          -0           0           0
 1417            0     2.57942           0       1e-07     0.00124     17.9438          -0     134.188          -0     132.226      1407.1           0           0   0.0012401           0           0           0
 1418            0     2.57942           0       1e-07   -0.000744     17.9438          -0     134.188          -0     132.226      1408.1           0           0  -0.0007439          -0           0           0
 1419            0     2.57942           0       1e-07    0.000453     17.9438          -0     134.188          -0     132.226      1409.1           0           0   0.0004531           0           0           0
 1420            0     2.57942           0       1e-07   -0.000608     17.9438          -0     134.188          -0     132.226      1410.1           0           0  -0.0006079          -0           0           0
 1421            0     2.57942           0       1e-07   -0.000295     17.9438          -0     134.188          -0     132.226      1411.1           0           0  -0.0002949          -0           0           0
 1422            0     2.57942           0       1e-07   -0.000644     17.9438          -0     134.188          -0     132.226      1412.1           0           0  -0.0006439          -0           0           0
 1423            0     2.57942           0       1e-07    0.000992     17.9438          -0     134.188          -0     132.226      1413.1           0           0   0.0009921           0           0           0
 1424            0     2.57942           0       1e-07   -0.000296     17.9438          -0     134.188          -0     132.226      1414.1           0           0  -0.0002959          -0           0           0
 1425            0     2.57942           0       1e-07    0.000717     17.9438          -0     134.188          -0     132.226      1415.1           0           0   0.0007171           0           0           0
 1426            0     2.57942           0       1e-07   -0.000156     17.9438          -0     134.188          -0     132.226      1416.1           0           0  -0.0001559          -0           0           0
 1427            0     2.57942           0       1e-07    0.000523     17.9438          -0     134.188          -0     132.226      1417.1           0           0   0.0005231           0           0           0
 1428            0     2.57942           0       1e-07    0.000467     17.9438          -0     134.188          -0     132.226      1418.1           0           0   0.0004671           0           0           0
 1429            0     2.57942           0       1e-07       3e-05     17.9438          -0     134.188          -0     132.226      1419.1           0           0    3.01e-05           0           0           0
 1430            0     2.57942           0       1e-07   -0.001871     17.9438          -0     134.188          -0     132.226      1420.1           0           0  -0.0018709          -0           0           0
 1431            0     2.57942           0       1e-07   -0.001334     17.9438          -0     134.188          -0     132.226      1421.1           0           0  -0.0013339          -0           0           0
 1432            0     2.57942           0       1e-07   -0.001854     17.9438          -0     134.188          -0     132.226      1422.1           0           0  -0.0018539          -0           0           0
 1433            0     2.57942           0       1e-07   -0.000819     17.9438          -0     134.188          -0     132.226      1423.1           0           0  -0.0008189          -0           0           0
 1434            0     2.57942           0       1e-07   -0.001195     17.9438          -0     134.188          -0     132.226      1424.1           0           0  -0.0011949          -0           0           0
 1435            0     2.57942           0       1e-07   -0.001348     17.9438          -0     134.188          -0     132.226      1425.1           0           0  -0.0013479          -0           0           0
 1436            0     2.57942           0       1e-07    0.001616     17.9438          -0     134.188          -0     132.226      1426.1           0           0   0.0016161           0           0           0
 1437            0     2.57942           0       1e-07    0.002059     17.9438          -0     134.188          -0     132.226      1427.1           0           0   0.0020591           0           0           0
 1438            0     2.57942           0       1e-07    0.000428     17.9438          -0     134.188          -0     132.226      1428.1           0           0   0.0004281           0           0           0
 1439            0     2.57942           0       1e-07    0.000185     17.9438          -0     134.188          -0     132.226      1429.1           0           0   0.0001851           0           0           0
 1440            0     2.57942           0       1e-07     0.00125     17.9438          -0     134.188          -0     132.226      1430.1           0           0   0.0012501           0           0           0
 1441            0     2.57942           0       1e-07    0.002019     17.9438          -0     134.188          -0     132.226      1431.1           0           0   0.0020191           0           0           0
 1442            0     2.57942           0       1e-07   -0.000243     17.9438          -0     134.188          -0     132.226      1432.1           0           0  -0.0002429          -0           0           0
 1443            0     2.57942           0       1e-07    0.000789     17.9438          -0     134.188          -0     132.226      1433.1           0           0   0.0007891           0           0           0
 1444            0     2.57942           0       1e-07    0.001048     17.9438          -0     134.188          -0     132.226      1434.1           0           0   0.0010481           0           0           0
 1445            0     2.57942           0       1e-07    -1.5e-05     17.9438          -0     134.188          -0     132.226      1435.1           0           0   -1.49e-05          -0           0           0
 1446            0     2.57942           0       1e-07    0.001194     17.9438          -0     134.188          -0     132.226      1436.1           0           0   0.0011941           0           0           0
 1447            0     2.57942           0       1e-07     5.8e-05     17.9438          -0     134.188          -0     132.226      1437.1           0           0    5.81e-05           0           0           0
 1448            0     2.57942           0       1e-07    0.001182     17.9438          -0     134.188          -0     132.226      1438.1           0           0   0.0011821           0           0           0
 1449            0     2.57942           0       1e-07    0.000454     17.9438          -0     134.188          -0     132.226      1439.1           0           0   0.0004541           0           0           0
 1450            0     2.57942           0       1e-07    0.001203     17.9438          -0     134.188          -0     132.226      1440.1           0           0   0.0012031           0           0           0
 1451            0     2.57942           0       1e-07   -0.000563     17.9438          -0     134.188          -0     132.226      1441.1           0           0  -0.0005629          -0           0           0
 1452            0     2.57942           0       1e-07   -0.000952     17.9438          -0     134.188          -0     132.226      1442.1           0           0  -0.0009519          -0           0           0
 1453            0     2.57942           0       1e-07    0.000251     17.9438          -0     134.188          -0     132.226      1443.1           0           0   0.0002511           0           0           0
 1454            0     2.57942           0       1e-07   -0.000575     17.9438          -0     134.188          -0     132.226      1444.1           0           0  -0.0005749          -0           0           0
 1455            0     2.57942           0       1e-07    0.000447     17.9438          -0     134.188          -0     132.226      1445.1           0           0   0.0004471           0           0           0
 1456            0     2.57942           0       1e-07    0.000361     17.9438          -0     134.188          -0     132.226      1446.1           0           0   0.0003611           0           0           0
 1457            0     2.57942           0       1e-07    0.002459     17.9438          -0     134.188          -0     132.226      1447.1           0           0   0.0024591           0           0           0
 1458            0     2.57942           0       1e-07    0.002101     17.9438          -0     134.188          -0     132.226      1448.1           0           0   0.0021011           0           0           0
 1459            0     2.57942           0       1e-07    0.001501     17.9438          -0     134.188          -0     132.226      1449.1           0           0   0.0015011           0           0           0
 1460            0     2.57942           0       1e-07    0.002702     17.9438          -0     134.188          -0     132.226      1450.1           0           0   0.0027021           0           0           0
 1461            0     2.57942           0       1e-07    0.001582     17.9438          -0     134.188          -0     132.226      1451.1           0           0   0.0015821           0           0           0
 1462            0     2.57942           0       1e-07    0.000661     17.9438          -0     134.188          -0     132.226      1452.1           0           0   0.0006611           0           0           0
 1463            0     2.57942           0       1e-07    0.001108     17.9438          -0     134.188          -0     132.226      1453.1           0           0   0.0011081           0           0           0
 1464            0     2.57942           0       1e-07    0.001672     17.9438          -0     134.188          -0     132.226      1454.1           0           0   0.0016721           0           0           0
 1465            0     2.57942           0       1e-07    0.001817     17.9438          -0     134.188          -0     132.226      1455.1           0           0   0.0018171           0           0           0
 1466            0     2.57942           0       1e-07    0.002562     17.9438          -0     134.188          -0     132.226      1456.1           0           0   0.0025621           0           0           0
 1467            0     2.57942           0       1e-07    0.001614     17.9438          -0     134.188          -0     132.226      1457.1           0           0   0.0016141           0           0           0
 1468            0     2.57942           0       1e-07    0.002095     17.9438          -0     134.188          -0     132.226      1458.1           0           0   0.0020951           0           0           0
 1469            0     2.57942           0       1e-07    0.001929     17.9438          -0     134.188          -0     132.226      1459.1           0           0   0.0019291           0           0           0
 1470            0     2.57942           0       1e-07    0.001851     17.9438          -0     134.188          -0     132.226      1460.1           0           0   0.0018511           0           0           0
 1471            0     2.57942           0       1e-07    0.000502     17.9438          -0     134.188          -0     132.226      1461.1           0           0   0.0005021           0           0           0
 1472            0     2.57942           0       1e-07    0.002994     17.9438          -0     134.188          -0     132.226      1462.1           0           0   0.0029941           0           0           0
 1473            0     2.57942           0       1e-07    0.001753     17.9438          -0     134.188          -0     132.226      1463.1           0           0   0.0017531           0           0           0
 1474            0     2.57942           0       1e-07    0.002047     17.9438          -0     134.188          -0     132.226      1464.1           0           0   0.0020471           0           0           0
 1475            0     2.57942           0       1e-07    0.001796     17.9438          -0     134.188          -0     132.226      1465.1           0           0   0.0017961           0           0           0
 1476            0     2.57942           0       1e-07    0.001509     17.9438          -0     134.188          -0     132.226      1466.1           0           0   0.0015091           0           0           0
 1477            0     2.57942           0       1e-07    0.002953     17.9438          -0     134.188          -0     132.226      1467.1           0           0   0.0029531           0           0           0
 1478            0     2.57942           0       1e-07    0.002044     17.9438          -0     134.188          -0     132.226      1468.1           0           0   0.0020441           0           0           0
 1479            0     2.57942           0       1e-07      0.0028     17.9438          -0     134.188          -0     132.226      1469.1           0           0   0.0028001           0           0           0
 1480            0     2.57942           0       1e-07    0.001596     17.9438          -0     134.188          -0     132.226      1470.1           0           0   0.0015961           0           0           0
 1481            0     2.57942           0       1e-07    0.001597     17.9438          -0     134.188          -0     132.226      1471.1           0           0   0.0015971           0           0           0
 1482            0     2.57942           0       1e-07    0.001877     17.9438          -0     134.188          -0     132.226      1472.1           0           0   0.0018771           0           0           0
 1483            0     2.57942           0       1e-07    0.002719     17.9438          -0     134.188          -0     132.226      1473.1           0           0   0.0027191           0           0           0
 1484            0     2.57942           0       1e-07    0.001055     17.9438          -0     134.188          -0     132.226      1474.1           0           0   0.0010551           0           0           0
 1485            0     2.57942           0       1e-07    0.002129     17.9438          -0     134.188          -0     132.226      1475.1           0           0   0.0021291           0           0           0
 1486            0     2.57942           0       1e-07    0.002757     17.9438          -0     134.188          -0     132.226      1476.1           0           0   0.0027571           0           0           0
 1487            0     2.57942           0       1e-07     0.00319     17.9438          -0     134.188          -0     132.226      1477.1           0           0   0.0031901           0           0           0
 1488            0     2.57942           0       1e-07    0.003053     17.9438          -0     134.188          -0     132.226      1478.1           0           0   0.0030531           0           0           0
 1489            0     2.57942           0       1e-07      0.0026     17.9438          -0     134.188          -0     132.226      1479.1           0           0   0.0026001           0           0           0
 1490            0     2.57942           0       1e-07    0.001687     17.9438          -0     134.188          -0     132.226      1480.1           0           0   0.0016871           0           0           0
 1491            0     2.57942           0       1e-07    0.002516     17.9438          -0     134.188          -0     132.226      1481.1           0           0   0.0025161           0           0           0
 1492            0     2.57942           0       1e-07    0.002521     17.9438          -0     134.188          -0     132.226      1482.1           0           0   0.0025211           0           0           0
 1493            0     2.57942           0       1e-07    0.003651     17.9438          -0     134.188          -0     132.226      1483.1           0           0   0.0036511           0           0           0
 1494            0     2.57942           0       1e-07    0.002541     17.9438          -0     134.188          -0     132.226      1484.1           0           0   0.0025411           0           0           0
 1495            0     2.57942           0       1e-07    0.002528     17.9438          -0     134.188          -0     132.226      1485.1           0           0   0.0025281           0           0           0
 1496            0     2.57942           0       1e-07    0.000795     17.9438          -0     134.188          -0     132.226      1486.1           0           0   0.0007951           0           0           0
 1497            0     2.57942           0       1e-07    0.000955     17.9438          -0     134.188          -0     132.226      1487.1           0           0   0.0009551           0           0           0
 1498            0     2.57942           0       1e-07    0.001728     17.9438          -0     134.188          -0     132.226      1488.1           0           0   0.0017281           0           0           0
 1499            0     2.57942           0       1e-07    0.000468     17.9438          -0     134.188          -0     132.226      1489.1           0           0   0.0004681           0           0           0
 1500            0     2.57942           0       1e-07    0.003789     17.9438          -0     134.188          -0     132.226      1490.1           0           0   0.0037891           0           0           0
 1501            0     2.57942           0       1e-07    0.001093     17.9438          -0     134.188          -0     132.226      1491.1           0           0   0.0010931           0           0           0
 1502            0     2.57942           0       1e-07    0.002801     17.9438          -0     134.188          -0     132.226      1492.1           0           0   0.0028011           0           0           0
 1503            0     2.57942           0       1e-07    0.001654     17.9438          -0     134.188          -0     132.226      1493.1           0           0   0.0016541           0           0           0
 1504            0     2.57942           0       1e-07    0.002801     17.9438          -0     134.188          -0     132.226      1494.1           0           0   0.0028011           0           0           0
 1505            0     2.57942           0       1e-07    0.001436     17.9438          -0     134.188          -0     132.226      1495.1           0           0   0.0014361           0           0           0
 1506            0     2.57942           0       1e-07    0.002609     17.9438          -0     134.188          -0     132.226      1496.1           0           0   0.0026091           0           0           0
 1507            0     2.57942           0       1e-07    0.001579     17.9438          -0     134.188          -0     132.226      1497.1           0           0   0.0015791           0           0           0
 1508            0     2.57942           0       1e-07     0.00123     17.9438          -0     134.188          -0     132.226      1498.1           0           0   0.0012301           0           0           0
 1509            0     2.57942           0       1e-07    0.002101     17.9438          -0     134.188          -0     132.226      1499.1           0           0   0.0021011           0           0           0
 1510            0     2.57942           0       1e-07    0.001275     17.9438          -0     134.188          -0     132.226      1500.1           0           0   0.0012751           0           0           0
 1511            0     2.57942           0       1e-07    0.000893     17.9438          -0     134.188          -0     132.226      1501.1           0           0   0.0008931           0           0           0
 1512            0     2.57942           0       1e-07    0.001377     17.9438          -0     134.188          -0     132.226      1502.1           0           0   0.0013771           0           0           0
 1513            0     2.57942           0       1e-07    0.001402     17.9438          -0     134.188          -0     132.226      1503.1           0           0   0.0014021           0           0           0
 1514            0     2.57942           0       1e-07    0.001292     17.9438          -0     134.188          -0     132.226      1504.1           0           0   0.0012921           0           0           0
 1515            0     2.57942           0       1e-07    0.002845     17.9438          -0     134.188          -0     132.226      1505.1           0           0   0.0028451           0           0           0
 1516            0     2.57942           0       1e-07    0.002585     17.9438          -0     134.188          -0     132.226      1506.1           0           0   0.0025851           0           0           0
 1517            0     2.57942           0       1e-07    0.002358     17.9438          -0     134.188          -0     132.226      1507.1           0           0   0.0023581           0           0           0
 1518            0     2.57942           0       1e-07    0.000895     17.9438          -0     134.188          -0     132.226      1508.1           0           0   0.0008951           0           0           0
 1519            0     2.57942           0       1e-07   -0.000663     17.9438          -0     134.188          -0     132.226      1509.1           0           0  -0.0006629          -0           0           0
 1520            0     2.57942           0       1e-07       0.002     17.9438          -0     134.188          -0     132.226      1510.1           0           0   0.0020001           0           0           0
 1521            0     2.57942           0       1e-07    0.002442     17.9438          -0     134.188          -0     132.226      1511.1           0           0   0.0024421           0           0           0
 1522            0     2.57942           0       1e-07    0.002477     17.9438          -0     134.188          -0     132.226      1512.1           0           0   0.0024771           0           0           0
 1523            0     2.57942           0       1e-07    0.002039     17.9438          -0     134.188          -0     132.226      1513.1           0           0   0.0020391           0           0           0
 1524            0     2.57942           0       1e-07    0.001536     17.9438          -0     134.188          -0     132.226      1514.1           0           0   0.0015361           0           0           0
 1525            0     2.57942           0       1e-07    0.001708     17.9438          -0     134.188          -0     132.226      1515.1           0           0   0.0017081           0           0           0
 1526            0     2.57942           0       1e-07    0.003177     17.9438          -0     134.188          -0     132.226      1516.1           0           0   0.0031771           0           0           0
 1527            0     2.57942           0       1e-07    0.003134     17.9438          -0     134.188          -0     132.226      1517.1           0           0   0.0031341           0           0           0
 1528            0     2.57942           0       1e-07     0.00213     17.9438          -0     134.188          -0     132.226      1518.1           0           0   0.0021301           0           0           0
 1529            0     2.57942           0       1e-07    0.000777     17.9438          -0     134.188          -0     132.226      1519.1           0           0   0.0007771           0           0           0
 1530            0     2.57942           0       1e-07    0.000888     17.9438          -0     134.188          -0     132.226      1520.1           0           0   0.0008881           0           0           0
 1531            0     2.57942           0       1e-07    0.002229     17.9438          -0     134.188          -0     132.226      1521.1           0           0   0.0022291           0           0           0
 1532            0     2.57942           0       1e-07    0.001737     17.9438          -0     134.188          -0     132.226      1522.1           0           0   0.0017371           0           0           0
 1533            0     2.57942           0       1e-07    0.003539     17.9438          -0     134.188          -0     132.226      1523.1           0           0   0.0035391           0           0           0
 1534            0     2.57942           0       1e-07    0.003119     17.9438          -0     134.188          -0     132.226      1524.1           0           0   0.0031191           0           0           0
 1535            0     2.57942           0       1e-07    0.003137     17.9438          -0     134.188          -0     132.226      1525.1           0           0   0.0031371           0           0           0
 1536            0     2.57942           0       1e-07    0.001997     17.9438          -0     134.188          -0     132.226      1526.1           0           0   0.0019971           0           0           0
 1537            0     2.57942           0       1e-07    0.002162     17.9438          -0     134.188          -0     132.226      1527.1           0           0   0.0021621           0           0           0
 1538            0     2.57942           0       1e-07    0.001602     17.9438          -0     134.188          -0     132.226      1528.1           0           0   0.0016021           0           0           0
 1539            0     2.57942           0       1e-07    0.004159     17.9438          -0     134.188          -0     132.226      1529.1           0           0   0.0041591           0           0           0
 1540            0     2.57942           0       1e-07    0.001532     17.9438          -0     134.188          -0     132.226      1530.1           0           0   0.0015321           0           0           0
 1541            0     2.57942           0       1e-07    0.001727     17.9438          -0     134.188          -0     132.226      1531.1           0           0   0.0017271           0           0           0
 1542            0     2.57942           0       1e-07    0.002166     17.9438          -0     134.188          -0     132.226      1532.1           0           0   0.0021661           0           0           0
 1543            0     2.57942           0       1e-07    0.001415     17.9438          -0     134.188          -0     132.226      1533.1           0           0   0.0014151           0           0           0
 1544            0     2.57942           0       1e-07    0.000587     17.9438          -0     134.188          -0     132.226      1534.1           0           0   0.0005871           0           0           0
 1545            0     2.57942           0       1e-07    0.000536     17.9438          -0     134.188          -0     132.226      1535.1           0           0   0.0005361           0           0           0
 1546            0     2.57942           0       1e-07    0.001358     17.9438          -0     134.188          -0     132.226      1536.1           0           0   0.0013581           0           0           0
 1547            0     2.57942           0       1e-07    0.002094     17.9438          -0     134.188          -0     132.226      1537.1           0           0   0.0020941           0           0           0
 1548            0     2.57942           0       1e-07     0.00118     17.9438          -0     134.188          -0     132.226      1538.1           0           0   0.0011801           0           0           0
 1549            0     2.57942           0       1e-07    0.001639     17.9438          -0     134.188          -0     132.226      1539.1           0           0   0.0016391           0           0           0
 1550            0     2.57942           0       1e-07    0.002074     17.9438          -0     134.188          -0     132.226      1540.1           0           0   0.0020741           0           0           0
 1551            0     2.57942           0       1e-07    0.002371     17.9438          -0     134.188          -0     132.226      1541.1           0           0   0.0023711           0           0           0
 1552            0     2.57942           0       1e-07    0.002086     17.9438          -0     134.188          -0     132.226      1542.1           0           0   0.0020861           0           0           0
 1553            0     2.57942           0       1e-07    0.001658     17.9438          -0     134.188          -0     132.226      1543.1           0           0   0.0016581           0           0           0
 1554            0     2.57942           0       1e-07    0.002258     17.9438          -0     134.188          -0     132.226      1544.1           0           0   0.0022581           0           0           0
 1555            0     2.57942           0       1e-07    0.002416     17.9438          -0     134.188          -0     132.226      1545.1           0           0   0.0024161           0           0           0
 1556            0     2.57942           0       1e-07    0.001553     17.9438          -0     134.188          -0     132.226      1546.1           0           0   0.0015531           0           0           0
 1557            0     2.57942           0       1e-07    0.001232     17.9438          -0     134.188          -0     132.226      1547.1           0           0   0.0012321           0           0           0
 1558            0     2.57942           0       1e-07     5.3e-05     17.9438          -0     134.188          -0     132.226      1548.1           0           0    5.31e-05           0           0           0
 1559            0     2.57942           0       1e-07    0.000783     17.9438          -0     134.188          -0     132.226      1549.1           0           0   0.0007831           0           0           0
 1560            0     2.57942           0       1e-07    0.002215     17.9438          -0     134.188          -0     132.226      1550.1           0           0   0.0022151           0           0           0
 1561            0     2.57942           0       1e-07    0.003117     17.9438          -0     134.188          -0     132.226      1551.1           0           0   0.0031171           0           0           0
 1562            0     2.57942           0       1e-07     0.00273     17.9438          -0     134.188          -0     132.226      1552.1           0           0   0.0027301           0           0           0
 1563            0     2.57942           0       1e-07    0.002835     17.9438          -0     134.188          -0     132.226      1553.1           0           0   0.0028351           0           0           0
 1564            0     2.57942           0       1e-07   -0.000411     17.9438          -0     134.188          -0     132.226      1554.1           0           0  -0.0004109          -0           0           0
 1565            0     2.57942           0       1e-07    0.000721     17.9438          -0     134.188          -0     132.226      1555.1           0           0   0.0007211           0           0           0
 1566            0     2.57942           0       1e-07    0.002007     17.9438          -0     134.188          -0     132.226      1556.1           0           0   0.0020071           0           0           0
 1567            0     2.57942           0       1e-07    0.001138     17.9438          -0     134.188          -0     132.226      1557.1           0           0   0.0011381           0           0           0
 1568            0     2.57942           0       1e-07    0.000546     17.9438          -0     134.188          -0     132.226      1558.1           0           0   0.0005461           0           0           0
 1569            0     2.57942           0       1e-07    0.001008     17.9438          -0     134.188          -0     132.226      1559.1           0           0   0.0010081           0           0           0
 1570            0     2.57942           0       1e-07    0.000393     17.9438          -0     134.188          -0     132.226      1560.1           0           0   0.0003931           0           0           0
 1571            0     2.57942           0       1e-07     0.00069     17.9438          -0     134.188          -0     132.226      1561.1           0           0   0.0006901           0           0           0
 1572            0     2.57942           0       1e-07    0.002149     17.9438          -0     134.188          -0     132.226      1562.1           0           0   0.0021491           0           0           0
 1573            0     2.57942           0       1e-07    0.000846     17.9438          -0     134.188          -0     132.226      1563.1           0           0   0.0008461           0           0           0
 1574            0     2.57942           0       1e-07    0.002376     17.9438          -0     134.188          -0     132.226      1564.1           0           0   0.0023761           0           0           0
 1575            0     2.57942           0       1e-07    0.001339     17.9438          -0     134.188          -0     132.226      1565.1           0           0   0.0013391           0           0           0
 1576            0     2.57942           0       1e-07    0.000733     17.9438          -0     134.188          -0     132.226      1566.1           0           0   0.0007331           0           0           0
 1577            0     2.57942           0       1e-07    0.002315     17.9438          -0     134.188          -0     132.226      1567.1           0           0   0.0023151           0           0           0
 1578            0     2.57942           0       1e-07    0.003215     17.9438          -0     134.188          -0     132.226      1568.1           0           0   0.0032151           0           0           0
 1579            0     2.57942           0       1e-07    0.002992     17.9438          -0     134.188          -0     132.226      1569.1           0           0   0.0029921           0           0           0
 1580            0     2.57942           0       1e-07    0.002051     17.9438          -0     134.188          -0     132.226      1570.1           0           0   0.0020511           0           0           0
 1581            0     2.57942           0       1e-07    0.001663     17.9438          -0     134.188          -0     132.226      1571.1           0           0   0.0016631           0           0           0
 1582            0     2.57942           0       1e-07    0.001272     17.9438          -0     134.188          -0     132.226      1572.1           0           0   0.0012721           0           0           0
 1583            0     2.57942           0       1e-07     0.00221     17.9438          -0     134.188          -0     132.226      1573.1           0           0   0.0022101           0           0           0
 1584            0     2.57942           0       1e-07    0.002429     17.9438          -0     134.188          -0     132.226      1574.1           0           0   0.0024291           0           0           0
 1585            0     2.57942           0       1e-07    0.001446     17.9438          -0     134.188          -0     132.226      1575.1           0           0   0.0014461           0           0           0
 1586            0     2.57942           0       1e-07    0.001277     17.9438          -0     134.188          -0     132.226      1576.1           0           0   0.0012771           0           0           0
 1587            0     2.57942           0       1e-07    0.000505     17.9438          -0     134.188          -0     132.226      1577.1           0           0   0.0005051           0           0           0
 1588            0     2.57942           0       1e-07    0.001265     17.9438          -0     134.188          -0     132.226      1578.1           0           0   0.0012651           0           0           0
 1589            0     2.57942           0       1e-07    0.001257     17.9438          -0     134.188          -0     132.226      1579.1           0           0   0.0012571           0           0           0
 1590            0     2.57942           0       1e-07    0.002066     17.9438          -0     134.188          -0     132.226      1580.1           0           0   0.0020661           0           0           0
 1591            0     2.57942           0       1e-07    0.001559     17.9438          -0     134.188          -0     132.226      1581.1           0           0   0.0015591           0           0           0
 1592            0     2.57942           0       1e-07    0.001726     17.9438          -0     134.188          -0     132.226      1582.1           0           0   0.0017261           0           0           0
 1593            0     2.57942           0       1e-07     0.00124     17.9438          -0     134.188          -0     132.226      1583.1           0           0   0.0012401           0           0           0
 1594            0     2.57942           0       1e-07    0.001758     17.9438          -0     134.188          -0     132.226      1584.1           0           0   0.0017581           0           0           0
 1595            0     2.57942           0       1e-07    0.003924     17.9438          -0     134.188          -0     132.226      1585.1           0           0   0.0039241           0           0           0
 1596            0     2.57942           0       1e-07    0.002163     17.9438          -0     134.188          -0     132.226      1586.1           0           0   0.0021631           0           0           0
 1597            0     2.57942           0       1e-07    0.000741     17.9438          -0     134.188          -0     132.226      1587.1           0           0   0.0007411           0           0           0
 1598            0     2.57942           0       1e-07    0.000678     17.9438          -0     134.188          -0     132.226      1588.1           0           0   0.0006781           0           0           0
 1599            0     2.57942           0       1e-07    0.000217     17.9438          -0     134.188          -0     132.226      1589.1           0           0   0.0002171           0           0           0
 1600            0     2.57942           0       1e-07     0.00175     17.9438          -0     134.188          -0     132.226      1590.1           0           0   0.0017501           0           0           0
 1601            0     2.57942           0       1e-07    0.001977     17.9438          -0     134.188          -0     132.226      1591.1           0           0   0.0019771           0           0           0
 1602            0     2.57942           0       1e-07    0.002545     17.9438          -0     134.188          -0     132.226      1592.1           0           0   0.0025451           0           0           0
 1603            0     2.57942           0       1e-07    0.001818     17.9438          -0     134.188          -0     132.226      1593.1           0           0   0.0018181           0           0           0
 1604            0     2.57942           0       1e-07    0.002148     17.9438          -0     134.188          -0     132.226      1594.1           0           0   0.0021481           0           0           0
 1605            0     2.57942           0       1e-07    0.000908     17.9438          -0     134.188          -0     132.226      1595.1           0           0   0.0009081           0           0           0
 1606            0     2.57942           0       1e-07     0.00244     17.9438          -0     134.188          -0     132.226      1596.1           0           0   0.0024401           0           0           0
 1607            0     2.57942           0       1e-07    0.002167     17.9438          -0     134.188          -0     132.226      1597.1           0           0   0.0021671           0           0           0
 1608            0     2.57942           0       1e-07    0.001485     17.9438          -0     134.188          -0     132.226      1598.1           0           0   0.0014851           0           0           0
 1609            0     2.57942           0       1e-07    0.000814     17.9438          -0     134.188          -0     132.226      1599.1           0           0   0.0008141           0           0           0
 1610            0     2.57942           0       1e-07    0.001272     17.9438          -0     134.188          -0     132.226      1600.1           0           0   0.0012721           0           0           0
 1611            0     2.57942           0       1e-07    0.002405     17.9438          -0     134.188          -0     132.226      1601.1           0           0   0.0024051           0           0           0
 1612            0     2.57942           0       1e-07    0.001118     17.9438          -0     134.188          -0     132.226      1602.1           0           0   0.0011181           0           0           0
 1613            0     2.57942           0       1e-07     0.00185     17.9438          -0     134.188          -0     132.226      1603.1           0           0   0.0018501           0           0           0
 1614            0     2.57942           0       1e-07    0.001602     17.9438          -0     134.188          -0     132.226      1604.1           0           0   0.0016021           0           0           0
 1615            0     2.57942           0       1e-07     0.00086     17.9438          -0     134.188          -0     132.226      1605.1           0           0   0.0008601           0           0           0
 1616            0     2.57942           0       1e-07    0.001422     17.9438          -0     134.188          -0     132.226      1606.1           0           0   0.0014221           0           0           0
 1617            0     2.57942           0       1e-07     0.00059     17.9438          -0     134.188          -0     132.226      1607.1           0           0   0.0005901           0           0           0
 1618            0     2.57942           0       1e-07    0.001689     17.9438          -0     134.188          -0     132.226      1608.1           0           0   0.0016891           0           0           0
 1619            0     2.57942           0       1e-07     0.00144     17.9438          -0     134.188          -0     132.226      1609.1           0           0   0.0014401           0           0           0
 1620            0     2.57942           0       1e-07     7.1e-05     17.9438          -0     134.188          -0     132.226      1610.1           0           0    7.11e-05           0           0           0
 1621            0     2.57942           0       1e-07       3e-06     17.9438          -0     134.188          -0     132.226      1611.1           0           0     3.1e-06           0           0           0
 1622            0     2.57942           0       1e-07    0.000617     17.9438          -0     134.188          -0     132.226      1612.1           0           0   0.0006171           0           0           0
 1623            0     2.57942           0       1e-07     0.00157     17.9438          -0     134.188          -0     132.226      1613.1           0           0   0.0015701           0           0           0
 1624            0     2.57942           0       1e-07    0.000514     17.9438          -0     134.188          -0     132.226      1614.1           0           0   0.0005141           0           0           0
 1625            0     2.57942           0       1e-07    0.002361     17.9438          -0     134.188          -0     132.226      1615.1           0           0   0.0023611           0           0           0
 1626            0     2.57942           0       1e-07    0.001038     17.9438          -0     134.188          -0     132.226      1616.1           0           0   0.0010381           0           0           0
 1627            0     2.57942           0       1e-07    0.002749     17.9438          -0     134.188          -0     132.226      1617.1           0           0   0.0027491           0           0           0
 1628            0     2.57942           0       1e-07    0.002379     17.9438          -0     134.188          -0     132.226      1618.1           0           0   0.0023791           0           0           0
 1629            0     2.57942           0       1e-07           0     17.9438          -0     134.188          -0     132.226      1619.1           0           0       1e-07           0           0           0
 1630            0     2.57942           0       1e-07    0.001716     17.9461          -0     134.188          -0     132.226      1620.1           0           0   0.0017161           0           0           0
 1631            0     2.57942           0       1e-07      0.0051     17.9508          -0     134.188          -0     132.226      1621.1           0           0   0.0051001           0           0           0
 1632            0     2.57942           0       1e-07    0.010137     17.9447          -0     134.188           0     132.226      1622.1           0           0   0.0101371           0           0           0
 1633            0     2.57942           0       1e-07    0.018769     17.9467          -0     134.188           0     132.226      1623.1           0           0   0.0187691           0           0           0
 1634            0     2.57942           0       1e-07    0.028111     17.9402          -0     134.188           0     132.226      1624.1           0           0   0.0281111           0           0           0
 1635            0     2.57942           0       1e-07    0.036423     17.9461          -0     134.188           0     132.226      1625.1           0           0   0.0364231           0           0           0
 1636            0     2.57942           0       1e-07    0.047071     17.9438          -0     134.188           0     132.226      1626.1           0           0   0.0470711           0           0           0
 1637            0     2.57942           0       1e-07    0.066217       17.95          -0     134.188           0     132.226      1627.1           0           0   0.0662171           0           0           0
 1638            0     2.57942           0       1e-07    0.089701     17.9475          -0     134.188           0     132.226      1628.1           0           0   0.0897011           0           0           0
 1639            0     2.57942           0       1e-07    0.114424      17.955          -0     134.188           0     132.226      1629.1           0           0    0.114424           0           0           0
 1640            0     2.57942           0       1e-07    0.145733     17.9532          -0     134.188           0     132.226      1630.1           0           0    0.145733           0           0           0
 1641            0     2.57942           0       1e-07    0.169028     17.9432          -0     134.188           0     132.226      1631.1           0           0    0.169028           0           0           0
 1642            0     2.57942           0       1e-07    0.193919     17.9458          -0     134.188           0     132.226      1632.1           0           0    0.193919           0           0           0
 1643            0     2.57942           0       1e-07    0.209604     17.9526          -0     134.188           0     132.226      1633.1           0           0    0.209604           0           0           0
 1644            0     2.57942           0       1e-07    0.220374     17.9567           0     134.188           0     132.226      1634.1           0           0    0.220374           0           0           0
 1645            0     2.57942           0       1e-07    0.222367     17.9483           0     134.188           0     132.226      1635.1           0           0    0.222367           0           0           0
 1646            0     2.57942           0       1e-07    0.226496     17.9647           0     134.188           0     132.226      1636.1           0           0    0.226496           0           0           0
 1647            0     2.57942           0       1e-07      0.2217     17.9531           0     134.188           0     132.226      1637.1           0           0      0.2217           0           0           0
 1648            0     2.57942           0       1e-07    0.224905      17.963          -0     134.188           0     132.226      1638.1           0           0    0.224905           0           0           0
 1649            0     2.57942           0       1e-07    0.221641     17.9528          -0     134.188           0     132.226      1639.1           0           0    0.221641           0           0           0
 1650            0     2.57942           0       1e-07    0.224279      17.954          -0     134.188           0     132.226      1640.1           0           0    0.224279           0           0           0
 1651            0     2.57942           0       1e-07    0.223642     17.9625          -0     134.188           0     132.226      1641.1           0           0    0.223642           0           0           0
 1652            0     2.57942           0       1e-07    0.223549     17.9572           0     134.188           0     132.226      1642.1           0           0    0.223549           0           0           0
 1653            0     2.57942           0       1e-07    0.222498     17.9589          -0     134.188           0     132.226      1643.1           0           0    0.222498           0           0           0
 1654            0     2.57942           0       1e-07    0.224238     17.9579           0     134.188           0     132.226      1644.1           0           0    0.224238           0           0           0
 1655            0     2.57942           0       1e-07    0.219878     17.9407           0     134.188           0     132.226      1645.1           0           0    0.219878           0           0           0
 1656            0     2.57942           0       1e-07    0.221199     17.9412          -0     134.188           0     132.226      1646.1           0           0    0.221199           0           0           0
 1657            0     2.57942           0       1e-07    0.222779     17.9468          -0     134.188           0     132.226      1647.1           0           0    0.222779           0           0           0
 1658            0     2.57942           0       1e-07    0.221948     17.9497           0     134.188           0     132.226      1648.1           0           0    0.221948           0           0           0
 1659            0     2.57942           0       1e-07    0.221975     17.9482          -0     134.188           0     132.226      1649.1           0           0    0.221975           0           0           0
 1660            0     2.57942           0       1e-07    0.222358     17.9508          -0     134.188           0     132.226      1650.1           0           0    0.222358           0           0           0
 1661            0     2.57942           0       1e-07    0.220855     17.9421           0     134.188           0     132.226      1651.1           0           0    0.220855           0           0           0
 1662            0     2.57942           0       1e-07     0.22296      17.949          -0     134.188           0     132.226      1652.1           0           0     0.22296           0           0           0
 1663            0     2.57942           0       1e-07    0.221647     17.9513           0     134.188           0     132.226      1653.1           0           0    0.221647           0           0           0
 1664            0     2.57942           0       1e-07    0.221288     17.9607          -0     134.188           0     132.226      1654.1           0           0    0.221288           0           0           0
 1665            0     2.57942           0       1e-07    0.219532     17.9415           0     134.188           0     132.226      1655.1           0           0    0.219532           0           0           0
 1666            0     2.57942           0       1e-07    0.217989     17.9379           0     134.188           0     132.226      1656.1           0           0    0.217989           0           0           0
 1667            0     2.57942           0       1e-07    0.224235     17.9536          -0     134.188           0     132.226      1657.1           0           0    0.224235           0           0           0
 1668            0     2.57942           0       1e-07    0.218754     17.9485           0     134.188           0     132.226      1658.1           0           0    0.218754           0           0           0
 1669            0     2.57942           0       1e-07     0.21912     17.9425           0     134.188           0     132.226      1659.1           0           0     0.21912           0           0           0
 1670            0     2.57942           0       1e-07    0.224097     17.9589           0     134.188           0     132.226      1660.1           0           0    0.224097           0           0           0
 1671            0     2.57942           0       1e-07    0.218494     17.9523          -0     134.188           0     132.226      1661.1           0           0    0.218494           0           0           0
 1672            0     2.57942           0       1e-07    0.219284      17.944           0     134.188           0     132.226      1662.1           0           0    0.219284           0           0           0
 1673            0     2.57942           0       1e-07    0.219675     17.9492           0     134.188           0     132.226      1663.1           0           0    0.219675           0           0           0
 1674            0     2.57942           0       1e-07    0.219774     17.9519          -0     134.188           0     132.226      1664.1           0           0    0.219774           0           0           0
 1675            0     2.57942           0       1e-07    0.217621     17.9436          -0     134.188           0     132.226      1665.1           0           0    0.217621           0           0           0
 1676            0     2.57942           0       1e-07    0.222854     17.9576           0     134.188           0     132.226      1666.1           0           0    0.222854           0           0           0
 1677            0     2.57942           0       1e-07    0.219513     17.9558          -0     134.188           0     132.226      1667.1           0           0    0.219513           0           0           0
 1678            0     2.57942           0       1e-07    0.221897     17.9531          -0     134.188           0     132.226      1668.1           0           0    0.221897           0           0           0
 1679            0     2.57942           0       1e-07    0.220909     17.9533          -0     134.188           0     132.226      1669.1           0           0    0.220909           0           0           0
 1680            0     2.57942           0       1e-07    0.229884     17.9846          -0     134.188           0     132.226      1670.1           0           0    0.229884           0           0           0
 1681            0     2.57942           0       1e-07    0.230945     18.0153          -0     134.188           0     132.226      1671.1           0           0    0.230945           0           0           0
 1682            0     2.57942           0       1e-07    0.232016     18.0329          -0     134.188           0     132.226      1672.1           0           0    0.232016           0           0           0
 1683            0     2.57942           0       1e-07    0.230946     18.0435          -0     134.188           0     132.226      1673.1           0           0    0.230946           0           0           0
 1684            0     2.57942           0       1e-07    0.236752     18.0683          -0     134.188           0     132.226      1674.1           0           0    0.236752           0           0           0
 1685            0     2.57942           0       1e-07    0.235481     18.0786          -0     134.188           0     132.226      1675.1           0           0    0.235481           0           0           0
 1686            0     2.57942           0       1e-07    0.237758     18.0959          -0     134.188           0     132.226      1676.1           0           0    0.237758           0           0           0
 1687            0     2.57942           0       1e-07    0.241056     18.1244           0     134.188           0     132.226      1677.1           0           0    0.241056           0           0           0
 1688            0     2.57942           0       1e-07    0.240903     18.1463          -0     134.188           0     132.226      1678.1           0           0    0.240903           0           0           0
 1689            0     2.57942           0       1e-07     0.24116     18.1632          -0     134.188           0     132.226      1679.1           0           0     0.24116           0           0           0
 1690            0     2.57942           0       1e-07    0.244118      18.179          -0     134.188           0     132.226      1680.1           0           0    0.244118           0           0           0
 1691            0     2.57942           0       1e-07    0.249382     18.2105           0     134.188           0     132.226      1681.1           0           0    0.249382           0           0           0
 1692            0     2.57942           0       1e-07    0.249526     18.2318          -0     134.188           0     132.226      1682.1           0           0    0.249526           0           0           0
 1693            0     2.57942           0       1e-07    0.250445     18.2503          -0     134.188           0     132.226      1683.1           0           0    0.250445           0           0           0
 1694            0     2.57942           0       1e-07    0.250081     18.2594           0     134.188           0     132.226      1684.1           0           0    0.250081           0           0           0
 1695            0     2.57942           0       1e-07    0.249651     18.2711           0     134.188           0     132.226      1685.1           0           0    0.249651           0           0           0
 1696            0     2.57942           0       1e-07     0.25324     18.2959           0     134.188           0     132.226      1686.1           0           0     0.25324           0           0           0
 1697            0     2.57942           0       1e-07    0.259534     18.3271           0     134.188           0     132.226      1687.1           0           0    0.259534           0           0           0
 1698            0     2.57942           0       1e-07    0.256516     18.3429          -0     134.188           0     132.226      1688.1           0           0    0.256516           0           0           0
 1699            0     2.57942           0       1e-07    0.256511     18.3471           0     134.188           0     132.226      1689.1           0           0    0.256511           0           0           0
 1700            0     2.57942           0       1e-07    0.261729     18.3789           0     134.188           0     132.226      1690.1           0           0    0.261729           0           0           0
 1701            0     2.57942           0       1e-07     0.26116     18.3937          -0     134.188           0     132.226      1691.1           0           0     0.26116           0           0           0
 1702            0     2.57942           0       1e-07    0.263743     18.4131          -0     134.188           0     132.226      1692.1           0           0    0.263743           0           0           0
 1703            0     2.57942           0       1e-07    0.264352     18.4287          -0     134.188           0     132.226      1693.1           0           0    0.264352           0           0           0
 1704            0     2.57942           0       1e-07    0.269501     18.4565           0     134.188           0     132.226      1694.1           0           0    0.269501           0           0           0
 1705            0     2.57942           0       1e-07    0.270691     18.4864           0     134.188           0     132.226      1695.1           0           0    0.270691           0           0           0
 1706            0     2.57942           0       1e-07    0.267613     18.4983          -0     134.188           0     132.226      1696.1           0           0    0.267613           0           0           0
 1707            0     2.57942           0       1e-07    0.267752     18.5023          -0     134.188           0     132.226      1697.1           0           0    0.267752           0           0           0
 1708            0     2.57942           0       1e-07    0.275825     18.5365          -0     134.188           0     132.226      1698.1           0           0    0.275825           0           0           0
 1709            0     2.57942           0       1e-07     0.27444     18.5536          -0     134.188           0     132.226      1699.1           0           0     0.27444           0           0           0
 1710            0     2.57942           0       1e-07    0.278923     18.5828          -0     134.188           0     132.226      1700.1           0           0    0.278923           0           0           0
 1711            0     2.57942           0       1e-07    0.278415     18.6038          -0     134.188           0     132.226      1701.1           0           0    0.278415           0           0           0
 1712            0     2.57942           0       1e-07    0.281114      18.621          -0     134.188           0     132.226      1702.1           0           0    0.281114           0           0           0
 1713            0     2.57942           0       1e-07    0.283342     18.6332          -0     134.188           0     132.226      1703.1           0           0    0.283342           0           0           0
 1714            0     2.57942           0       1e-07    0.287211     18.6613          -0     134.188           0     132.226      1704.1           0           0    0.287211           0           0           0
 1715            0     2.57942           0       1e-07    0.286486     18.6804          -0     134.188           0     132.226      1705.1           0           0    0.286486           0           0           0
 1716            0     2.57942           0       1e-07    0.291631     18.7032           0     134.188           0     132.226      1706.1           0           0    0.291631           0           0           0
 1717            0     2.57942           0       1e-07    0.294596     18.7311          -0     134.188           0     132.226      1707.1           0           0    0.294596           0           0           0
 1718            0     2.57942           0       1e-07     0.29492     18.7445          -0     134.188           0     132.226      1708.1           0           0     0.29492           0           0           0
 1719            0     2.57942           0       1e-07    0.295197     18.7673          -0     134.188           0     132.226      1709.1           0           0    0.295197           0           0           0
 1720            0     2.57942           0       1e-07    0.299092     18.7796           0     134.188           0     132.226      1710.1           0           0    0.299092           0           0           0
 1721            0     2.57942           0       1e-07    0.301246     18.8036           0     134.188           0     132.226      1711.1           0           0    0.301246           0           0           0
 1722            0     2.57942           0       1e-07    0.305009     18.8246           0     134.188           0     132.226      1712.1           0           0    0.305009           0           0           0
 1723            0     2.57942           0       1e-07    0.302145     18.8371          -0     134.188           0     132.226      1713.1           0           0    0.302145           0           0           0
 1724            0     2.57942           0       1e-07    0.311548     18.8628           0     134.188           0     132.226      1714.1           0           0    0.311548           0           0           0
 1725            0     2.57942           0       1e-07    0.309918     18.8831           0     134.188           0     132.226      1715.1           0           0    0.309918           0           0           0
 1726            0     2.57942           0       1e-07    0.315429     18.9104          -0     134.188           0     132.226      1716.1           0           0    0.315429           0           0           0
 1727            0     2.57942           0       1e-07    0.310112     18.9166           0     134.188           0     132.226      1717.1           0           0    0.310112           0           0           0
 1728            0     2.57942           0       1e-07    0.318827     18.9458           0     134.188           0     132.226      1718.1           0           0    0.318827           0           0           0
 1729            0     2.57942           0       1e-07     0.31944     18.9689          -0     134.188           0     132.226      1719.1           0           0     0.31944           0           0           0
 1730            0     2.57942           0       1e-07    0.319981     18.9862           0     134.188           0     132.226      1720.1           0           0    0.319981           0           0           0
 1731            0     2.57942           0       1e-07    0.324012     19.0054           0     134.188           0     132.226      1721.1           0           0    0.324012           0           0           0
 1732            0     2.57942           0       1e-07    0.330357     19.0331           0     134.188           0     132.226      1722.1           0           0    0.330357           0           0           0
 1733            0     2.57942           0       1e-07    0.326692     19.0499           0     134.188           0     132.226      1723.1           0           0    0.326692           0           0           0
 1734            0     2.57942           0       1e-07    0.326636     19.0628           0     134.188           0     132.226      1724.1           0           0    0.326636           0           0           0
 1735            0     2.57942           0       1e-07    0.332154     19.0829           0     134.188           0     132.226      1725.1           0           0    0.332154           0           0           0
 1736            0     2.57942           0       1e-07     0.33561     19.1055           0     134.188           0     132.226      1726.1           0           0     0.33561           0           0           0
 1737            0     2.57942           0       1e-07     0.33328     19.1202           0     134.188           0     132.226      1727.1           0           0     0.33328           0           0           0
 1738            0     2.57942           0       1e-07    0.334137       19.13           0     134.188           0     132.226      1728.1           0           0    0.334137           0           0           0
 1739            0     2.57942           0       1e-07    0.338398     19.1569          -0     134.188           0     132.226      1729.1           0           0    0.338398           0           0           0
 1740            0     2.57942           0       1e-07    0.339225     19.1719          -0     134.188           0     132.226      1730.1           0           0    0.339225           0           0           0
 1741            0     2.57942           0       1e-07    0.344872     19.1947          -0     134.188           0     132.226      1731.1           0           0    0.344872           0           0           0
 1742            0     2.57942           0       1e-07    0.350513     19.2162          -0     134.188           0     132.226      1732.1           0           0    0.350513           0           0           0
 1743            0     2.57942           0       1e-07    0.347831     19.2379           0     134.188           0     132.226      1733.1           0           0    0.347831           0           0           0
 1744            0     2.57942           0       1e-07    0.352927     19.2593           0     134.188           0     132.226      1734.1           0           0    0.352927           0           0           0
 1745            0     2.57942           0       1e-07    0.358373     19.2819           0     134.188           0     132.226      1735.1           0           0    0.358373           0           0           0
 1746            0     2.57942           0       1e-07    0.360166     19.3107           0     134.188           0     132.226      1736.1           0           0    0.360166           0           0           0
 1747            0     2.57942           0       1e-07    0.359769     19.3197           0     134.188           0     132.226      1737.1           0           0    0.359769           0           0           0
 1748            0     2.57942           0       1e-07    0.362657     19.3365           0     134.188           0     132.226      1738.1           0           0    0.362657           0           0           0
 1749            0     2.57942           0       1e-07    0.372284     19.3705           0     134.188           0     132.226      1739.1           0           0    0.372284           0           0           0
 1750            0     2.57942           0       1e-07    0.365102     19.3782           0     134.188           0     132.226      1740.1           0           0    0.365102           0           0           0
 1751            0     2.57942           0       1e-07    0.369793     19.3969           0     134.188           0     132.226      1741.1           0           0    0.369793           0           0           0
 1752            0     2.57942           0       1e-07    0.369688     19.4104           0     134.188           0     132.226      1742.1           0           0    0.369688           0           0           0
 1753            0     2.57942           0       1e-07    0.376131     19.4359           0     134.188           0     132.226      1743.1           0           0    0.376131           0           0           0
 1754            0     2.57942           0       1e-07    0.379677     19.4532           0     134.188           0     132.226      1744.1           0           0    0.379677           0           0           0
 1755            0     2.57942           0       1e-07    0.382594     19.4826           0     134.188           0     132.226      1745.1           0           0    0.382594           0           0           0
 1756            0     2.57942           0       1e-07    0.385023     19.5021           0     134.188           0     132.226      1746.1           0           0    0.385023           0           0           0
 1757            0     2.57942           0       1e-07      0.3893     19.5257           0     134.188           0     132.226      1747.1           0           0      0.3893           0           0           0
 1758            0     2.57942           0       1e-07    0.391402     19.5476           0     134.188           0     132.226      1748.1           0           0    0.391402           0           0           0
 1759            0     2.57942           0       1e-07     0.38859     19.5538           0     134.188           0     132.226      1749.1           0           0     0.38859           0           0           0
 1760            0     2.57942           0       1e-07    0.400213     19.5783           0     134.188           0     132.226      1750.1           0           0    0.400213           0           0           0
 1761            0     2.57942           0       1e-07    0.399581     19.6055           0     134.188           0     132.226      1751.1           0           0    0.399581           0           0           0
 1762            0     2.57942           0       1e-07    0.405156     19.6253           0     134.188           0     132.226      1752.1           0           0    0.405156           0           0           0
 1763            0     2.57942           0       1e-07    0.403635     19.6414           0     134.188           0     132.226      1753.1           0           0    0.403635           0           0           0
 1764            0     2.57942           0       1e-07    0.404581     19.6562           0     134.188           0     132.226      1754.1           0           0    0.404581           0           0           0
 1765            0     2.57942           0       1e-07    0.414263      19.679           0     134.188           0     132.226      1755.1           0           0    0.414263           0           0           0
 1766            0     2.57942           0       1e-07    0.407455     19.6898           0     134.188           0     132.226      1756.1           0           0    0.407455           0           0           0
 1767            0     2.57942           0       1e-07    0.420469     19.7125           0     134.188           0     132.226      1757.1           0           0    0.420469           0           0           0
 1768            0     2.57942           0       1e-07    0.419005      19.739           0     134.188           0     132.226      1758.1           0           0    0.419005           0           0           0
 1769            0     2.57942           0       1e-07    0.423738     19.7617           0     134.188           0     132.226      1759.1           0           0    0.423738           0           0           0
 1770            0     2.57942           0       1e-07    0.427347     19.7812           0     134.188           0     132.226      1760.1           0           0    0.427347           0           0           0
 1771            0     2.57942           0       1e-07    0.428122     19.8068           0     134.188           0     132.226      1761.1           0           0    0.428122           0           0           0
 1772            0     2.57942           0       1e-07    0.434234     19.8198           0     134.188           0     132.226      1762.1           0           0    0.434234           0           0           0
 1773            0     2.57942           0       1e-07    0.434152     19.8332           0     134.188           0     132.226      1763.1           0           0    0.434152           0           0           0
 1774            0     2.57942           0       1e-07    0.436687     19.8493           0     134.188           0     132.226      1764.1           0           0    0.436687           0           0           0
 1775            0     2.57942           0       1e-07    0.453317     19.8862           0     134.188           0     132.226      1765.1           0           0    0.453317           0           0           0
 1776            0     2.57942           0       1e-07    0.444906     19.9016           0     134.188           0     132.226      1766.1           0           0    0.444906           0           0           0
 1777            0     2.57942           0       1e-07    0.446493     19.9181           0     134.188           0     132.226      1767.1           0           0    0.446493           0           0           0
 1778            0     2.57942           0       1e-07     0.45327     19.9355           0     134.188           0     132.226      1768.1           0           0     0.45327           0           0           0
 1779            0     2.57942           0       1e-07    0.457841     19.9611           0     134.188           0     132.226      1769.1           0           0    0.457841           0           0           0
 1780            0     2.57942           0       1e-07    0.458883     19.9807          -0     134.188           0     132.226      1770.1           0           0    0.458883           0           0           0
 1781            0     2.57942           0       1e-07    0.464905      19.997           0     134.188           0     132.226      1771.1           0           0    0.464905           0           0           0
 1782            0     2.57942           0       1e-07    0.470873     20.0288           0     134.188           0     132.226      1772.1           0           0    0.470873           0           0           0
 1783            0     2.57942           0       1e-07    0.471337     20.0482           0     134.188           0     132.226      1773.1           0           0    0.471337           0           0           0
 1784            0     2.57942           0       1e-07    0.466977     20.0503          -0     134.188           0     132.226      1774.1           0           0    0.466977           0           0           0
 1785            0     2.57942           0       1e-07    0.480402     20.0788          -0     134.188           0     132.226      1775.1           0           0    0.480402           0           0           0
 1786            0     2.57942           0       1e-07    0.488411     20.1074           0     134.188           0     132.226      1776.1           0           0    0.488411           0           0           0
 1787            0     2.57942           0       1e-07    0.485264     20.1234           0     134.188           0     132.226      1777.1           0           0    0.485264           0           0           0
 1788            0     2.57942           0       1e-07    0.495121      20.152           0     134.188           0     132.226      1778.1           0           0    0.495121           0           0           0
 1789            0     2.57942           0       1e-07     0.49345     20.1681           0     134.188           0     132.226      1779.1           0           0     0.49345           0           0           0
 1790            0     2.57942           0       1e-07    0.497576     20.1781           0     134.188           0     132.226      1780.1           0           0    0.497576           0           0           0
 1791            0     2.57942           0       1e-07    0.497824     20.1956           0     134.188           0     132.226      1781.1           0           0    0.497824           0           0           0
 1792            0     2.57942           0       1e-07     0.50546     20.2108           0     134.188           0     132.226      1782.1           0           0     0.50546           0           0           0
 1793            0     2.57942           0       1e-07    0.512166       20.25           0     134.188           0     132.226      1783.1           0           0    0.512166           0           0           0
 1794            0     2.57942           0       1e-07    0.507186     20.2484           0     134.188           0     132.226      1784.1           0           0    0.507186           0           0           0
 1795            0     2.57942           0       1e-07    0.522212     20.2818           0     134.188           0     132.226      1785.1           0           0    0.522212           0           0           0
 1796            0     2.57942           0       1e-07    0.522444       20.31           0     134.188           0     132.226      1786.1           0           0    0.522444           0           0           0
 1797            0     2.57942           0       1e-07    0.521921     20.3152           0     134.188           0     132.226      1787.1           0           0    0.521921           0           0           0
 1798            0     2.57942           0       1e-07    0.533863     20.3376           0     134.188           0     132.226      1788.1           0           0    0.533863           0           0           0
 1799            0     2.57942           0       1e-07    0.530989     20.3596           0     134.188           0     132.226      1789.1           0           0    0.530989           0           0           0
 1800            0     2.57942           0       1e-07    0.539861     20.3837           0     134.188           0     132.226      1790.1           0           0    0.539861           0           0           0
 1801            0     2.57942           0       1e-07    0.541454     20.4047           0     134.188           0     132.226      1791.1           0           0    0.541454           0           0           0
 1802            0     2.57942           0       1e-07    0.541391     20.4108           0     134.188           0     132.226      1792.1           0           0    0.541391           0           0           0
 1803            0     2.57942           0       1e-07    0.552977     20.4375           0     134.188           0     132.226      1793.1           0           0    0.552977           0           0           0
 1804            0     2.57942           0       1e-07    0.561969     20.4668           0     134.188           0     132.226      1794.1           0           0    0.561969           0           0           0
 1805            0     2.57942           0       1e-07    0.558039     20.4847           0     134.188           0     132.226      1795.1           0           0    0.558039           0           0           0
 1806            0     2.57942           0       1e-07    0.564778     20.5053           0     134.188           0     132.226      1796.1           0           0    0.564778           0           0           0
 1807            0     2.57942           0       1e-07    0.567403     20.5164           0     134.188           0     132.226      1797.1           0           0    0.567403           0           0           0
 1808            0     2.57942           0       1e-07    0.575291      20.536           0     134.188           0     132.226      1798.1           0           0    0.575291           0           0           0
 1809            0     2.57942           0       1e-07    0.576588     20.5543           0     134.188           0     132.226      1799.1           0           0    0.576588           0           0           0
 1810            0     2.57942           0       1e-07    0.585506     20.5757           0     134.188           0     132.226      1800.1           0           0    0.585506           0           0           0
 1811            0     2.57942           0       1e-07    0.591177     20.6116           0     134.188           0     132.226      1801.1           0           0    0.591177           0           0           0
 1812            0     2.57942           0       1e-07    0.590247     20.6204           0     134.188           0     132.226      1802.1           0           0    0.590247           0           0           0
 1813            0     2.57942           0       1e-07    0.599545     20.6457           0     134.188           0     132.226      1803.1           0           0    0.599545           0           0           0
 1814            0     2.57942           0       1e-07    0.598538     20.6574           0     134.188           0     132.226      1804.1           0           0    0.598538           0           0           0
 1815            0     2.57942           0       1e-07    0.608226      20.678           0     134.188           0     132.226      1805.1           0           0    0.608226           0           0           0
 1816            0     2.57942           0       1e-07    0.603323     20.6927           0     134.188           0     132.226      1806.1           0           0    0.603323           0           0           0
 1817            0     2.57942           0       1e-07     0.61625     20.7073           0     134.188           0     132.226      1807.1           0           0     0.61625           0           0           0
 1818            0     2.57942           0       1e-07    0.621831     20.7414           0     134.188           0     132.226      1808.1           0           0    0.621831           0           0           0
 1819            0     2.57942           0       1e-07    0.625328      20.761           0     134.188           0     132.226      1809.1           0           0    0.625328           0           0           0
 1820            0     2.57942           0       1e-07    0.630238     20.7802           0     134.188           0     132.226      1810.1           0           0    0.630238           0           0           0
 1821            0     2.57942           0       1e-07    0.636825     20.7977           0     134.188           0     132.226      1811.1           0           0    0.636825           0           0           0
 1822            0     2.57942           0       1e-07    0.644839     20.8281           0     134.188           0     132.226      1812.1           0           0    0.644839           0           0           0
 1823            0     2.57942           0       1e-07     0.64428     20.8394           0     134.188           0     132.226      1813.1           0           0     0.64428           0           0           0
 1824            0     2.57942           0       1e-07    0.648589      20.858           0     134.188           0     132.226      1814.1           0           0    0.648589           0           0           0
 1825            0     2.57942           0       1e-07     0.65789     20.8803           0     134.188           0     132.226      1815.1           0           0     0.65789           0           0           0
 1826            0     2.57942           0       1e-07    0.659165     20.9034           0     134.188           0     132.226      1816.1           0           0    0.659165           0           0           0
 1827            0     2.57942           0       1e-07    0.672918     20.9271           0     134.188           0     132.226      1817.1           0           0    0.672918           0           0           0
 1828            0     2.57942           0       1e-07    0.668387     20.9405           0     134.188           0     132.226      1818.1           0           0    0.668387           0           0           0
 1829            0     2.57942           0       1e-07    0.675127     20.9595           0     134.188           0     132.226      1819.1           0           0    0.675127           0           0           0
 1830            0     2.57942           0       1e-07    0.683276     20.9732           0     134.188           0     132.226      1820.1           0           0    0.683276           0           0           0
 1831            0     2.57942           0       1e-07    0.686613     20.9927           0     134.188           0     132.226      1821.1           0           0    0.686613           0           0           0
 1832            0     2.57942           0       1e-07    0.701443     21.0219           0     134.188           0     132.226      1822.1           0           0    0.701443           0           0           0
 1833            0     2.57942           0       1e-07    0.699773     21.0439           0     134.188           0     132.226      1823.1           0           0    0.699773           0           0           0
 1834            0     2.57942           0       1e-07    0.709125     21.0624           0     134.188           0     132.226      1824.1           0           0    0.709125           0           0           0
 1835            0     2.57942           0       1e-07     0.71107     21.0743           0     134.188           0     132.226      1825.1           0           0     0.71107           0           0           0
 1836            0     2.57942           0       1e-07     0.72111     21.0965           0     134.188           0     132.226      1826.1           0           0     0.72111           0           0           0
 1837            0     2.57942           0       1e-07    0.725924     21.1267           0     134.188           0     132.226      1827.1           0           0    0.725924           0           0           0
 1838            0     2.57942           0       1e-07    0.726741     21.1349           0     134.188           0     132.226      1828.1           0           0    0.726741           0           0           0
 1839            0     2.57942           0       1e-07    0.744605     21.1709           0     134.188           0     132.226      1829.1           0           0    0.744605           0           0           0
 1840            0     2.57942           0       1e-07     0.74268     21.1877           0     134.188           0     132.226      1830.1           0           0     0.74268           0           0           0
 1841            0     2.57942           0       1e-07    0.748679      21.208           0     134.188           0     132.226      1831.1           0           0    0.748679           0           0           0
 1842            0     2.57942           0       1e-07    0.755451     21.2307           0     134.188           0     132.226      1832.1           0           0    0.755451           0           0           0
 1843            0     2.57942           0       1e-07    0.758214     21.2402           0     134.188           0     132.226      1833.1           0           0    0.758214           0           0           0
 1844            0     2.57942           0       1e-07    0.761281     21.2519           0     134.188           0     132.226      1834.1           0           0    0.761281           0           0           0
 1845            0     2.57942           0       1e-07    0.768966     21.2774           0     134.188           0     132.226      1835.1           0           0    0.768966           0           0           0
 1846            0     2.57942           0       1e-07    0.782523     21.3005           0     134.188           0     132.226      1836.1           0           0    0.782523           0           0           0
 1847            0     2.57942           0       1e-07    0.778401     21.3189           0     134.188           0     132.226      1837.1           0           0    0.778401           0           0           0
 1848            0     2.57942           0       1e-07    0.781128     21.3264           0     134.188           0     132.226      1838.1           0           0    0.781128           0           0           0
 1849            0     2.57942           0       1e-07    0.793367     21.3456           0     134.188           0     132.226      1839.1           0           0    0.793367           0           0           0
 1850            0     2.57942           0       1e-07     0.80159     21.3691           0     134.188           0     132.226      1840.1           0           0     0.80159           0           0           0
 1851            0     2.57942           0       1e-07     0.80994     21.3935           0     134.188           0     132.226      1841.1           0           0     0.80994           0           0           0
 1852            0     2.57942           0       1e-07    0.815581     21.4159           0     134.188           0     132.226      1842.1           0           0    0.815581           0           0           0
 1853            0     2.57942           0       1e-07    0.824196     21.4406           0     134.188           0     132.226      1843.1           0           0    0.824196           0           0           0
 1854            0     2.57942           0       1e-07    0.824655     21.4495           0     134.188           0     132.226      1844.1           0           0    0.824655           0           0           0
 1855            0     2.57942           0       1e-07    0.834404     21.4734           0     134.188           0     132.226      1845.1           0           0    0.834404           0           0           0
 1856            0     2.57942           0       1e-07    0.842347     21.4952           0     134.188           0     132.226      1846.1           0           0    0.842347           0           0           0
 1857            0     2.57942           0       1e-07    0.845865     21.5166           0     134.188           0     132.226      1847.1           0           0    0.845865           0           0           0
 1858            0     2.57942           0       1e-07    0.857563     21.5351           0     134.188           0     132.226      1848.1           0           0    0.857563           0           0           0
 1859            0     2.57942           0       1e-07    0.856678     21.5521           0     134.188           0     132.226      1849.1           0           0    0.856678           0           0           0
 1860            0     2.57942           0       1e-07    0.878399     21.5752           0     134.188           0     132.226      1850.1           0           0    0.878399           0           0           0
 1861            0     2.57942           0       1e-07    0.873244     21.6019           0     134.188           0     132.226      1851.1           0           0    0.873244           0           0           0
 1862            0     2.57942           0       1e-07    0.890502     21.6276           0     134.188           0     132.226      1852.1           0           0    0.890502           0           0           0
 1863            0     2.57942           0       1e-07    0.888003     21.6396           0     134.188           0     132.226      1853.1           0           0    0.888003           0           0           0
 1864            0     2.57942           0       1e-07    0.899931      21.665           0     134.188           0     132.226      1854.1           0           0    0.899931           0           0           0
 1865            0     2.57942           0       1e-07    0.899918     21.6796           0     134.188           0     132.226      1855.1           0           0    0.899918           0           0           0
 1866            0     2.57942           0       1e-07    0.917625     21.6994           0     134.188           0     132.226      1856.1           0           0    0.917625           0           0           0
 1867            0     2.57942           0       1e-07    0.920663     21.7287           0     134.188           0     132.226      1857.1           0           0    0.920663           0           0           0
 1868            0     2.57942           0       1e-07    0.922416     21.7368           0     134.188           0     132.226      1858.1           0           0    0.922416           0           0           0
 1869            0     2.57942           0       1e-07    0.933198     21.7667           0     134.188           0     132.226      1859.1           0           0    0.933198           0           0           0
 1870            0     2.57942           0       1e-07    0.947262     21.7868           0     134.188           0     132.226      1860.1           0           0    0.947262           0           0           0
 1871            0     2.57942           0       1e-07    0.949796     21.8077           0     134.188           0     132.226      1861.1           0           0    0.949796           0           0           0
 1872            0     2.57942           0       1e-07     0.96049     21.8297           0     134.188           0     132.226      1862.1           0           0     0.96049           0           0           0
 1873            0     2.57942           0       1e-07    0.964629     21.8509           0     134.188           0     132.226      1863.1           0           0    0.964629           0           0           0
 1874            0     2.57942           0       1e-07    0.967893     21.8616           0     134.188           0     132.226      1864.1           0           0    0.967893           0           0           0
 1875            0     2.57942           0       1e-07    0.977044      21.878           0     134.188           0     132.226      1865.1           0           0    0.977044           0           0           0
 1876            0     2.57942           0       1e-07      0.9824     21.8969           0     134.188           0     132.226      1866.1           0           0      0.9824           0           0           0
 1877            0     2.57942           0       1e-07    0.987615     21.9156           0     134.188           0     132.226      1867.1           0           0    0.987615           0           0           0
 1878            0     2.57942           0       1e-07     1.00035     21.9401           0     134.188           0     132.226      1868.1           0           0     1.00035           0           0           0
 1879            0     2.57942           0       1e-07     1.01178     21.9613           0     134.188           0     132.226      1869.1           0           0     1.01178           0           0           0
 1880            0     2.57942           0       1e-07     1.01347      21.983           0     134.188           0     132.226      1870.1           0           0     1.01347           0           0           0
 1881            0     2.57942           0       1e-07     1.02275     22.0036           0     134.188           0     132.226      1871.1           0           0     1.02276           0           0           0
 1882            0     2.57942           0       1e-07     1.02913     22.0168           0     134.188           0     132.226      1872.1           0           0     1.02913           0           0           0
 1883            0     2.57942           0       1e-07     1.04113     22.0453           0     134.188           0     132.226      1873.1           0           0     1.04113           0           0           0
 1884            0     2.57942           0       1e-07     1.04568     22.0602           0     134.188           0     132.226      1874.1           0           0     1.04568           0           0           0
 1885            0     2.57942           0       1e-07      1.0368     22.0657           0     134.188           0     132.226      1875.1           0           0      1.0368           0           0           0
 1886            0     2.57942           0       1e-07     1.03286     22.0552           0     134.188           0     132.226      1876.1           0           0     1.03286           0           0           0
 1887            0     2.57942           0       1e-07     1.02945     22.0474           0     134.188           0     132.226      1877.1           0           0     1.02945           0           0           0
 1888            0     2.57942           0       1e-07     1.02792     22.0419           0     134.188           0     132.226      1878.1           0           0     1.02792           0           0           0
 1889            0     2.57942           0       1e-07     1.02584     22.0381           0     134.188           0     132.226      1879.1           0           0     1.02584           0           0           0
 1890            0     2.57942           0       1e-07     1.02565     22.0391           0     134.188           0     132.226      1880.1           0           0     1.02565           0           0           0
[truncated: 40,531,510 more chars]
