# Supplementary material for: Slow-to-fast transition of giant creeping rockslides modulated by undrained loading in basal shear zones
Source: Nat Commun. 2020 Mar 12;11:1352. doi: 10.1038/s41467-020-15093-3 (PMC7067777; doi:10.1038/s41467-020-15093-3)
Supplement: Supplementary file 3 — Source Data [file 41467_2020_15093_MOESM3_ESM.zip › NCOMMS-19-25861A_b505_data.txt]

number of records = 232806
            col 1       col 2       col 3       col 4       col 5       col 6       col 7       col 8       col 9       col 10       col 11       col 12       col 13       col 14       col 15       col 16       col 17
          lp_disp          LT         Tau       Sig_N          Pc     Pc_Disp    Ppa_load    Ppa_Disp    Ppb_load    Ppb_Disp        Time     ec_disp   Shear_str  Eff_stress          mu      Ppbsmt    Velocity
              mic          mm         MPa         MPa         MPa          mm         MPa          mm         MPa          mm           s          mm           .         MPa           .         MPa        mm/s
      232806 recs 232806 recs 232806 recs 232806 recs 232806 recs 232806 recs 232806 recs 232806 recs 232806 recs 232806 recs 232806 recs 232806 recs 232806 recs 232806 recs 232806 recs 232806 recs 232806 recs
    0            0     2.70416           0       1e-07     0.00016     62.2316           0     120.466           0     135.433           0           0           0   0.0001601           0           0           0
    1            0     2.70416           0       1e-07    0.001132     62.2316           0     120.466           0     135.433           1           0           0   0.0011321           0           0           0
    2            0     2.70416           0       1e-07       5e-05     62.2316           0     120.466           0     135.433           2           0           0    5.01e-05           0           0           0
    3            0     2.70416           0       1e-07    0.001957     62.2316           0     120.466           0     135.433           3           0           0   0.0019571           0           0           0
    4            0     2.70416           0       1e-07    0.001302     62.2316           0     120.466           0     135.433           4           0           0   0.0013021           0           0           0
    5            0     2.70416           0       1e-07   -0.001427     62.2316           0     120.466           0     135.433           5           0           0  -0.0014269          -0           0           0
    6            0     2.70416           0       1e-07   -0.001895     62.2316           0     120.466           0     135.433           6           0           0  -0.0018949          -0           0           0
    7            0     2.70416           0       1e-07    0.000101     62.2316           0     120.466           0     135.433           7           0           0   0.0001011           0           0           0
    8            0     2.70416           0       1e-07    0.001502     62.2316           0     120.466           0     135.433           8           0           0   0.0015021           0           0           0
    9            0     2.70416           0       1e-07    -3.4e-05     62.2316           0     120.466           0     135.433           9           0           0   -3.39e-05          -0           0           0
   10            0     2.70416           0       1e-07    -5.7e-05     62.2316           0     120.466           0     135.433          10           0           0   -5.69e-05          -0           0           0
   11            0     2.70416           0       1e-07   -0.000925     62.2316           0     120.466           0     135.433          11           0           0  -0.0009249          -0           0           0
   12            0     2.70416           0       1e-07   -0.001913     62.2316           0     120.466           0     135.433          12           0           0  -0.0019129          -0           0           0
   13            0     2.70416           0       1e-07    -0.00114     62.2316           0     120.466           0     135.433          13           0           0  -0.0011399          -0           0           0
   14            0     2.70416           0       1e-07   -0.000262     62.2316           0     120.466           0     135.433          14           0           0  -0.0002619          -0           0           0
   15            0     2.70416           0       1e-07    0.000314     62.2316           0     120.466           0     135.433          15           0           0   0.0003141           0           0           0
   16            0     2.70416           0       1e-07    0.000532     62.2316           0     120.466           0     135.433          16           0           0   0.0005321           0           0           0
   17            0     2.70416           0       1e-07   -0.000184     62.2316           0     120.466           0     135.433          17           0           0  -0.0001839          -0           0           0
   18            0     2.70416           0       1e-07   -0.000227     62.2316           0     120.466           0     135.433          18           0           0  -0.0002269          -0           0           0
   19            0     2.70416           0       1e-07    0.000611     62.2316           0     120.466           0     135.433          19           0           0   0.0006111           0           0           0
   20            0     2.70416           0       1e-07    0.000595     62.2316           0     120.466           0     135.433          20           0           0   0.0005951           0           0           0
   21            0     2.70416           0       1e-07    0.001959     62.2316           0     120.466           0     135.433          21           0           0   0.0019591           0           0           0
   22            0     2.70416           0       1e-07    0.001244     62.2316           0     120.466           0     135.433          22           0           0   0.0012441           0           0           0
   23            0     2.70416           0       1e-07   -0.001074     62.2316           0     120.466           0     135.433          23           0           0  -0.0010739          -0           0           0
   24            0     2.70416           0       1e-07   -0.000325     62.2316           0     120.466           0     135.433          24           0           0  -0.0003249          -0           0           0
   25            0     2.70416           0       1e-07   -0.001334     62.2316           0     120.466           0     135.433          25           0           0  -0.0013339          -0           0           0
   26            0     2.70416           0       1e-07   -0.002416     62.2316           0     120.466           0     135.433          26           0           0  -0.0024159          -0           0           0
   27            0     2.70416           0       1e-07    0.000306     62.2316           0     120.466           0     135.433          27           0           0   0.0003061           0           0           0
   28            0     2.70416           0       1e-07       9e-05     62.2316           0     120.466           0     135.433          28           0           0    9.01e-05           0           0           0
   29            0     2.70416           0       1e-07   -0.000662     62.2316           0     120.466           0     135.433          29           0           0  -0.0006619          -0           0           0
   30            0     2.70416           0       1e-07     4.5e-05     62.2316           0     120.466           0     135.433          30           0           0    4.51e-05           0           0           0
   31            0     2.70416           0       1e-07    0.000755     62.2316           0     120.466           0     135.433          31           0           0   0.0007551           0           0           0
   32            0     2.70416           0       1e-07   -0.000114     62.2316           0     120.466           0     135.433          32           0           0  -0.0001139          -0           0           0
   33            0     2.70416           0       1e-07   -0.000197     62.2316           0     120.466           0     135.433          33           0           0  -0.0001969          -0           0           0
   34            0     2.70416           0       1e-07    0.000164     62.2316           0     120.466           0     135.433          34           0           0   0.0001641           0           0           0
   35            0     2.70416           0       1e-07   -0.000408     62.2316           0     120.466           0     135.433          35           0           0  -0.0004079          -0           0           0
   36            0     2.70416           0       1e-07   -0.001115     62.2316           0     120.466           0     135.433          36           0           0  -0.0011149          -0           0           0
   37            0     2.70416           0       1e-07    0.000169     62.2316           0     120.466           0     135.433          37           0           0   0.0001691           0           0           0
   38            0     2.70416           0       1e-07    -0.00071     62.2316           0     120.466           0     135.433          38           0           0  -0.0007099          -0           0           0
   39            0     2.70416           0       1e-07   -0.000556     62.2316           0     120.466           0     135.433          39           0           0  -0.0005559          -0           0           0
   40            0     2.70416           0       1e-07    0.001262     62.2316           0     120.466           0     135.433          40           0           0   0.0012621           0           0           0
   41            0     2.70416           0       1e-07   -0.000256     62.2316           0     120.466           0     135.433          41           0           0  -0.0002559          -0           0           0
   42            0     2.70416           0       1e-07    0.000695     62.2316           0     120.466           0     135.433          42           0           0   0.0006951           0           0           0
   43            0     2.70416           0       1e-07    0.000538     62.2316           0     120.466           0     135.433          43           0           0   0.0005381           0           0           0
   44            0     2.70416           0       1e-07   -0.000929     62.2316           0     120.466           0     135.433          44           0           0  -0.0009289          -0           0           0
   45            0     2.70416           0       1e-07    -0.00025     62.2316           0     120.466           0     135.433          45           0           0  -0.0002499          -0           0           0
   46            0     2.70416           0       1e-07    0.001067     62.2316           0     120.466           0     135.433          46           0           0   0.0010671           0           0           0
   47            0     2.70416           0       1e-07    0.001202     62.2316           0     120.466           0     135.433          47           0           0   0.0012021           0           0           0
   48            0     2.70416           0       1e-07     0.00086     62.2316           0     120.466           0     135.433          48           0           0   0.0008601           0           0           0
   49            0     2.70416           0       1e-07     0.00071     62.2316           0     120.466           0     135.433          49           0           0   0.0007101           0           0           0
   50            0     2.70416           0       1e-07   -0.000789     62.2316           0     120.466           0     135.433          50           0           0  -0.0007889          -0           0           0
   51            0     2.70416           0       1e-07   -0.000146     62.2316           0     120.466           0     135.433          51           0           0  -0.0001459          -0           0           0
   52            0     2.70416           0       1e-07   -0.000159     62.2316           0     120.466           0     135.433          52           0           0  -0.0001589          -0           0           0
   53            0     2.70416           0       1e-07    0.000887     62.2316           0     120.466           0     135.433          53           0           0   0.0008871           0           0           0
   54            0     2.70416           0       1e-07    0.000745     62.2316           0     120.466           0     135.433          54           0           0   0.0007451           0           0           0
   55            0     2.70416           0       1e-07    0.000302     62.2316           0     120.466           0     135.433          55           0           0   0.0003021           0           0           0
   56            0     2.70416           0       1e-07    0.000356     62.2316           0     120.466           0     135.433          56           0           0   0.0003561           0           0           0
   57            0     2.70416           0       1e-07    0.001733     62.2316           0     120.466           0     135.433          57           0           0   0.0017331           0           0           0
   58            0     2.70416           0       1e-07    0.001957     62.2316           0     120.466           0     135.433          58           0           0   0.0019571           0           0           0
   59            0     2.70416           0       1e-07    0.001668     62.2316           0     120.466           0     135.433          59           0           0   0.0016681           0           0           0
   60            0     2.70416           0       1e-07    0.001166     62.2316           0     120.466           0     135.433          60           0           0   0.0011661           0           0           0
   61            0     2.70416           0       1e-07    -9.1e-05     62.2316           0     120.466           0     135.433          61           0           0   -9.09e-05          -0           0           0
   62            0     2.70416           0       1e-07    0.000517     62.2316           0     120.466           0     135.433          62           0           0   0.0005171           0           0           0
   63            0     2.70416           0       1e-07    0.001576     62.2316           0     120.466           0     135.433          63           0           0   0.0015761           0           0           0
   64            0     2.70416           0       1e-07    0.000954     62.2316           0     120.466           0     135.433          64           0           0   0.0009541           0           0           0
   65            0     2.70416           0       1e-07    0.000945     62.2316           0     120.466           0     135.433          65           0           0   0.0009451           0           0           0
   66            0     2.70416           0       1e-07    -3.1e-05     62.2316           0     120.466           0     135.433          66           0           0   -3.09e-05          -0           0           0
   67            0     2.70416           0       1e-07    -6.2e-05     62.2316           0     120.466           0     135.433          67           0           0   -6.19e-05          -0           0           0
   68            0     2.70416           0       1e-07   -0.000259     62.2316           0     120.466           0     135.433          68           0           0  -0.0002589          -0           0           0
   69            0     2.70416           0       1e-07   -0.000815     62.2316           0     120.466           0     135.433          69           0           0  -0.0008149          -0           0           0
   70            0     2.70416           0       1e-07    0.000562     62.2316           0     120.466           0     135.433          70           0           0   0.0005621           0           0           0
   71            0     2.70416           0       1e-07   -0.000157     62.2316           0     120.466           0     135.433          71           0           0  -0.0001569          -0           0           0
   72            0     2.70416           0       1e-07   -0.001469     62.2316           0     120.466           0     135.433          72           0           0  -0.0014689          -0           0           0
   73            0     2.70416           0       1e-07    0.000629     62.2316           0     120.466           0     135.433          73           0           0   0.0006291           0           0           0
   74            0     2.70416           0       1e-07   -0.000414     62.2316           0     120.466           0     135.433          74           0           0  -0.0004139          -0           0           0
   75            0     2.70416           0       1e-07   -0.000515     62.2316           0     120.466           0     135.433          75           0           0  -0.0005149          -0           0           0
   76            0     2.70416           0       1e-07    0.000148     62.2316           0     120.466           0     135.433          76           0           0   0.0001481           0           0           0
   77            0     2.70416           0       1e-07   -0.000445     62.2316           0     120.466           0     135.433          77           0           0  -0.0004449          -0           0           0
   78            0     2.70416           0       1e-07    -5.3e-05     62.2316           0     120.466           0     135.433          78           0           0   -5.29e-05          -0           0           0
   79            0     2.70416           0       1e-07    0.000478     62.2316           0     120.466           0     135.433          79           0           0   0.0004781           0           0           0
   80            0     2.70416           0       1e-07     0.00022     62.2316           0     120.466           0     135.433          80           0           0   0.0002201           0           0           0
   81            0     2.70416           0       1e-07     0.00139     62.2316           0     120.466           0     135.433          81           0           0   0.0013901           0           0           0
   82            0     2.70416           0       1e-07    0.001109     62.2316           0     120.466           0     135.433          82           0           0   0.0011091           0           0           0
   83           -0     2.70416           0       1e-07     3.7e-05     62.2316           0     120.466           0     135.433          83           0           0    3.71e-05           0           0           0
   84            0     2.70416           0       1e-07    0.000295     62.2316           0     120.466           0     135.433          84           0           0   0.0002951           0           0           0
   85            0     2.70416           0       1e-07   -0.001121     62.2316           0     120.466           0     135.433          85           0           0  -0.0011209          -0           0           0
   86            0     2.70416           0       1e-07   -0.001388     62.2316           0     120.466           0     135.433          86           0           0  -0.0013879          -0           0           0
   87            0     2.70416           0       1e-07   -0.000553     62.2316           0     120.466           0     135.433          87           0           0  -0.0005529          -0           0           0
   88            0     2.70416           0       1e-07   -0.000563     62.2316           0     120.466           0     135.433          88           0           0  -0.0005629          -0           0           0
   89            0     2.70416           0       1e-07   -0.000394     62.2316           0     120.466           0     135.433          89           0           0  -0.0003939          -0           0           0
   90           -0     2.70416           0       1e-07   -0.001051     62.2316           0     120.466           0     135.433          90           0           0  -0.0010509          -0           0           0
   91            0     2.70416           0       1e-07   -0.000212     62.2316           0     120.466           0     135.433          91           0           0  -0.0002119          -0           0           0
   92            0     2.70416           0       1e-07   -0.002129     62.2316           0     120.466           0     135.433          92           0           0  -0.0021289          -0           0           0
   93            0     2.70416           0       1e-07   -0.002459     62.2316           0     120.466           0     135.433          93           0           0  -0.0024589          -0           0           0
   94            0     2.70416           0       1e-07   -0.002421     62.2316           0     120.466           0     135.433          94           0           0  -0.0024209          -0           0           0
   95            0     2.70416           0       1e-07    -0.00059     62.2316           0     120.466           0     135.433          95           0           0  -0.0005899          -0           0           0
   96            0     2.70416           0       1e-07   -0.001287     62.2316           0     120.466           0     135.433          96           0           0  -0.0012869          -0           0           0
   97            0     2.70416           0       1e-07   -0.000538     62.2316           0     120.466           0     135.433          97           0           0  -0.0005379          -0           0           0
   98            0     2.70416           0       1e-07      -4e-06     62.2316           0     120.466           0     135.433          98           0           0    -3.9e-06          -0           0           0
   99            0     2.70416           0       1e-07    -0.00011     62.2316           0     120.466           0     135.433          99           0           0  -0.0001099          -0           0           0
  100            0     2.70416           0       1e-07   -0.000979     62.2316           0     120.466           0     135.433         100           0           0  -0.0009789          -0           0           0
  101            0     2.70416           0       1e-07   -0.001801     62.2316           0     120.466           0     135.433         101           0           0  -0.0018009          -0           0           0
  102            0     2.70416           0       1e-07     6.2e-05     62.2316           0     120.466           0     135.433         102           0           0    6.21e-05           0           0           0
  103            0     2.70416           0       1e-07   -0.000813     62.2316           0     120.466           0     135.433         103           0           0  -0.0008129          -0           0           0
  104            0     2.70416           0       1e-07    0.000893     62.2316           0     120.466           0     135.433         104           0           0   0.0008931           0           0           0
  105            0     2.70416           0       1e-07     3.1e-05     62.2316           0     120.466           0     135.433         105           0           0    3.11e-05           0           0           0
  106            0     2.70416           0       1e-07   -0.000921     62.2316           0     120.466           0     135.433         106           0           0  -0.0009209          -0           0           0
  107            0     2.70416           0       1e-07    0.000512     62.2316           0     120.466           0     135.433         107           0           0   0.0005121           0           0           0
  108            0     2.70416           0       1e-07   -0.001592     62.2316           0     120.466           0     135.433         108           0           0  -0.0015919          -0           0           0
  109            0     2.70416           0       1e-07   -0.001843     62.2316           0     120.466           0     135.433         109           0           0  -0.0018429          -0           0           0
  110            0     2.70416           0       1e-07   -0.001678     62.2316           0     120.466           0     135.433         110           0           0  -0.0016779          -0           0           0
  111            0     2.70416           0       1e-07   -0.000617     62.2316           0     120.466           0     135.433         111           0           0  -0.0006169          -0           0           0
  112            0     2.70416           0       1e-07   -0.000101     62.2316           0     120.466           0     135.433         112           0           0  -0.0001009          -0           0           0
  113            0     2.70416           0       1e-07    0.000242     62.2316           0     120.466           0     135.433         113           0           0   0.0002421           0           0           0
  114            0     2.70416           0       1e-07   -0.001595     62.2316           0     120.466           0     135.433         114           0           0  -0.0015949          -0           0           0
  115            0     2.70416           0       1e-07   -0.002194     62.2316           0     120.466           0     135.433         115           0           0  -0.0021939          -0           0           0
  116            0     2.70416           0       1e-07   -0.001516     62.2316           0     120.466           0     135.433         116           0           0  -0.0015159          -0           0           0
  117            0     2.70416           0       1e-07     -0.0022     62.2316           0     120.466           0     135.433         117           0           0  -0.0021999          -0           0           0
  118            0     2.70416           0       1e-07   -0.000643     62.2316           0     120.466           0     135.433         118           0           0  -0.0006429          -0           0           0
  119            0     2.70416           0       1e-07   -0.000398     62.2316           0     120.466           0     135.433         119           0           0  -0.0003979          -0           0           0
  120            0     2.70416           0       1e-07    -0.00193     62.2316           0     120.466           0     135.433         120           0           0  -0.0019299          -0           0           0
  121            0     2.70416           0       1e-07   -0.001242     62.2316           0     120.466           0     135.433         121           0           0  -0.0012419          -0           0           0
  122            0     2.70416           0       1e-07   -0.000268     62.2316           0     120.466           0     135.433         122           0           0  -0.0002679          -0           0           0
  123            0     2.70416           0       1e-07    -0.00115     62.2316           0     120.466           0     135.433         123           0           0  -0.0011499          -0           0           0
  124            0     2.70416           0       1e-07   -0.001083     62.2316           0     120.466           0     135.433         124           0           0  -0.0010829          -0           0           0
  125            0     2.70416           0       1e-07   -0.000892     62.2316           0     120.466           0     135.433         125           0           0  -0.0008919          -0           0           0
  126            0     2.70416           0       1e-07   -0.001598     62.2316           0     120.466           0     135.433         126           0           0  -0.0015979          -0           0           0
  127            0     2.70416           0       1e-07   -0.001437     62.2316           0     120.466           0     135.433         127           0           0  -0.0014369          -0           0           0
  128            0     2.70416           0       1e-07   -0.002149     62.2316           0     120.466           0     135.433         128           0           0  -0.0021489          -0           0           0
  129            0     2.70416           0       1e-07    -0.00077     62.2316           0     120.466           0     135.433         129           0           0  -0.0007699          -0           0           0
  130            0     2.70416           0       1e-07   -0.000667     62.2316           0     120.466           0     135.433         130           0           0  -0.0006669          -0           0           0
  131            0     2.70416           0       1e-07   -0.000962     62.2316           0     120.466           0     135.433         131           0           0  -0.0009619          -0           0           0
  132            0     2.70416           0       1e-07    0.000631     62.2316           0     120.466           0     135.433         132           0           0   0.0006311           0           0           0
  133            0     2.70416           0       1e-07     3.3e-05     62.2316           0     120.466           0     135.433         133           0           0    3.31e-05           0           0           0
  134            0     2.70416           0       1e-07   -0.000599     62.2316           0     120.466           0     135.433         134           0           0  -0.0005989          -0           0           0
  135            0     2.70416           0       1e-07   -0.000329     62.2316           0     120.466           0     135.433         135           0           0  -0.0003289          -0           0           0
  136            0     2.70416           0       1e-07   -0.000672     62.2316           0     120.466           0     135.433         136           0           0  -0.0006719          -0           0           0
  137            0     2.70416           0       1e-07   -0.000758     62.2316           0     120.466           0     135.433         137           0           0  -0.0007579          -0           0           0
  138            0     2.70416           0       1e-07   -0.001021     62.2316           0     120.466           0     135.433         138           0           0  -0.0010209          -0           0           0
  139            0     2.70416           0       1e-07    0.000196     62.2316           0     120.466           0     135.433         139           0           0   0.0001961           0           0           0
  140            0     2.70416           0       1e-07    0.000232     62.2316           0     120.466           0     135.433         140           0           0   0.0002321           0           0           0
  141            0     2.70416           0       1e-07   -0.000854     62.2316           0     120.466           0     135.433         141           0           0  -0.0008539          -0           0           0
  142            0     2.70416           0       1e-07   -0.001487     62.2316           0     120.466           0     135.433         142           0           0  -0.0014869          -0           0           0
  143            0     2.70416           0       1e-07    0.000154     62.2316           0     120.466           0     135.433         143           0           0   0.0001541           0           0           0
  144            0     2.70416           0       1e-07   -0.001015     62.2316           0     120.466           0     135.433         144           0           0  -0.0010149          -0           0           0
  145            0     2.70416           0       1e-07   -0.001092     62.2316           0     120.466           0     135.433         145           0           0  -0.0010919          -0           0           0
  146            0     2.70416           0       1e-07   -0.000881     62.2316           0     120.466           0     135.433         146           0           0  -0.0008809          -0           0           0
  147            0     2.70416           0       1e-07   -0.000586     62.2316           0     120.466           0     135.433         147           0           0  -0.0005859          -0           0           0
  148            0     2.70416           0       1e-07   -0.001657     62.2316           0     120.466           0     135.433         148           0           0  -0.0016569          -0           0           0
  149            0     2.70416           0       1e-07   -0.002058     62.2316           0     120.466           0     135.433         149           0           0  -0.0020579          -0           0           0
  150            0     2.70416           0       1e-07    -0.00151     62.2316           0     120.466           0     135.433         150           0           0  -0.0015099          -0           0           0
  151            0     2.70416           0       1e-07   -0.003042     62.2316           0     120.466           0     135.433         151           0           0  -0.0030419          -0           0           0
  152            0     2.70416           0       1e-07   -0.000432     62.2316           0     120.466           0     135.433         152           0           0  -0.0004319          -0           0           0
  153            0     2.70416           0       1e-07    0.000978     62.2316           0     120.466           0     135.433         153           0           0   0.0009781           0           0           0
  154            0     2.70416           0       1e-07   -0.000462     62.2316           0     120.466           0     135.433         154           0           0  -0.0004619          -0           0           0
  155            0     2.70416           0       1e-07   -0.000534     62.2316           0     120.466           0     135.433         155           0           0  -0.0005339          -0           0           0
  156            0     2.70416           0       1e-07   -0.000878     62.2316           0     120.466           0     135.433         156           0           0  -0.0008779          -0           0           0
  157            0     2.70416           0       1e-07    -8.4e-05     62.2316           0     120.466           0     135.433         157           0           0   -8.39e-05          -0           0           0
  158            0     2.70416           0       1e-07      -7e-05     62.2316           0     120.466           0     135.433         158           0           0   -6.99e-05          -0           0           0
  159            0     2.70416           0       1e-07   -0.001369     62.2316           0     120.466           0     135.433         159           0           0  -0.0013689          -0           0           0
  160            0     2.70416           0       1e-07   -0.000329     62.2316           0     120.466           0     135.433         160           0           0  -0.0003289          -0           0           0
  161            0     2.70416           0       1e-07    0.000171     62.2316           0     120.466           0     135.433         161           0           0   0.0001711           0           0           0
  162            0     2.70416           0       1e-07   -0.000385     62.2316           0     120.466           0     135.433         162           0           0  -0.0003849          -0           0           0
  163            0     2.70416           0       1e-07       6e-05     62.2316           0     120.466           0     135.433         163           0           0    6.01e-05           0           0           0
  164            0     2.70416           0       1e-07    -0.00087     62.2316           0     120.466           0     135.433         164           0           0  -0.0008699          -0           0           0
  165            0     2.70416           0       1e-07   -0.000665     62.2316           0     120.466           0     135.433         165           0           0  -0.0006649          -0           0           0
  166            0     2.70416           0       1e-07   -0.000391     62.2316           0     120.466           0     135.433         166           0           0  -0.0003909          -0           0           0
  167            0     2.70416           0       1e-07   -0.000625     62.2316           0     120.466           0     135.433         167           0           0  -0.0006249          -0           0           0
  168            0     2.70416           0       1e-07    0.000742     62.2316           0     120.466           0     135.433         168           0           0   0.0007421           0           0           0
  169            0     2.70416           0       1e-07    0.001237     62.2316           0     120.466           0     135.433         169           0           0   0.0012371           0           0           0
  170            0     2.70416           0       1e-07    0.000378     62.2316           0     120.466           0     135.433         170           0           0   0.0003781           0           0           0
  171            0     2.70416           0       1e-07    0.000445     62.2316           0     120.466           0     135.433         171           0           0   0.0004451           0           0           0
  172            0     2.70416           0       1e-07    -0.00032     62.2316           0     120.466           0     135.433         172           0           0  -0.0003199          -0           0           0
  173            0     2.70416           0       1e-07     0.00037     62.2316           0     120.466           0     135.433         173           0           0   0.0003701           0           0           0
  174            0     2.70416           0       1e-07    -0.00136     62.2316           0     120.466           0     135.433         174           0           0  -0.0013599          -0           0           0
  175            0     2.70416           0       1e-07    -7.6e-05     62.2316           0     120.466           0     135.433         175           0           0   -7.59e-05          -0           0           0
  176            0     2.70416           0       1e-07   -0.000808     62.2316           0     120.466           0     135.433         176           0           0  -0.0008079          -0           0           0
  177            0     2.70416           0       1e-07    0.000197     62.2316           0     120.466           0     135.433         177           0           0   0.0001971           0           0           0
  178            0     2.70416           0       1e-07   -0.000208     62.2316           0     120.466           0     135.433         178           0           0  -0.0002079          -0           0           0
  179            0     2.70416           0       1e-07    0.001074     62.2316           0     120.466           0     135.433         179           0           0   0.0010741           0           0           0
  180           -0     2.70416           0       1e-07   -0.000481     62.2316           0     120.466           0     135.433         180           0           0  -0.0004809          -0           0           0
  181            0     2.70416           0       1e-07    0.000362     62.2316           0     120.466           0     135.433         181           0           0   0.0003621           0           0           0
  182            0     2.70416           0       1e-07    0.000478     62.2316           0     120.466           0     135.433         182           0           0   0.0004781           0           0           0
  183            0     2.70416           0       1e-07   -0.000778     62.2316           0     120.466           0     135.433         183           0           0  -0.0007779          -0           0           0
  184            0     2.70416           0       1e-07   -0.000767     62.2316           0     120.466           0     135.433         184           0           0  -0.0007669          -0           0           0
  185            0     2.70416           0       1e-07   -0.001492     62.2316           0     120.466           0     135.433         185           0           0  -0.0014919          -0           0           0
  186            0     2.70416           0       1e-07   -0.000928     62.2316           0     120.466           0     135.433         186           0           0  -0.0009279          -0           0           0
  187            0     2.70416           0       1e-07    -2.9e-05     62.2316           0     120.466           0     135.433         187           0           0   -2.89e-05          -0           0           0
  188            0     2.70416           0       1e-07   -0.000499     62.2316           0     120.466           0     135.433         188           0           0  -0.0004989          -0           0           0
  189            0     2.70416           0       1e-07   -0.002715     62.2316           0     120.466           0     135.433         189           0           0  -0.0027149          -0           0           0
  190            0     2.70416           0       1e-07    -0.00033     62.2316           0     120.466           0     135.433         190           0           0  -0.0003299          -0           0           0
  191            0     2.70416           0       1e-07    -0.00155     62.2316           0     120.466           0     135.433         191           0           0  -0.0015499          -0           0           0
  192            0     2.70416           0       1e-07    -0.00101     62.2316           0     120.466           0     135.433         192           0           0  -0.0010099          -0           0           0
  193            0     2.70416           0       1e-07   -0.001084     62.2316           0     120.466           0     135.433         193           0           0  -0.0010839          -0           0           0
  194            0     2.70416           0       1e-07     1.4e-05     62.2316           0     120.466           0     135.433         194           0           0    1.41e-05           0           0           0
  195           -0     2.70416           0       1e-07   -0.000207     62.2316           0     120.466           0     135.433         195           0           0  -0.0002069          -0           0           0
  196            0     2.70416           0       1e-07   -0.001804     62.2316           0     120.466           0     135.433         196           0           0  -0.0018039          -0           0           0
  197            0     2.70416           0       1e-07   -0.000642     62.2316           0     120.466           0     135.433         197           0           0  -0.0006419          -0           0           0
  198            0     2.70416           0       1e-07   -0.001343     62.2316           0     120.466           0     135.433         198           0           0  -0.0013429          -0           0           0
  199            0     2.70416           0       1e-07   -0.000832     62.2316           0     120.466           0     135.433         199           0           0  -0.0008319          -0           0           0
  200            0     2.70416           0       1e-07   -0.001461     62.2316           0     120.466           0     135.433         200           0           0  -0.0014609          -0           0           0
  201           -0     2.70416           0       1e-07   -0.001406     62.2316           0     120.466           0     135.433         201           0           0  -0.0014059          -0           0           0
  202            0     2.70416           0       1e-07   -0.001447     62.2316           0     120.466           0     135.433         202           0           0  -0.0014469          -0           0           0
  203            0     2.70416           0       1e-07   -0.000953     62.2316           0     120.466           0     135.433         203           0           0  -0.0009529          -0           0           0
  204            0     2.70416           0       1e-07   -0.001225     62.2316           0     120.466           0     135.433         204           0           0  -0.0012249          -0           0           0
  205            0     2.70416           0       1e-07   -0.001527     62.2316           0     120.466           0     135.433         205           0           0  -0.0015269          -0           0           0
  206            0     2.70416           0       1e-07    -7.1e-05     62.2316           0     120.466           0     135.433         206           0           0   -7.09e-05          -0           0           0
  207            0     2.70416           0       1e-07   -0.001764     62.2316           0     120.466           0     135.433         207           0           0  -0.0017639          -0           0           0
  208            0     2.70416           0       1e-07   -0.001707     62.2316           0     120.466           0     135.433         208           0           0  -0.0017069          -0           0           0
  209            0     2.70416           0       1e-07   -0.002924     62.2316           0     120.466           0     135.433         209           0           0  -0.0029239          -0           0           0
  210            0     2.70416           0       1e-07   -0.001449     62.2316           0     120.466           0     135.433         210           0           0  -0.0014489          -0           0           0
  211            0     2.70416           0       1e-07   -0.001984     62.2316           0     120.466           0     135.433         211           0           0  -0.0019839          -0           0           0
  212            0     2.70416           0       1e-07   -0.002343     62.2316           0     120.466           0     135.433         212           0           0  -0.0023429          -0           0           0
  213            0     2.70416           0       1e-07   -0.001124     62.2316           0     120.466           0     135.433         213           0           0  -0.0011239          -0           0           0
  214           -0     2.70416           0       1e-07   -0.001473     62.2316           0     120.466           0     135.433         214           0           0  -0.0014729          -0           0           0
  215            0     2.70416           0       1e-07   -0.000852     62.2316           0     120.466           0     135.433         215           0           0  -0.0008519          -0           0           0
  216            0     2.70416           0       1e-07    -0.00195     62.2316           0     120.466           0     135.433         216           0           0  -0.0019499          -0           0           0
  217            0     2.70416           0       1e-07   -0.001458     62.2316           0     120.466           0     135.433         217           0           0  -0.0014579          -0           0           0
  218            0     2.70416           0       1e-07   -0.001413     62.2316           0     120.466           0     135.433         218           0           0  -0.0014129          -0           0           0
  219            0     2.70416           0       1e-07   -0.001958     62.2316           0     120.466           0     135.433         219           0           0  -0.0019579          -0           0           0
  220            0     2.70416           0       1e-07   -0.001609     62.2316           0     120.466           0     135.433         220           0           0  -0.0016089          -0           0           0
  221            0     2.70416           0       1e-07   -0.002303     62.2316           0     120.466           0     135.433         221           0           0  -0.0023029          -0           0           0
  222            0     2.70416           0       1e-07   -0.000223     62.2316           0     120.466           0     135.433         222           0           0  -0.0002229          -0           0           0
  223            0     2.70416           0       1e-07   -0.001043     62.2316           0     120.466           0     135.433         223           0           0  -0.0010429          -0           0           0
  224            0     2.70416           0       1e-07   -0.000803     62.2316           0     120.466           0     135.433         224           0           0  -0.0008029          -0           0           0
  225            0     2.70416           0       1e-07   -0.001512     62.2316           0     120.466           0     135.433         225           0           0  -0.0015119          -0           0           0
  226            0     2.70416           0       1e-07    -0.00175     62.2316           0     120.466           0     135.433         226           0           0  -0.0017499          -0           0           0
  227            0     2.70416           0       1e-07   -0.001123     62.2316           0     120.466           0     135.433         227           0           0  -0.0011229          -0           0           0
  228            0     2.70416           0       1e-07   -0.001726     62.2316           0     120.466           0     135.433         228           0           0  -0.0017259          -0           0           0
  229            0     2.70416           0       1e-07   -0.000387     62.2316           0     120.466           0     135.433         229           0           0  -0.0003869          -0           0           0
  230            0     2.70416           0       1e-07   -0.001106     62.2316           0     120.466           0     135.433         230           0           0  -0.0011059          -0           0           0
  231            0     2.70416           0       1e-07    0.000368     62.2316           0     120.466           0     135.433         231           0           0   0.0003681           0           0           0
  232            0     2.70416           0       1e-07    0.000797     62.2316           0     120.466           0     135.433         232           0           0   0.0007971           0           0           0
  233            0     2.70416           0       1e-07   -0.000135     62.2316           0     120.466           0     135.433         233           0           0  -0.0001349          -0           0           0
  234            0     2.70416           0       1e-07   -0.000898     62.2316           0     120.466           0     135.433         234           0           0  -0.0008979          -0           0           0
  235            0     2.70416           0       1e-07   -0.002054     62.2316           0     120.466           0     135.433         235           0           0  -0.0020539          -0           0           0
  236            0     2.70416           0       1e-07   -0.001961     62.2316           0     120.466           0     135.433         236           0           0  -0.0019609          -0           0           0
  237            0     2.70416           0       1e-07   -0.000389     62.2316           0     120.466           0     135.433         237           0           0  -0.0003889          -0           0           0
  238            0     2.70416           0       1e-07    -0.00173     62.2316           0     120.466           0     135.433         238           0           0  -0.0017299          -0           0           0
  239            0     2.70416           0       1e-07   -0.002172     62.2316           0     120.466           0     135.433         239           0           0  -0.0021719          -0           0           0
  240            0     2.70416           0       1e-07   -0.002648     62.2316           0     120.466           0     135.433         240           0           0  -0.0026479          -0           0           0
  241            0     2.70416           0       1e-07   -0.002667     62.2316           0     120.466           0     135.433         241           0           0  -0.0026669          -0           0           0
  242            0     2.70416           0       1e-07   -0.001998     62.2316           0     120.466           0     135.433         242           0           0  -0.0019979          -0           0           0
  243            0     2.70416           0       1e-07   -0.002755     62.2316           0     120.466           0     135.433         243           0           0  -0.0027549          -0           0           0
  244            0     2.70416           0       1e-07   -0.000629     62.2316           0     120.466           0     135.433         244           0           0  -0.0006289          -0           0           0
  245            0     2.70416           0       1e-07   -0.001909     62.2316           0     120.466           0     135.433         245           0           0  -0.0019089          -0           0           0
  246            0     2.70416           0       1e-07   -0.003087     62.2316           0     120.466           0     135.433         246           0           0  -0.0030869          -0           0           0
  247            0     2.70416           0       1e-07   -0.001927     62.2316           0     120.466           0     135.433         247           0           0  -0.0019269          -0           0           0
  248            0     2.70416           0       1e-07   -0.003187     62.2316           0     120.466           0     135.433         248           0           0  -0.0031869          -0           0           0
  249            0     2.70416           0       1e-07   -0.002234     62.2316           0     120.466           0     135.433         249           0           0  -0.0022339          -0           0           0
  250            0     2.70416           0       1e-07   -0.001928     62.2316           0     120.466           0     135.433         250           0           0  -0.0019279          -0           0           0
  251            0     2.70416           0       1e-07   -0.002652     62.2316           0     120.466           0     135.433         251           0           0  -0.0026519          -0           0           0
  252            0     2.70416           0       1e-07   -0.002656     62.2316           0     120.466           0     135.433         252           0           0  -0.0026559          -0           0           0
  253            0     2.70416           0       1e-07   -0.000856     62.2316           0     120.466           0     135.433         253           0           0  -0.0008559          -0           0           0
  254            0     2.70416           0       1e-07   -0.001628     62.2316           0     120.466           0     135.433         254           0           0  -0.0016279          -0           0           0
  255            0     2.70416           0       1e-07   -0.003024     62.2316           0     120.466           0     135.433         255           0           0  -0.0030239          -0           0           0
  256            0     2.70416           0       1e-07   -0.003141     62.2316           0     120.466           0     135.433         256           0           0  -0.0031409          -0           0           0
  257            0     2.70416           0       1e-07   -0.002675     62.2316           0     120.466           0     135.433         257           0           0  -0.0026749          -0           0           0
  258            0     2.70416           0       1e-07   -0.003357     62.2316           0     120.466           0     135.433         258           0           0  -0.0033569          -0           0           0
  259            0     2.70416           0       1e-07   -0.002935     62.2316           0     120.466           0     135.433         259           0           0  -0.0029349          -0           0           0
  260            0     2.70416           0       1e-07   -0.002929     62.2316           0     120.466           0     135.433         260           0           0  -0.0029289          -0           0           0
  261            0     2.70416           0       1e-07   -0.003143     62.2316           0     120.466           0     135.433         261           0           0  -0.0031429          -0           0           0
  262            0     2.70416           0       1e-07   -0.003656     62.2316           0     120.466           0     135.433         262           0           0  -0.0036559          -0           0           0
  263            0     2.70416           0       1e-07   -0.002409     62.2316           0     120.466           0     135.433         263           0           0  -0.0024089          -0           0           0
  264            0     2.70416           0       1e-07   -0.002433     62.2316           0     120.466           0     135.433         264           0           0  -0.0024329          -0           0           0
  265            0     2.70416           0       1e-07   -0.002559     62.2316           0     120.466           0     135.433         265           0           0  -0.0025589          -0           0           0
  266            0     2.70416           0       1e-07   -0.002279     62.2316           0     120.466           0     135.433         266           0           0  -0.0022789          -0           0           0
  267            0     2.70416           0       1e-07   -0.004863     62.2316           0     120.466           0     135.433         267           0           0  -0.0048629          -0           0           0
  268            0     2.70416           0       1e-07   -0.005128     62.2316           0     120.466           0     135.433         268           0           0  -0.0051279          -0           0           0
  269            0     2.70416           0       1e-07   -0.003674     62.2316           0     120.466           0     135.433         269           0           0  -0.0036739          -0           0           0
  270            0     2.70416           0       1e-07   -0.003894     62.2316           0     120.466           0     135.433         270           0           0  -0.0038939          -0           0           0
  271            0     2.70416           0       1e-07   -0.002942     62.2316           0     120.466           0     135.433         271           0           0  -0.0029419          -0           0           0
  272            0     2.70416           0       1e-07   -0.001967     62.2316           0     120.466           0     135.433         272           0           0  -0.0019669          -0           0           0
  273            0     2.70416           0       1e-07   -0.003806     62.2316           0     120.466           0     135.433         273           0           0  -0.0038059          -0           0           0
  274            0     2.70416           0       1e-07   -0.003277     62.2316           0     120.466           0     135.433         274           0           0  -0.0032769          -0           0           0
  275            0     2.70416           0       1e-07   -0.003357     62.2316           0     120.466           0     135.433         275           0           0  -0.0033569          -0           0           0
  276            0     2.70416           0       1e-07   -0.004143     62.2316           0     120.466           0     135.433         276           0           0  -0.0041429          -0           0           0
  277            0     2.70416           0       1e-07   -0.002291     62.2316           0     120.466           0     135.433         277           0           0  -0.0022909          -0           0           0
  278            0     2.70416           0       1e-07   -0.003025     62.2316           0     120.466           0     135.433         278           0           0  -0.0030249          -0           0           0
  279            0     2.70416           0       1e-07   -0.003405     62.2316           0     120.466           0     135.433         279           0           0  -0.0034049          -0           0           0
  280            0     2.70416           0       1e-07   -0.002441     62.2316           0     120.466           0     135.433         280           0           0  -0.0024409          -0           0           0
  281            0     2.70416           0       1e-07   -0.002732     62.2316           0     120.466           0     135.433         281           0           0  -0.0027319          -0           0           0
  282            0     2.70416           0       1e-07   -0.002863     62.2316           0     120.466           0     135.433         282           0           0  -0.0028629          -0           0           0
  283            0     2.70416           0       1e-07   -0.001993     62.2316           0     120.466           0     135.433         283           0           0  -0.0019929          -0           0           0
  284            0     2.70416           0       1e-07   -0.002042     62.2316           0     120.466           0     135.433         284           0           0  -0.0020419          -0           0           0
  285            0     2.70416           0       1e-07   -0.002681     62.2316           0     120.466           0     135.433         285           0           0  -0.0026809          -0           0           0
  286            0     2.70416           0       1e-07    -0.00354     62.2316           0     120.466           0     135.433         286           0           0  -0.0035399          -0           0           0
  287            0     2.70416           0       1e-07   -0.003278     62.2316           0     120.466           0     135.433         287           0           0  -0.0032779          -0           0           0
  288            0     2.70416           0       1e-07    -0.00331     62.2316           0     120.466           0     135.433         288           0           0  -0.0033099          -0           0           0
  289            0     2.70416           0       1e-07   -0.002914     62.2316           0     120.466           0     135.433         289           0           0  -0.0029139          -0           0           0
  290            0     2.70416           0       1e-07    -0.00122     62.2316           0     120.466           0     135.433         290           0           0  -0.0012199          -0           0           0
  291            0     2.70416           0       1e-07    -0.00172     62.2316           0     120.466           0     135.433         291           0           0  -0.0017199          -0           0           0
  292            0     2.70416           0       1e-07   -0.002195     62.2316           0     120.466           0     135.433         292           0           0  -0.0021949          -0           0           0
  293            0     2.70416           0       1e-07   -0.001566     62.2316           0     120.466           0     135.433         293           0           0  -0.0015659          -0           0           0
  294            0     2.70416           0       1e-07   -0.003087     62.2316           0     120.466           0     135.433         294           0           0  -0.0030869          -0           0           0
  295            0     2.70416           0       1e-07   -0.003005     62.2316           0     120.466           0     135.433         295           0           0  -0.0030049          -0           0           0
  296            0     2.70416           0       1e-07    -0.00204     62.2316           0     120.466           0     135.433         296           0           0  -0.0020399          -0           0           0
  297            0     2.70416           0       1e-07   -0.001834     62.2316           0     120.466           0     135.433         297           0           0  -0.0018339          -0           0           0
  298            0     2.70416           0       1e-07   -0.002834     62.2316           0     120.466           0     135.433         298           0           0  -0.0028339          -0           0           0
  299            0     2.70416           0       1e-07   -0.002156     62.2316           0     120.466           0     135.433         299           0           0  -0.0021559          -0           0           0
  300            0     2.70416           0       1e-07    -0.00131     62.2316           0     120.466           0     135.433         300           0           0  -0.0013099          -0           0           0
  301            0     2.70416           0       1e-07   -0.001531     62.2316           0     120.466           0     135.433         301           0           0  -0.0015309          -0           0           0
  302            0     2.70416           0       1e-07   -0.001483     62.2316           0     120.466           0     135.433         302           0           0  -0.0014829          -0           0           0
  303            0     2.70416           0       1e-07   -0.001256     62.2316           0     120.466           0     135.433         303           0           0  -0.0012559          -0           0           0
  304            0     2.70416           0       1e-07    -0.00023     62.2316           0     120.466           0     135.433         304           0           0  -0.0002299          -0           0           0
  305            0     2.70416           0       1e-07   -0.002275     62.2316           0     120.466           0     135.433         305           0           0  -0.0022749          -0           0           0
  306            0     2.70416           0       1e-07   -0.001943     62.2316           0     120.466           0     135.433         306           0           0  -0.0019429          -0           0           0
  307            0     2.70416           0       1e-07   -0.000252     62.2316           0     120.466           0     135.433         307           0           0  -0.0002519          -0           0           0
  308            0     2.70416           0       1e-07   -0.002024     62.2316           0     120.466           0     135.433         308           0           0  -0.0020239          -0           0           0
  309            0     2.70416           0       1e-07   -0.001459     62.2316           0     120.466           0     135.433         309           0           0  -0.0014589          -0           0           0
  310            0     2.70416           0       1e-07   -0.001825     62.2316           0     120.466           0     135.433         310           0           0  -0.0018249          -0           0           0
  311            0     2.70416           0       1e-07   -0.002265     62.2316           0     120.466           0     135.433         311           0           0  -0.0022649          -0           0           0
  312            0     2.70416           0       1e-07   -0.001025     62.2316           0     120.466           0     135.433         312           0           0  -0.0010249          -0           0           0
  313            0     2.70416           0       1e-07   -0.001816     62.2316           0     120.466           0     135.433         313           0           0  -0.0018159          -0           0           0
  314            0     2.70416           0       1e-07   -0.002279     62.2316           0     120.466           0     135.433         314           0           0  -0.0022789          -0           0           0
  315            0     2.70416           0       1e-07    -0.00301     62.2316           0     120.466           0     135.433         315           0           0  -0.0030099          -0           0           0
  316            0     2.70416           0       1e-07   -0.003836     62.2316           0     120.466           0     135.433         316           0           0  -0.0038359          -0           0           0
  317            0     2.70416           0       1e-07   -0.003527     62.2316           0     120.466           0     135.433         317           0           0  -0.0035269          -0           0           0
  318            0     2.70416           0       1e-07   -0.001558     62.2316           0     120.466           0     135.433         318           0           0  -0.0015579          -0           0           0
  319            0     2.70416           0       1e-07   -0.002427     62.2316           0     120.466           0     135.433         319           0           0  -0.0024269          -0           0           0
  320            0     2.70416           0       1e-07   -0.001775     62.2316           0     120.466           0     135.433         320           0           0  -0.0017749          -0           0           0
  321            0     2.70416           0       1e-07   -0.000809     62.2316           0     120.466           0     135.433         321           0           0  -0.0008089          -0           0           0
  322            0     2.70416           0       1e-07   -0.001714     62.2316           0     120.466           0     135.433         322           0           0  -0.0017139          -0           0           0
  323            0     2.70416           0       1e-07   -0.001529     62.2316           0     120.466           0     135.433         323           0           0  -0.0015289          -0           0           0
  324            0     2.70416           0       1e-07   -0.002611     62.2316           0     120.466           0     135.433         324           0           0  -0.0026109          -0           0           0
  325            0     2.70416           0       1e-07    -0.00188     62.2316           0     120.466           0     135.433         325           0           0  -0.0018799          -0           0           0
  326            0     2.70416           0       1e-07    -0.00011     62.2316           0     120.466           0     135.433         326           0           0  -0.0001099          -0           0           0
  327            0     2.70416           0       1e-07   -0.001509     62.2316           0     120.466           0     135.433         327           0           0  -0.0015089          -0           0           0
  328            0     2.70416           0       1e-07   -0.002547     62.2316           0     120.466           0     135.433         328           0           0  -0.0025469          -0           0           0
  329           -0     2.70416           0       1e-07   -0.001559     62.2316           0     120.466           0     135.433         329           0           0  -0.0015589          -0           0           0
  330            0     2.70416           0       1e-07   -0.002359     62.2316           0     120.466           0     135.433         330           0           0  -0.0023589          -0           0           0
  331            0     2.70416           0       1e-07   -0.001272     62.2316           0     120.466           0     135.433         331           0           0  -0.0012719          -0           0           0
  332            0     2.70416           0       1e-07   -0.001112     62.2316           0     120.466           0     135.433         332           0           0  -0.0011119          -0           0           0
  333            0     2.70416           0       1e-07   -0.000922     62.2316           0     120.466           0     135.433         333           0           0  -0.0009219          -0           0           0
  334            0     2.70416           0       1e-07   -0.000521     62.2316           0     120.466           0     135.433         334           0           0  -0.0005209          -0           0           0
  335            0     2.70416           0       1e-07   -0.000495     62.2316           0     120.466           0     135.433         335           0           0  -0.0004949          -0           0           0
  336            0     2.70416           0       1e-07   -0.001349     62.2316           0     120.466           0     135.433         336           0           0  -0.0013489          -0           0           0
  337            0     2.70416           0       1e-07   -0.000723     62.2316           0     120.466           0     135.433         337           0           0  -0.0007229          -0           0           0
  338            0     2.70416           0       1e-07   -0.001399     62.2316           0     120.466           0     135.433         338           0           0  -0.0013989          -0           0           0
  339            0     2.70416           0       1e-07    -2.5e-05     62.2316           0     120.466           0     135.433         339           0           0   -2.49e-05          -0           0           0
  340            0     2.70416           0       1e-07   -0.000368     62.2316           0     120.466           0     135.433         340           0           0  -0.0003679          -0           0           0
  341            0     2.70416           0       1e-07    -5.8e-05     62.2316           0     120.466           0     135.433         341           0           0   -5.79e-05          -0           0           0
  342            0     2.70416           0       1e-07    -0.00132     62.2316           0     120.466           0     135.433         342           0           0  -0.0013199          -0           0           0
  343            0     2.70416           0       1e-07   -0.001434     62.2316           0     120.466           0     135.433         343           0           0  -0.0014339          -0           0           0
  344            0     2.70416           0       1e-07   -0.000996     62.2316           0     120.466           0     135.433         344           0           0  -0.0009959          -0           0           0
  345            0     2.70416           0       1e-07   -0.001682     62.2316           0     120.466           0     135.433         345           0           0  -0.0016819          -0           0           0
  346            0     2.70416           0       1e-07   -0.002014     62.2316           0     120.466           0     135.433         346           0           0  -0.0020139          -0           0           0
  347            0     2.70416           0       1e-07   -0.001391     62.2316           0     120.466           0     135.433         347           0           0  -0.0013909          -0           0           0
  348            0     2.70416           0       1e-07   -0.001161     62.2316           0     120.466           0     135.433         348           0           0  -0.0011609          -0           0           0
  349            0     2.70416           0       1e-07   -0.002503     62.2316           0     120.466           0     135.433         349           0           0  -0.0025029          -0           0           0
  350            0     2.70416           0       1e-07   -0.001057     62.2316           0     120.466           0     135.433         350           0           0  -0.0010569          -0           0           0
  351            0     2.70416           0       1e-07    -0.00272     62.2316           0     120.466           0     135.433         351           0           0  -0.0027199          -0           0           0
  352            0     2.70416           0       1e-07   -0.001365     62.2316           0     120.466           0     135.433         352           0           0  -0.0013649          -0           0           0
  353            0     2.70416           0       1e-07   -0.000792     62.2316           0     120.466           0     135.433         353           0           0  -0.0007919          -0           0           0
  354            0     2.70416           0       1e-07   -0.001975     62.2316           0     120.466           0     135.433         354           0           0  -0.0019749          -0           0           0
  355            0     2.70416           0       1e-07   -0.001081     62.2316           0     120.466           0     135.433         355           0           0  -0.0010809          -0           0           0
  356            0     2.70416           0       1e-07   -0.001285     62.2316           0     120.466           0     135.433         356           0           0  -0.0012849          -0           0           0
  357            0     2.70416           0       1e-07    0.000314     62.2316           0     120.466           0     135.433         357           0           0   0.0003141           0           0           0
  358            0     2.70416           0       1e-07   -0.001288     62.2316           0     120.466           0     135.433         358           0           0  -0.0012879          -0           0           0
  359            0     2.70416           0       1e-07   -0.000568     62.2316           0     120.466           0     135.433         359           0           0  -0.0005679          -0           0           0
  360            0     2.70416           0       1e-07   -0.000691     62.2316           0     120.466           0     135.433         360           0           0  -0.0006909          -0           0           0
  361            0     2.70416           0       1e-07    0.001196     62.2316           0     120.466           0     135.433         361           0           0   0.0011961           0           0           0
  362            0     2.70416           0       1e-07   -0.000314     62.2316           0     120.466           0     135.433         362           0           0  -0.0003139          -0           0           0
  363            0     2.70416           0       1e-07   -0.001719     62.2316           0     120.466           0     135.433         363           0           0  -0.0017189          -0           0           0
  364            0     2.70416           0       1e-07    -0.00024     62.2316           0     120.466           0     135.433         364           0           0  -0.0002399          -0           0           0
  365            0     2.70416           0       1e-07    0.000186     62.2316           0     120.466           0     135.433         365           0           0   0.0001861           0           0           0
  366            0     2.70416           0       1e-07   -0.001788     62.2316           0     120.466           0     135.433         366           0           0  -0.0017879          -0           0           0
  367            0     2.70416           0       1e-07   -0.000889     62.2316           0     120.466           0     135.433         367           0           0  -0.0008889          -0           0           0
  368            0     2.70416           0       1e-07   -0.001758     62.2316           0     120.466           0     135.433         368           0           0  -0.0017579          -0           0           0
  369            0     2.70416           0       1e-07   -0.002206     62.2316           0     120.466           0     135.433         369           0           0  -0.0022059          -0           0           0
  370            0     2.70416           0       1e-07   -0.002983     62.2316           0     120.466           0     135.433         370           0           0  -0.0029829          -0           0           0
  371            0     2.70416           0       1e-07   -0.001213     62.2316           0     120.466           0     135.433         371           0           0  -0.0012129          -0           0           0
  372            0     2.70416           0       1e-07   -0.001356     62.2316           0     120.466           0     135.433         372           0           0  -0.0013559          -0           0           0
  373            0     2.70416           0       1e-07   -0.001827     62.2316           0     120.466           0     135.433         373           0           0  -0.0018269          -0           0           0
  374            0     2.70416           0       1e-07   -0.000977     62.2316           0     120.466           0     135.433         374           0           0  -0.0009769          -0           0           0
  375            0     2.70416           0       1e-07   -0.001268     62.2316           0     120.466           0     135.433         375           0           0  -0.0012679          -0           0           0
  376            0     2.70416           0       1e-07    -4.7e-05     62.2316           0     120.466           0     135.433         376           0           0   -4.69e-05          -0           0           0
  377            0     2.70416           0       1e-07   -0.000697     62.2316           0     120.466           0     135.433         377           0           0  -0.0006969          -0           0           0
  378            0     2.70416           0       1e-07   -0.001907     62.2316           0     120.466           0     135.433         378           0           0  -0.0019069          -0           0           0
  379            0     2.70416           0       1e-07   -0.001992     62.2316           0     120.466           0     135.433         379           0           0  -0.0019919          -0           0           0
  380           -0     2.70416           0       1e-07   -0.001334     62.2316           0     120.466           0     135.433         380           0           0  -0.0013339          -0           0           0
  381            0     2.70416           0       1e-07    0.000523     62.2316           0     120.466           0     135.433         381           0           0   0.0005231           0           0           0
  382            0     2.70416           0       1e-07   -0.000475     62.2316           0     120.466           0     135.433         382           0           0  -0.0004749          -0           0           0
  383            0     2.70416           0       1e-07   -0.001925     62.2316           0     120.466           0     135.433         383           0           0  -0.0019249          -0           0           0
  384            0     2.70416           0       1e-07   -0.000959     62.2316           0     120.466           0     135.433         384           0           0  -0.0009589          -0           0           0
  385            0     2.70416           0       1e-07   -0.001109     62.2316           0     120.466           0     135.433         385           0           0  -0.0011089          -0           0           0
  386            0     2.70416           0       1e-07   -0.001741     62.2316           0     120.466           0     135.433         386           0           0  -0.0017409          -0           0           0
  387            0     2.70416           0       1e-07   -0.002268     62.2316           0     120.466           0     135.433         387           0           0  -0.0022679          -0           0           0
  388            0     2.70416           0       1e-07   -0.002502     62.2316           0     120.466           0     135.433         388           0           0  -0.0025019          -0           0           0
  389            0     2.70416           0       1e-07   -0.001946     62.2316           0     120.466           0     135.433         389           0           0  -0.0019459          -0           0           0
  390            0     2.70416           0       1e-07   -0.002123     62.2316           0     120.466           0     135.433         390           0           0  -0.0021229          -0           0           0
  391            0     2.70416           0       1e-07    -1.6e-05     62.2316           0     120.466           0     135.433         391           0           0   -1.59e-05          -0           0           0
  392            0     2.70416           0       1e-07   -0.001412     62.2316           0     120.466           0     135.433         392           0           0  -0.0014119          -0           0           0
  393            0     2.70416           0       1e-07    0.000782     62.2316           0     120.466           0     135.433         393           0           0   0.0007821           0           0           0
  394            0     2.70416           0       1e-07    0.000242     62.2316           0     120.466           0     135.433         394           0           0   0.0002421           0           0           0
  395            0     2.70416           0       1e-07    0.000506     62.2316           0     120.466           0     135.433         395           0           0   0.0005061           0           0           0
  396            0     2.70416           0       1e-07   -0.001005     62.2316           0     120.466           0     135.433         396           0           0  -0.0010049          -0           0           0
  397            0     2.70416           0       1e-07   -0.002263     62.2316           0     120.466           0     135.433         397           0           0  -0.0022629          -0           0           0
  398            0     2.70416           0       1e-07    -0.00096     62.2316           0     120.466           0     135.433         398           0           0  -0.0009599          -0           0           0
  399            0     2.70416           0       1e-07   -0.000621     62.2316           0     120.466           0     135.433         399           0           0  -0.0006209          -0           0           0
  400            0     2.70416           0       1e-07   -0.002101     62.2316           0     120.466           0     135.433         400           0           0  -0.0021009          -0           0           0
  401            0     2.70416           0       1e-07   -0.000228     62.2316           0     120.466           0     135.433         401           0           0  -0.0002279          -0           0           0
  402            0     2.70416           0       1e-07   -0.000181     62.2316           0     120.466           0     135.433         402           0           0  -0.0001809          -0           0           0
  403            0     2.70416           0       1e-07      -0.001     62.2316           0     120.466           0     135.433         403           0           0  -0.0009999          -0           0           0
  404            0     2.70416           0       1e-07    -0.00028     62.2316           0     120.466           0     135.433         404           0           0  -0.0002799          -0           0           0
  405            0     2.70416           0       1e-07   -0.000125     62.2316           0     120.466           0     135.433         405           0           0  -0.0001249          -0           0           0
  406            0     2.70416           0       1e-07    0.000979     62.2316           0     120.466           0     135.433         406           0           0   0.0009791           0           0           0
  407            0     2.70416           0       1e-07   -0.000571     62.2316           0     120.466           0     135.433         407           0           0  -0.0005709          -0           0           0
  408            0     2.70416           0       1e-07     0.00016     62.2316           0     120.466           0     135.433         408           0           0   0.0001601           0           0           0
  409            0     2.70416           0       1e-07   -0.000867     62.2316           0     120.466           0     135.433         409           0           0  -0.0008669          -0           0           0
  410            0     2.70416           0       1e-07   -0.001494     62.2316           0     120.466           0     135.433         410           0           0  -0.0014939          -0           0           0
  411            0     2.70416           0       1e-07       8e-05     62.2316           0     120.466           0     135.433         411           0           0    8.01e-05           0           0           0
  412            0     2.70416           0       1e-07   -0.000606     62.2316           0     120.466           0     135.433         412           0           0  -0.0006059          -0           0           0
  413            0     2.70416           0       1e-07   -0.002065     62.2316           0     120.466           0     135.433         413           0           0  -0.0020649          -0           0           0
  414            0     2.70416           0       1e-07   -0.002687     62.2316           0     120.466           0     135.433         414           0           0  -0.0026869          -0           0           0
  415            0     2.70416           0       1e-07    -0.00019     62.2316           0     120.466           0     135.433         415           0           0  -0.0001899          -0           0           0
  416            0     2.70416           0       1e-07   -0.001634     62.2316           0     120.466           0     135.433         416           0           0  -0.0016339          -0           0           0
  417            0     2.70416           0       1e-07   -0.000579     62.2316           0     120.466           0     135.433         417           0           0  -0.0005789          -0           0           0
  418            0     2.70416           0       1e-07   -0.000542     62.2316           0     120.466           0     135.433         418           0           0  -0.0005419          -0           0           0
  419            0     2.70416           0       1e-07   -0.002423     62.2316           0     120.466           0     135.433         419           0           0  -0.0024229          -0           0           0
  420            0     2.70416           0       1e-07   -0.002553     62.2316           0     120.466           0     135.433         420           0           0  -0.0025529          -0           0           0
  421            0     2.70416           0       1e-07    -5.2e-05     62.2316           0     120.466           0     135.433         421           0           0   -5.19e-05          -0           0           0
  422            0     2.70416           0       1e-07     0.00068     62.2316           0     120.466           0     135.433         422           0           0   0.0006801           0           0           0
  423            0     2.70416           0       1e-07    -8.4e-05     62.2316           0     120.466           0     135.433         423           0           0   -8.39e-05          -0           0           0
  424            0     2.70416           0       1e-07   -0.001239     62.2316           0     120.466           0     135.433         424           0           0  -0.0012389          -0           0           0
  425            0     2.70416           0       1e-07   -0.000455     62.2316           0     120.466           0     135.433         425           0           0  -0.0004549          -0           0           0
  426            0     2.70416           0       1e-07   -0.000461     62.2316           0     120.466           0     135.433         426           0           0  -0.0004609          -0           0           0
  427            0     2.70416           0       1e-07   -0.002393     62.2316           0     120.466           0     135.433         427           0           0  -0.0023929          -0           0           0
  428            0     2.70416           0       1e-07   -0.001133     62.2316           0     120.466           0     135.433         428           0           0  -0.0011329          -0           0           0
  429            0     2.70416           0       1e-07   -0.001062     62.2316           0     120.466           0     135.433         429           0           0  -0.0010619          -0           0           0
  430            0     2.70416           0       1e-07   -0.000984     62.2316           0     120.466           0     135.433         430           0           0  -0.0009839          -0           0           0
  431            0     2.70416           0       1e-07   -0.000505     62.2316           0     120.466           0     135.433         431           0           0  -0.0005049          -0           0           0
  432            0     2.70416           0       1e-07   -0.002123     62.2316           0     120.466           0     135.433         432           0           0  -0.0021229          -0           0           0
  433            0     2.70416           0       1e-07   -0.000796     62.2316           0     120.466           0     135.433         433           0           0  -0.0007959          -0           0           0
  434            0     2.70416           0       1e-07   -0.001475     62.2316           0     120.466           0     135.433         434           0           0  -0.0014749          -0           0           0
  435            0     2.70416           0       1e-07   -0.000652     62.2316           0     120.466           0     135.433         435           0           0  -0.0006519          -0           0           0
  436            0     2.70416           0       1e-07   -0.002843     62.2316           0     120.466           0     135.433         436           0           0  -0.0028429          -0           0           0
  437            0     2.70416           0       1e-07   -0.002017     62.2316           0     120.466           0     135.433         437           0           0  -0.0020169          -0           0           0
  438            0     2.70416           0       1e-07   -0.001598     62.2316           0     120.466           0     135.433         438           0           0  -0.0015979          -0           0           0
  439            0     2.70416           0       1e-07   -0.000938     62.2316           0     120.466           0     135.433         439           0           0  -0.0009379          -0           0           0
  440            0     2.70416           0       1e-07   -0.000691     62.2316           0     120.466           0     135.433         440           0           0  -0.0006909          -0           0           0
  441            0     2.70416           0       1e-07   -0.001244     62.2316           0     120.466           0     135.433         441           0           0  -0.0012439          -0           0           0
  442            0     2.70416           0       1e-07   -0.001082     62.2316           0     120.466           0     135.433         442           0           0  -0.0010819          -0           0           0
  443            0     2.70416           0       1e-07   -0.000674     62.2316           0     120.466           0     135.433         443           0           0  -0.0006739          -0           0           0
  444            0     2.70416           0       1e-07   -0.000721     62.2316           0     120.466           0     135.433         444           0           0  -0.0007209          -0           0           0
  445            0     2.70416           0       1e-07    0.000574     62.2316           0     120.466           0     135.433         445           0           0   0.0005741           0           0           0
  446            0     2.70416           0       1e-07   -0.001285     62.2316           0     120.466           0     135.433         446           0           0  -0.0012849          -0           0           0
  447            0     2.70416           0       1e-07   -0.001088     62.2316           0     120.466           0     135.433         447           0           0  -0.0010879          -0           0           0
  448            0     2.70416           0       1e-07    -8.9e-05     62.2316           0     120.466           0     135.433         448           0           0   -8.89e-05          -0           0           0
  449            0     2.70416           0       1e-07   -0.001336     62.2316           0     120.466           0     135.433         449           0           0  -0.0013359          -0           0           0
  450            0     2.70416           0       1e-07   -0.001722     62.2316           0     120.466           0     135.433         450           0           0  -0.0017219          -0           0           0
  451            0     2.70416           0       1e-07   -0.001862     62.2316           0     120.466           0     135.433         451           0           0  -0.0018619          -0           0           0
  452            0     2.70416           0       1e-07   -0.000889     62.2316           0     120.466           0     135.433         452           0           0  -0.0008889          -0           0           0
  453            0     2.70416           0       1e-07   -0.000308     62.2316           0     120.466           0     135.433         453           0           0  -0.0003079          -0           0           0
  454            0     2.70416           0       1e-07    -0.00031     62.2316           0     120.466           0     135.433         454           0           0  -0.0003099          -0           0           0
  455            0     2.70416           0       1e-07   -0.002076     62.2316           0     120.466           0     135.433         455           0           0  -0.0020759          -0           0           0
  456            0     2.70416           0       1e-07   -0.001691     62.2316           0     120.466           0     135.433         456           0           0  -0.0016909          -0           0           0
  457            0     2.70416           0       1e-07   -0.003647     62.2316           0     120.466           0     135.433         457           0           0  -0.0036469          -0           0           0
  458            0     2.70416           0       1e-07   -0.002559     62.2316           0     120.466           0     135.433         458           0           0  -0.0025589          -0           0           0
  459            0     2.70416           0       1e-07   -0.001388     62.2316           0     120.466           0     135.433         459           0           0  -0.0013879          -0           0           0
  460            0     2.70416           0       1e-07   -0.001387     62.2316           0     120.466           0     135.433         460           0           0  -0.0013869          -0           0           0
  461            0     2.70416           0       1e-07   -0.001125     62.2316           0     120.466           0     135.433         461           0           0  -0.0011249          -0           0           0
  462            0     2.70416           0       1e-07   -0.002831     62.2316           0     120.466           0     135.433         462           0           0  -0.0028309          -0           0           0
  463            0     2.70416           0       1e-07   -0.000333     62.2316           0     120.466           0     135.433         463           0           0  -0.0003329          -0           0           0
  464            0     2.70416           0       1e-07   -0.001007     62.2316           0     120.466           0     135.433         464           0           0  -0.0010069          -0           0           0
  465            0     2.70416           0       1e-07   -0.002162     62.2316           0     120.466           0     135.433         465           0           0  -0.0021619          -0           0           0
  466            0     2.70416           0       1e-07   -0.002157     62.2316           0     120.466           0     135.433         466           0           0  -0.0021569          -0           0           0
  467            0     2.70416           0       1e-07   -0.003662     62.2316           0     120.466           0     135.433         467           0           0  -0.0036619          -0           0           0
  468            0     2.70416           0       1e-07   -0.002433     62.2316           0     120.466           0     135.433         468           0           0  -0.0024329          -0           0           0
  469            0     2.70416           0       1e-07   -0.003086     62.2316           0     120.466           0     135.433         469           0           0  -0.0030859          -0           0           0
  470            0     2.70416           0       1e-07   -0.004212     62.2316           0     120.466           0     135.433         470           0           0  -0.0042119          -0           0           0
  471            0     2.70416           0       1e-07   -0.001473     62.2316           0     120.466           0     135.433         471           0           0  -0.0014729          -0           0           0
  472            0     2.70416           0       1e-07   -0.002679     62.2316           0     120.466           0     135.433         472           0           0  -0.0026789          -0           0           0
  473            0     2.70416           0       1e-07   -0.001951     62.2316           0     120.466           0     135.433         473           0           0  -0.0019509          -0           0           0
  474            0     2.70416           0       1e-07   -0.002203     62.2316           0     120.466           0     135.433         474           0           0  -0.0022029          -0           0           0
  475            0     2.70416           0       1e-07   -0.002728     62.2316           0     120.466           0     135.433         475           0           0  -0.0027279          -0           0           0
  476            0     2.70416           0       1e-07     -0.0017     62.2316           0     120.466           0     135.433         476           0           0  -0.0016999          -0           0           0
  477            0     2.70416           0       1e-07    -0.00284     62.2316           0     120.466           0     135.433         477           0           0  -0.0028399          -0           0           0
  478            0     2.70416           0       1e-07   -0.002268     62.2316           0     120.466           0     135.433         478           0           0  -0.0022679          -0           0           0
  479            0     2.70416           0       1e-07   -0.001612     62.2316           0     120.466           0     135.433         479           0           0  -0.0016119          -0           0           0
  480            0     2.70416           0       1e-07   -0.002802     62.2316           0     120.466           0     135.433         480           0           0  -0.0028019          -0           0           0
  481            0     2.70416           0       1e-07   -0.003229     62.2316           0     120.466           0     135.433         481           0           0  -0.0032289          -0           0           0
  482            0     2.70416           0       1e-07   -0.002087     62.2316           0     120.466           0     135.433         482           0           0  -0.0020869          -0           0           0
  483            0     2.70416           0       1e-07   -0.001483     62.2316           0     120.466           0     135.433         483           0           0  -0.0014829          -0           0           0
  484            0     2.70416           0       1e-07   -0.003633     62.2316           0     120.466           0     135.433         484           0           0  -0.0036329          -0           0           0
  485            0     2.70416           0       1e-07   -0.002927     62.2316           0     120.466           0     135.433         485           0           0  -0.0029269          -0           0           0
  486            0     2.70416           0       1e-07   -0.002118     62.2316           0     120.466           0     135.433         486           0           0  -0.0021179          -0           0           0
  487            0     2.70416           0       1e-07   -0.003094     62.2316           0     120.466           0     135.433         487           0           0  -0.0030939          -0           0           0
  488            0     2.70416           0       1e-07     -0.0023     62.2316           0     120.466           0     135.433         488           0           0  -0.0022999          -0           0           0
  489            0     2.70416           0       1e-07   -0.002107     62.2316           0     120.466           0     135.433         489           0           0  -0.0021069          -0           0           0
  490            0     2.70416           0       1e-07   -0.000863     62.2316           0     120.466           0     135.433         490           0           0  -0.0008629          -0           0           0
  491            0     2.70416           0       1e-07   -0.004079     62.2316           0     120.466           0     135.433         491           0           0  -0.0040789          -0           0           0
  492            0     2.70416           0       1e-07   -0.003224     62.2316           0     120.466           0     135.433         492           0           0  -0.0032239          -0           0           0
  493            0     2.70416           0       1e-07   -0.001508     62.2316           0     120.466           0     135.433         493           0           0  -0.0015079          -0           0           0
  494            0     2.70416           0       1e-07   -0.001219     62.2316           0     120.466           0     135.433         494           0           0  -0.0012189          -0           0           0
  495            0     2.70416           0       1e-07   -0.000926     62.2316           0     120.466           0     135.433         495           0           0  -0.0009259          -0           0           0
  496            0     2.70416           0       1e-07   -0.001884     62.2316           0     120.466           0     135.433         496           0           0  -0.0018839          -0           0           0
  497            0     2.70416           0       1e-07   -0.001928     62.2316           0     120.466           0     135.433         497           0           0  -0.0019279          -0           0           0
  498            0     2.70416           0       1e-07   -0.001951     62.2316           0     120.466           0     135.433         498           0           0  -0.0019509          -0           0           0
  499            0     2.70416           0       1e-07    -0.00066     62.2316           0     120.466           0     135.433         499           0           0  -0.0006599          -0           0           0
  500            0     2.70416           0       1e-07   -0.001008     62.2316           0     120.466           0     135.433         500           0           0  -0.0010079          -0           0           0
  501            0     2.70416           0       1e-07   -0.000912     62.2316           0     120.466           0     135.433         501           0           0  -0.0009119          -0           0           0
  502            0     2.70416           0       1e-07   -0.001303     62.2316           0     120.466           0     135.433         502           0           0  -0.0013029          -0           0           0
  503            0     2.70416           0       1e-07   -0.000401     62.2316           0     120.466           0     135.433         503           0           0  -0.0004009          -0           0           0
  504            0     2.70416           0       1e-07   -0.000585     62.2316           0     120.466           0     135.433         504           0           0  -0.0005849          -0           0           0
  505            0     2.70416           0       1e-07   -0.001446     62.2316           0     120.466           0     135.433         505           0           0  -0.0014459          -0           0           0
  506            0     2.70416           0       1e-07   -0.001258     62.2316           0     120.466           0     135.433         506           0           0  -0.0012579          -0           0           0
  507            0     2.70416           0       1e-07    -0.00117     62.2316           0     120.466           0     135.433         507           0           0  -0.0011699          -0           0           0
  508            0     2.70416           0       1e-07   -0.000394     62.2316           0     120.466           0     135.433         508           0           0  -0.0003939          -0           0           0
  509            0     2.70416           0       1e-07   -0.001405     62.2316           0     120.466           0     135.433         509           0           0  -0.0014049          -0           0           0
  510            0     2.70416           0       1e-07   -0.001475     62.2316           0     120.466           0     135.433         510           0           0  -0.0014749          -0           0           0
  511            0     2.70416           0       1e-07   -0.001431     62.2316           0     120.466           0     135.433         511           0           0  -0.0014309          -0           0           0
  512            0     2.70416           0       1e-07   -0.000532     62.2316           0     120.466           0     135.433         512           0           0  -0.0005319          -0           0           0
  513            0     2.70416           0       1e-07   -0.001186     62.2316           0     120.466           0     135.433         513           0           0  -0.0011859          -0           0           0
  514            0     2.70416           0       1e-07   -0.001331     62.2316           0     120.466           0     135.433         514           0           0  -0.0013309          -0           0           0
  515            0     2.70416           0       1e-07   -0.000979     62.2316           0     120.466           0     135.433         515           0           0  -0.0009789          -0           0           0
  516            0     2.70416           0       1e-07     0.00042     62.2316           0     120.466           0     135.433         516           0           0   0.0004201           0           0           0
  517            0     2.70416           0       1e-07   -0.000716     62.2316           0     120.466           0     135.433         517           0           0  -0.0007159          -0           0           0
  518            0     2.70416           0       1e-07   -0.000689     62.2316           0     120.466           0     135.433         518           0           0  -0.0006889          -0           0           0
  519            0     2.70416           0       1e-07   -0.000861     62.2316           0     120.466           0     135.433         519           0           0  -0.0008609          -0           0           0
  520            0     2.70416           0       1e-07   -0.001127     62.2316           0     120.466           0     135.433         520           0           0  -0.0011269          -0           0           0
  521            0     2.70416           0       1e-07    0.000221     62.2316           0     120.466           0     135.433         521           0           0   0.0002211           0           0           0
  522            0     2.70416           0       1e-07   -0.001241     62.2316           0     120.466           0     135.433         522           0           0  -0.0012409          -0           0           0
  523            0     2.70416           0       1e-07    -0.00074     62.2316           0     120.466           0     135.433         523           0           0  -0.0007399          -0           0           0
  524            0     2.70416           0       1e-07   -0.001854     62.2316           0     120.466           0     135.433         524           0           0  -0.0018539          -0           0           0
  525            0     2.70416           0       1e-07   -0.001307     62.2316           0     120.466           0     135.433         525           0           0  -0.0013069          -0           0           0
  526            0     2.70416           0       1e-07   -0.001808     62.2316           0     120.466           0     135.433         526           0           0  -0.0018079          -0           0           0
  527            0     2.70416           0       1e-07   -0.001155     62.2316           0     120.466           0     135.433         527           0           0  -0.0011549          -0           0           0
  528            0     2.70416           0       1e-07    -0.00018     62.2316           0     120.466           0     135.433         528           0           0  -0.0001799          -0           0           0
  529            0     2.70416           0       1e-07   -0.001043     62.2316           0     120.466           0     135.433         529           0           0  -0.0010429          -0           0           0
  530            0     2.70416           0       1e-07   -0.001881     62.2316           0     120.466           0     135.433         530           0           0  -0.0018809          -0           0           0
  531            0     2.70416           0       1e-07   -0.002024     62.2316           0     120.466           0     135.433         531           0           0  -0.0020239          -0           0           0
  532            0     2.70416           0       1e-07   -0.000668     62.2316           0     120.466           0     135.433         532           0           0  -0.0006679          -0           0           0
  533            0     2.70416           0       1e-07   -0.001279     62.2316           0     120.466           0     135.433         533           0           0  -0.0012789          -0           0           0
  534            0     2.70416           0       1e-07    0.000738     62.2316           0     120.466           0     135.433         534           0           0   0.0007381           0           0           0
  535            0     2.70416           0       1e-07   -0.001173     62.2316           0     120.466           0     135.433         535           0           0  -0.0011729          -0           0           0
  536            0     2.70416           0       1e-07   -0.001909     62.2316           0     120.466           0     135.433         536           0           0  -0.0019089          -0           0           0
  537            0     2.70416           0       1e-07   -0.000639     62.2316           0     120.466           0     135.433         537           0           0  -0.0006389          -0           0           0
  538            0     2.70416           0       1e-07   -0.003107     62.2316           0     120.466           0     135.433         538           0           0  -0.0031069          -0           0           0
  539            0     2.70416           0       1e-07    -0.00224     62.2316           0     120.466           0     135.433         539           0           0  -0.0022399          -0           0           0
  540            0     2.70416           0       1e-07   -0.001572     62.2316           0     120.466           0     135.433         540           0           0  -0.0015719          -0           0           0
  541            0     2.70416           0       1e-07   -0.002467     62.2316           0     120.466           0     135.433         541           0           0  -0.0024669          -0           0           0
  542            0     2.70416           0       1e-07   -0.002089     62.2316           0     120.466           0     135.433         542           0           0  -0.0020889          -0           0           0
  543            0     2.70416           0       1e-07       3e-06     62.2316           0     120.466           0     135.433         543           0           0     3.1e-06           0           0           0
  544            0     2.70416           0       1e-07   -0.001401     62.2316           0     120.466           0     135.433         544           0           0  -0.0014009          -0           0           0
  545            0     2.70416           0       1e-07   -0.001837     62.2316           0     120.466           0     135.433         545           0           0  -0.0018369          -0           0           0
  546            0     2.70416           0       1e-07   -0.001328     62.2316           0     120.466           0     135.433         546           0           0  -0.0013279          -0           0           0
  547            0     2.70416           0       1e-07    -0.00182     62.2316           0     120.466           0     135.433         547           0           0  -0.0018199          -0           0           0
  548            0     2.70416           0       1e-07     -0.0013     62.2316           0     120.466           0     135.433         548           0           0  -0.0012999          -0           0           0
  549            0     2.70416           0       1e-07   -0.001761     62.2316           0     120.466           0     135.433         549           0           0  -0.0017609          -0           0           0
  550            0     2.70416           0       1e-07    -4.1e-05     62.2316           0     120.466           0     135.433         550           0           0   -4.09e-05          -0           0           0
  551            0     2.70416           0       1e-07   -0.000298     62.2316           0     120.466           0     135.433         551           0           0  -0.0002979          -0           0           0
  552            0     2.70416           0       1e-07   -0.001188     62.2316           0     120.466           0     135.433         552           0           0  -0.0011879          -0           0           0
  553            0     2.70416           0       1e-07   -0.001497     62.2316           0     120.466           0     135.433         553           0           0  -0.0014969          -0           0           0
  554            0     2.70416           0       1e-07   -0.002112     62.2316           0     120.466           0     135.433         554           0           0  -0.0021119          -0           0           0
  555            0     2.70416           0       1e-07   -0.002436     62.2316           0     120.466           0     135.433         555           0           0  -0.0024359          -0           0           0
  556            0     2.70416           0       1e-07   -0.002418     62.2316           0     120.466           0     135.433         556           0           0  -0.0024179          -0           0           0
  557            0     2.70416           0       1e-07   -0.002883     62.2316           0     120.466           0     135.433         557           0           0  -0.0028829          -0           0           0
  558            0     2.70416           0       1e-07    -0.00107     62.2316           0     120.466           0     135.433         558           0           0  -0.0010699          -0           0           0
  559            0     2.70416           0       1e-07   -0.002609     62.2316           0     120.466           0     135.433         559           0           0  -0.0026089          -0           0           0
  560            0     2.70416           0       1e-07   -0.001897     62.2316           0     120.466           0     135.433         560           0           0  -0.0018969          -0           0           0
  561            0     2.70416           0       1e-07   -0.001961     62.2316           0     120.466           0     135.433         561           0           0  -0.0019609          -0           0           0
  562            0     2.70416           0       1e-07   -0.001127     62.2316           0     120.466           0     135.433         562           0           0  -0.0011269          -0           0           0
  563            0     2.70416           0       1e-07   -0.002231     62.2316           0     120.466           0     135.433         563           0           0  -0.0022309          -0           0           0
  564            0     2.70416           0       1e-07   -0.001416     62.2316           0     120.466           0     135.433         564           0           0  -0.0014159          -0           0           0
  565            0     2.70416           0       1e-07   -0.001695     62.2316           0     120.466           0     135.433         565           0           0  -0.0016949          -0           0           0
  566            0     2.70416           0       1e-07   -0.002683     62.2316           0     120.466           0     135.433         566           0           0  -0.0026829          -0           0           0
  567            0     2.70416           0       1e-07   -0.000295     62.2316           0     120.466           0     135.433         567           0           0  -0.0002949          -0           0           0
  568            0     2.70416           0       1e-07   -0.000466     62.2316           0     120.466           0     135.433         568           0           0  -0.0004659          -0           0           0
  569            0     2.70416           0       1e-07   -0.000573     62.2316           0     120.466           0     135.433         569           0           0  -0.0005729          -0           0           0
  570            0     2.70416           0       1e-07   -0.001428     62.2316           0     120.466           0     135.433         570           0           0  -0.0014279          -0           0           0
  571            0     2.70416           0       1e-07     0.00026     62.2316           0     120.466           0     135.433         571           0           0   0.0002601           0           0           0
  572            0     2.70416           0       1e-07   -0.001312     62.2316           0     120.466           0     135.433         572           0           0  -0.0013119          -0           0           0
  573            0     2.70416           0       1e-07   -0.001567     62.2316           0     120.466           0     135.433         573           0           0  -0.0015669          -0           0           0
  574            0     2.70416           0       1e-07   -0.001131     62.2316           0     120.466           0     135.433         574           0           0  -0.0011309          -0           0           0
  575            0     2.70416           0       1e-07   -0.001899     62.2316           0     120.466           0     135.433         575           0           0  -0.0018989          -0           0           0
  576            0     2.70416           0       1e-07    0.000232     62.2316           0     120.466           0     135.433         576           0           0   0.0002321           0           0           0
  577            0     2.70416           0       1e-07    -0.00118     62.2316           0     120.466           0     135.433         577           0           0  -0.0011799          -0           0           0
  578            0     2.70416           0       1e-07    -0.00175     62.2316           0     120.466           0     135.433         578           0           0  -0.0017499          -0           0           0
  579            0     2.70416           0       1e-07     9.3e-05     62.2316           0     120.466           0     135.433         579           0           0    9.31e-05           0           0           0
  580            0     2.70416           0       1e-07   -0.000689     62.2316           0     120.466           0     135.433         580           0           0  -0.0006889          -0           0           0
  581            0     2.70416           0       1e-07     3.5e-05     62.2316           0     120.466           0     135.433         581           0           0    3.51e-05           0           0           0
  582            0     2.70416           0       1e-07   -0.001237     62.2316           0     120.466           0     135.433         582           0           0  -0.0012369          -0           0           0
  583            0     2.70416           0       1e-07   -0.001026     62.2316           0     120.466           0     135.433         583           0           0  -0.0010259          -0           0           0
  584            0     2.70416           0       1e-07   -0.000773     62.2316           0     120.466           0     135.433         584           0           0  -0.0007729          -0           0           0
  585            0     2.70416           0       1e-07   -0.000361     62.2316           0     120.466           0     135.433         585           0           0  -0.0003609          -0           0           0
  586            0     2.70416           0       1e-07   -0.001294     62.2316           0     120.466           0     135.433         586           0           0  -0.0012939          -0           0           0
  587            0     2.70416           0       1e-07   -0.000753     62.2316           0     120.466           0     135.433         587           0           0  -0.0007529          -0           0           0
  588            0     2.70416           0       1e-07    -0.00059     62.2316           0     120.466           0     135.433         588           0           0  -0.0005899          -0           0           0
  589            0     2.70416           0       1e-07    0.000818     62.2316           0     120.466           0     135.433         589           0           0   0.0008181           0           0           0
  590            0     2.70416           0       1e-07    0.000209     62.2316           0     120.466           0     135.433         590           0           0   0.0002091           0           0           0
  591            0     2.70416           0       1e-07   -0.001087     62.2316           0     120.466           0     135.433         591           0           0  -0.0010869          -0           0           0
  592            0     2.70416           0       1e-07   -0.001314     62.2316           0     120.466           0     135.433         592           0           0  -0.0013139          -0           0           0
  593            0     2.70416           0       1e-07   -0.002045     62.2316           0     120.466           0     135.433         593           0           0  -0.0020449          -0           0           0
  594            0     2.70416           0       1e-07   -0.001324     62.2316           0     120.466           0     135.433         594           0           0  -0.0013239          -0           0           0
  595            0     2.70416           0       1e-07       5e-06     62.2316           0     120.466           0     135.433         595           0           0     5.1e-06           0           0           0
  596            0     2.70416           0       1e-07    -9.4e-05     62.2316           0     120.466           0     135.433         596           0           0   -9.39e-05          -0           0           0
  597            0     2.70416           0       1e-07   -0.001087     62.2316           0     120.466           0     135.433         597           0           0  -0.0010869          -0           0           0
  598            0     2.70416           0       1e-07   -0.001227     62.2316           0     120.466           0     135.433         598           0           0  -0.0012269          -0           0           0
  599            0     2.70416           0       1e-07   -0.000531     62.2316           0     120.466           0     135.433         599           0           0  -0.0005309          -0           0           0
  600            0     2.70416           0       1e-07   -0.000311     62.2316           0     120.466           0     135.433         600           0           0  -0.0003109          -0           0           0
  601            0     2.70416           0       1e-07    -0.00087     62.2316           0     120.466           0     135.433         601           0           0  -0.0008699          -0           0           0
  602            0     2.70416           0       1e-07    0.000571     62.2316           0     120.466           0     135.433         602           0           0   0.0005711           0           0           0
  603            0     2.70416           0       1e-07   -0.000299     62.2316           0     120.466           0     135.433         603           0           0  -0.0002989          -0           0           0
  604            0     2.70416           0       1e-07    -0.00011     62.2316           0     120.466           0     135.433         604           0           0  -0.0001099          -0           0           0
  605            0     2.70416           0       1e-07   -0.002346     62.2316           0     120.466           0     135.433         605           0           0  -0.0023459          -0           0           0
  606            0     2.70416           0       1e-07   -0.002474     62.2316           0     120.466           0     135.433         606           0           0  -0.0024739          -0           0           0
  607            0     2.70416           0       1e-07   -0.001602     62.2316           0     120.466           0     135.433         607           0           0  -0.0016019          -0           0           0
  608            0     2.70416           0       1e-07   -0.001167     62.2316           0     120.466           0     135.433         608           0           0  -0.0011669          -0           0           0
  609            0     2.70416           0       1e-07   -0.001305     62.2316           0     120.466           0     135.433         609           0           0  -0.0013049          -0           0           0
  610            0     2.70416           0       1e-07   -0.002309     62.2316           0     120.466           0     135.433         610           0           0  -0.0023089          -0           0           0
  611            0     2.70416           0       1e-07   -0.000906     62.2316           0     120.466           0     135.433         611           0           0  -0.0009059          -0           0           0
  612            0     2.70416           0       1e-07   -0.000758     62.2316           0     120.466           0     135.433         612           0           0  -0.0007579          -0           0           0
  613            0     2.70416           0       1e-07   -0.002067     62.2316           0     120.466           0     135.433         613           0           0  -0.0020669          -0           0           0
  614            0     2.70416           0       1e-07    0.000616     62.2316           0     120.466           0     135.433         614           0           0   0.0006161           0           0           0
  615            0     2.70416           0       1e-07   -0.000509     62.2316           0     120.466           0     135.433         615           0           0  -0.0005089          -0           0           0
  616            0     2.70416           0       1e-07   -0.000217     62.2316           0     120.466           0     135.433         616           0           0  -0.0002169          -0           0           0
  617            0     2.70416           0       1e-07   -0.000102     62.2316           0     120.466           0     135.433         617           0           0  -0.0001019          -0           0           0
  618            0     2.70416           0       1e-07   -0.000444     62.2316           0     120.466           0     135.433         618           0           0  -0.0004439          -0           0           0
  619            0     2.70416           0       1e-07   -0.000978     62.2316           0     120.466           0     135.433         619           0           0  -0.0009779          -0           0           0
  620            0     2.70416           0       1e-07   -0.002214     62.2316           0     120.466           0     135.433         620           0           0  -0.0022139          -0           0           0
  621            0     2.70416           0       1e-07   -0.001075     62.2316           0     120.466           0     135.433         621           0           0  -0.0010749          -0           0           0
  622            0     2.70416           0       1e-07   -0.000375     62.2316           0     120.466           0     135.433         622           0           0  -0.0003749          -0           0           0
  623            0     2.70416           0       1e-07   -0.000538     62.2316           0     120.466           0     135.433         623           0           0  -0.0005379          -0           0           0
  624            0     2.70416           0       1e-07   -0.001107     62.2316           0     120.466           0     135.433         624           0           0  -0.0011069          -0           0           0
  625            0     2.70416           0       1e-07     3.4e-05     62.2316           0     120.466           0     135.433         625           0           0    3.41e-05           0           0           0
  626            0     2.70416           0       1e-07   -0.000597     62.2316           0     120.466           0     135.433         626           0           0  -0.0005969          -0           0           0
  627            0     2.70416           0       1e-07    -4.7e-05     62.2316           0     120.466           0     135.433         627           0           0   -4.69e-05          -0           0           0
  628            0     2.70416           0       1e-07   -0.000909     62.2316           0     120.466           0     135.433         628           0           0  -0.0009089          -0           0           0
  629            0     2.70416           0       1e-07    0.000461     62.2316           0     120.466           0     135.433         629           0           0   0.0004611           0           0           0
  630            0     2.70416           0       1e-07   -0.000485     62.2316           0     120.466           0     135.433         630           0           0  -0.0004849          -0           0           0
  631            0     2.70416           0       1e-07   -0.001682     62.2316           0     120.466           0     135.433         631           0           0  -0.0016819          -0           0           0
  632            0     2.70416           0       1e-07   -0.000861     62.2316           0     120.466           0     135.433         632           0           0  -0.0008609          -0           0           0
  633            0     2.70416           0       1e-07   -0.001343     62.2316           0     120.466           0     135.433         633           0           0  -0.0013429          -0           0           0
  634            0     2.70416           0       1e-07   -0.000841     62.2316           0     120.466           0     135.433         634           0           0  -0.0008409          -0           0           0
  635            0     2.70416           0       1e-07    -0.00035     62.2316           0     120.466           0     135.433         635           0           0  -0.0003499          -0           0           0
  636            0     2.70416           0       1e-07     7.8e-05     62.2316           0     120.466           0     135.433         636           0           0    7.81e-05           0           0           0
  637            0     2.70416           0       1e-07    0.000704     62.2316           0     120.466           0     135.433         637           0           0   0.0007041           0           0           0
  638            0     2.70416           0       1e-07      -2e-06     62.2316           0     120.466           0     135.433         638           0           0    -1.9e-06          -0           0           0
  639            0     2.70416           0       1e-07   -0.000233     62.2316           0     120.466           0     135.433         639           0           0  -0.0002329          -0           0           0
  640            0     2.70416           0       1e-07     0.00052     62.2316           0     120.466           0     135.433         640           0           0   0.0005201           0           0           0
  641            0     2.70416           0       1e-07   -0.000959     62.2316           0     120.466           0     135.433         641           0           0  -0.0009589          -0           0           0
  642            0     2.70416           0       1e-07   -0.000934     62.2316           0     120.466           0     135.433         642           0           0  -0.0009339          -0           0           0
  643            0     2.70416           0       1e-07   -0.001397     62.2316           0     120.466           0     135.433         643           0           0  -0.0013969          -0           0           0
  644            0     2.70416           0       1e-07   -0.001176     62.2316           0     120.466           0     135.433         644           0           0  -0.0011759          -0           0           0
  645            0     2.70416           0       1e-07   -0.000357     62.2316           0     120.466           0     135.433         645           0           0  -0.0003569          -0           0           0
  646            0     2.70416           0       1e-07       1e-05     62.2316           0     120.466           0     135.433         646           0           0    1.01e-05           0           0           0
  647            0     2.70416           0       1e-07   -0.000312     62.2316           0     120.466           0     135.433         647           0           0  -0.0003119          -0           0           0
  648            0     2.70416           0       1e-07    0.000525     62.2316           0     120.466           0     135.433         648           0           0   0.0005251           0           0           0
  649            0     2.70416           0       1e-07    -1.9e-05     62.2316           0     120.466           0     135.433         649           0           0   -1.89e-05          -0           0           0
  650            0     2.70416           0       1e-07   -0.000207     62.2316           0     120.466           0     135.433         650           0           0  -0.0002069          -0           0           0
  651            0     2.70416           0       1e-07   -0.000444     62.2316           0     120.466           0     135.433         651           0           0  -0.0004439          -0           0           0
  652            0     2.70416           0       1e-07   -0.000671     62.2316           0     120.466           0     135.433         652           0           0  -0.0006709          -0           0           0
  653            0     2.70416           0       1e-07   -0.000777     62.2316           0     120.466           0     135.433         653           0           0  -0.0007769          -0           0           0
  654            0     2.70416           0       1e-07   -0.001287     62.2316           0     120.466           0     135.433         654           0           0  -0.0012869          -0           0           0
  655            0     2.70416           0       1e-07   -0.001978     62.2316           0     120.466           0     135.433         655           0           0  -0.0019779          -0           0           0
  656            0     2.70416           0       1e-07   -0.001404     62.2316           0     120.466           0     135.433         656           0           0  -0.0014039          -0           0           0
  657            0     2.70416           0       1e-07   -0.001553     62.2316           0     120.466           0     135.433         657           0           0  -0.0015529          -0           0           0
  658            0     2.70416           0       1e-07   -0.001043     62.2316           0     120.466           0     135.433         658           0           0  -0.0010429          -0           0           0
  659            0     2.70416           0       1e-07   -0.000614     62.2316           0     120.466           0     135.433         659           0           0  -0.0006139          -0           0           0
  660            0     2.70416           0       1e-07   -0.001773     62.2316           0     120.466           0     135.433         660           0           0  -0.0017729          -0           0           0
  661            0     2.70416           0       1e-07   -0.003238     62.2316           0     120.466           0     135.433         661           0           0  -0.0032379          -0           0           0
  662            0     2.70416           0       1e-07   -0.001455     62.2316           0     120.466           0     135.433         662           0           0  -0.0014549          -0           0           0
  663            0     2.70416           0       1e-07    0.000892     62.2316           0     120.466           0     135.433         663           0           0   0.0008921           0           0           0
  664            0     2.70416           0       1e-07   -0.002155     62.2316           0     120.466           0     135.433         664           0           0  -0.0021549          -0           0           0
  665            0     2.70416           0       1e-07   -0.002174     62.2316           0     120.466           0     135.433         665           0           0  -0.0021739          -0           0           0
  666            0     2.70416           0       1e-07    -0.00224     62.2316           0     120.466           0     135.433         666           0           0  -0.0022399          -0           0           0
  667            0     2.70416           0       1e-07    -0.00049     62.2316           0     120.466           0     135.433         667           0           0  -0.0004899          -0           0           0
  668            0     2.70416           0       1e-07   -0.001471     62.2316           0     120.466           0     135.433         668           0           0  -0.0014709          -0           0           0
  669            0     2.70416           0       1e-07   -0.001288     62.2316           0     120.466           0     135.433         669           0           0  -0.0012879          -0           0           0
  670            0     2.70416           0       1e-07   -0.001194     62.2316           0     120.466           0     135.433         670           0           0  -0.0011939          -0           0           0
  671            0     2.70416           0       1e-07   -0.002288     62.2316           0     120.466           0     135.433         671           0           0  -0.0022879          -0           0           0
  672            0     2.70416           0       1e-07   -0.001244     62.2316           0     120.466           0     135.433         672           0           0  -0.0012439          -0           0           0
  673            0     2.70416           0       1e-07   -0.000544     62.2316           0     120.466           0     135.433         673           0           0  -0.0005439          -0           0           0
  674            0     2.70416           0       1e-07   -0.002181     62.2316           0     120.466           0     135.433         674           0           0  -0.0021809          -0           0           0
  675            0     2.70416           0       1e-07   -0.000276     62.2316           0     120.466           0     135.433         675           0           0  -0.0002759          -0           0           0
  676            0     2.70416           0       1e-07   -0.001112     62.2316           0     120.466           0     135.433         676           0           0  -0.0011119          -0           0           0
  677            0     2.70416           0       1e-07   -0.001338     62.2316           0     120.466           0     135.433         677           0           0  -0.0013379          -0           0           0
  678            0     2.70416           0       1e-07   -0.001652     62.2316           0     120.466           0     135.433         678           0           0  -0.0016519          -0           0           0
  679            0     2.70416           0       1e-07   -0.000521     62.2316           0     120.466           0     135.433         679           0           0  -0.0005209          -0           0           0
  680            0     2.70416           0       1e-07   -0.001227     62.2316           0     120.466           0     135.433         680           0           0  -0.0012269          -0           0           0
  681            0     2.70416           0       1e-07   -0.001682     62.2316           0     120.466           0     135.433         681           0           0  -0.0016819          -0           0           0
  682            0     2.70416           0       1e-07    0.000308     62.2316           0     120.466           0     135.433         682           0           0   0.0003081           0           0           0
  683            0     2.70416           0       1e-07   -0.001677     62.2316           0     120.466           0     135.433         683           0           0  -0.0016769          -0           0           0
  684            0     2.70416           0       1e-07    -0.00189     62.2316           0     120.466           0     135.433         684           0           0  -0.0018899          -0           0           0
  685            0     2.70416           0       1e-07   -0.001747     62.2316           0     120.466           0     135.433         685           0           0  -0.0017469          -0           0           0
  686            0     2.70416           0       1e-07   -0.001121     62.2316           0     120.466           0     135.433         686           0           0  -0.0011209          -0           0           0
  687            0     2.70416           0       1e-07   -0.000673     62.2316           0     120.466           0     135.433         687           0           0  -0.0006729          -0           0           0
  688            0     2.70416           0       1e-07    -0.00283     62.2316           0     120.466           0     135.433         688           0           0  -0.0028299          -0           0           0
  689            0     2.70416           0       1e-07   -0.002062     62.2316           0     120.466           0     135.433         689           0           0  -0.0020619          -0           0           0
  690            0     2.70416           0       1e-07   -0.001833     62.2316           0     120.466           0     135.433         690           0           0  -0.0018329          -0           0           0
  691            0     2.70416           0       1e-07   -0.000349     62.2316           0     120.466           0     135.433         691           0           0  -0.0003489          -0           0           0
  692            0     2.70416           0       1e-07   -0.001252     62.2316           0     120.466           0     135.433         692           0           0  -0.0012519          -0           0           0
  693            0     2.70416           0       1e-07   -0.001425     62.2316           0     120.466           0     135.433         693           0           0  -0.0014249          -0           0           0
  694            0     2.70416           0       1e-07    -0.00189     62.2316           0     120.466           0     135.433         694           0           0  -0.0018899          -0           0           0
  695            0     2.70416           0       1e-07   -0.001905     62.2316           0     120.466           0     135.433         695           0           0  -0.0019049          -0           0           0
  696            0     2.70416           0       1e-07    -0.00055     62.2316           0     120.466           0     135.433         696           0           0  -0.0005499          -0           0           0
  697            0     2.70416           0       1e-07   -0.002828     62.2316           0     120.466           0     135.433         697           0           0  -0.0028279          -0           0           0
  698            0     2.70416           0       1e-07   -0.001944     62.2316           0     120.466           0     135.433         698           0           0  -0.0019439          -0           0           0
  699            0     2.70416           0       1e-07   -0.002125     62.2316           0     120.466           0     135.433         699           0           0  -0.0021249          -0           0           0
  700            0     2.70416           0       1e-07    -0.00092     62.2316           0     120.466           0     135.433         700           0           0  -0.0009199          -0           0           0
  701            0     2.70416           0       1e-07   -0.000445     62.2316           0     120.466           0     135.433         701           0           0  -0.0004449          -0           0           0
  702            0     2.70416           0       1e-07    -0.00084     62.2316           0     120.466           0     135.433         702           0           0  -0.0008399          -0           0           0
  703            0     2.70416           0       1e-07   -0.000259     62.2316           0     120.466           0     135.433         703           0           0  -0.0002589          -0           0           0
  704            0     2.70416           0       1e-07    0.002053     62.2316           0     120.466           0     135.433         704           0           0   0.0020531           0           0           0
  705            0     2.70416           0       1e-07   -0.000572     62.2316           0     120.466           0     135.433         705           0           0  -0.0005719          -0           0           0
  706            0     2.70416           0       1e-07   -0.001019     62.2316           0     120.466           0     135.433         706           0           0  -0.0010189          -0           0           0
  707            0     2.70416           0       1e-07    0.000472     62.2316           0     120.466           0     135.433         707           0           0   0.0004721           0           0           0
  708            0     2.70416           0       1e-07   -0.000341     62.2316           0     120.466           0     135.433         708           0           0  -0.0003409          -0           0           0
  709            0     2.70416           0       1e-07     4.5e-05     62.2316           0     120.466           0     135.433         709           0           0    4.51e-05           0           0           0
  710            0     2.70416           0       1e-07     4.2e-05     62.2316           0     120.466           0     135.433         710           0           0    4.21e-05           0           0           0
  711            0     2.70416           0       1e-07   -0.000183     62.2316           0     120.466           0     135.433         711           0           0  -0.0001829          -0           0           0
  712            0     2.70416           0       1e-07    -6.9e-05     62.2316           0     120.466           0     135.433         712           0           0   -6.89e-05          -0           0           0
  713            0     2.70416           0       1e-07   -0.000608     62.2316           0     120.466           0     135.433         713           0           0  -0.0006079          -0           0           0
  714            0     2.70416           0       1e-07    0.000401     62.2316           0     120.466           0     135.433         714           0           0   0.0004011           0           0           0
  715            0     2.70416           0       1e-07     5.6e-05     62.2316           0     120.466           0     135.433         715           0           0    5.61e-05           0           0           0
  716            0     2.70416           0       1e-07    0.001009     62.2316           0     120.466           0     135.433         716           0           0   0.0010091           0           0           0
  717            0     2.70416           0       1e-07   -0.000219     62.2316           0     120.466           0     135.433         717           0           0  -0.0002189          -0           0           0
  718            0     2.70416           0       1e-07   -0.000947     62.2316           0     120.466           0     135.433         718           0           0  -0.0009469          -0           0           0
  719            0     2.70416           0       1e-07    -0.00038     62.2316           0     120.466           0     135.433         719           0           0  -0.0003799          -0           0           0
  720            0     2.70416           0       1e-07    0.000306     62.2316           0     120.466           0     135.433         720           0           0   0.0003061           0           0           0
  721            0     2.70416           0       1e-07    0.000221     62.2316           0     120.466           0     135.433         721           0           0   0.0002211           0           0           0
  722            0     2.70416           0       1e-07   -0.000684     62.2316           0     120.466           0     135.433         722           0           0  -0.0006839          -0           0           0
  723            0     2.70416           0       1e-07   -0.001137     62.2316           0     120.466           0     135.433         723           0           0  -0.0011369          -0           0           0
  724            0     2.70416           0       1e-07    0.001322     62.2316           0     120.466           0     135.433         724           0           0   0.0013221           0           0           0
  725            0     2.70416           0       1e-07   -0.000153     62.2316           0     120.466           0     135.433         725           0           0  -0.0001529          -0           0           0
  726            0     2.70416           0       1e-07   -0.001472     62.2316           0     120.466           0     135.433         726           0           0  -0.0014719          -0           0           0
  727            0     2.70416           0       1e-07   -0.000572     62.2316           0     120.466           0     135.433         727           0           0  -0.0005719          -0           0           0
  728            0     2.70416           0       1e-07   -0.000985     62.2316           0     120.466           0     135.433         728           0           0  -0.0009849          -0           0           0
  729            0     2.70416           0       1e-07   -0.001604     62.2316           0     120.466           0     135.433         729           0           0  -0.0016039          -0           0           0
  730            0     2.70416           0       1e-07   -0.001168     62.2316           0     120.466           0     135.433         730           0           0  -0.0011679          -0           0           0
  731            0     2.70416           0       1e-07   -0.000964     62.2316           0     120.466           0     135.433         731           0           0  -0.0009639          -0           0           0
  732            0     2.70416           0       1e-07   -0.002349     62.2316           0     120.466           0     135.433         732           0           0  -0.0023489          -0           0           0
  733            0     2.70416           0       1e-07    0.000182     62.2316           0     120.466           0     135.433         733           0           0   0.0001821           0           0           0
  734            0     2.70416           0       1e-07   -0.000673     62.2316           0     120.466           0     135.433         734           0           0  -0.0006729          -0           0           0
  735            0     2.70416           0       1e-07    0.000303     62.2316           0     120.466           0     135.433         735           0           0   0.0003031           0           0           0
  736            0     2.70416           0       1e-07    0.000601     62.2316           0     120.466           0     135.433         736           0           0   0.0006011           0           0           0
  737            0     2.70416           0       1e-07   -0.000493     62.2316           0     120.466           0     135.433         737           0           0  -0.0004929          -0           0           0
  738            0     2.70416           0       1e-07   -0.000311     62.2316           0     120.466           0     135.433         738           0           0  -0.0003109          -0           0           0
  739            0     2.70416           0       1e-07   -0.000234     62.2316           0     120.466           0     135.433         739           0           0  -0.0002339          -0           0           0
  740            0     2.70416           0       1e-07    0.000714     62.2316           0     120.466           0     135.433         740           0           0   0.0007141           0           0           0
  741            0     2.70416           0       1e-07    0.000601     62.2316           0     120.466           0     135.433         741           0           0   0.0006011           0           0           0
  742            0     2.70416           0       1e-07     0.00075     62.2316           0     120.466           0     135.433         742           0           0   0.0007501           0           0           0
  743            0     2.70416           0       1e-07    0.000682     62.2316           0     120.466           0     135.433         743           0           0   0.0006821           0           0           0
  744            0     2.70416           0       1e-07    0.000799     62.2316           0     120.466           0     135.433         744           0           0   0.0007991           0           0           0
  745            0     2.70416           0       1e-07    0.002011     62.2316           0     120.466           0     135.433         745           0           0   0.0020111           0           0           0
  746            0     2.70416           0       1e-07    0.001419     62.2316           0     120.466           0     135.433         746           0           0   0.0014191           0           0           0
  747            0     2.70416           0       1e-07    0.000227     62.2316           0     120.466           0     135.433         747           0           0   0.0002271           0           0           0
  748            0     2.70416           0       1e-07    0.000439     62.2316           0     120.466           0     135.433         748           0           0   0.0004391           0           0           0
  749            0     2.70416           0       1e-07    0.000675     62.2316           0     120.466           0     135.433         749           0           0   0.0006751           0           0           0
  750            0     2.70416           0       1e-07   -0.000466     62.2316           0     120.466           0     135.433         750           0           0  -0.0004659          -0           0           0
  751            0     2.70416           0       1e-07   -0.000693     62.2316           0     120.466           0     135.433         751           0           0  -0.0006929          -0           0           0
  752            0     2.70416           0       1e-07    0.000272     62.2316           0     120.466           0     135.433         752           0           0   0.0002721           0           0           0
  753            0     2.70416           0       1e-07   -0.000302     62.2316           0     120.466           0     135.433         753           0           0  -0.0003019          -0           0           0
  754            0     2.70416           0       1e-07   -0.000187     62.2316           0     120.466           0     135.433         754           0           0  -0.0001869          -0           0           0
  755            0     2.70416           0       1e-07   -0.001951     62.2316           0     120.466           0     135.433         755           0           0  -0.0019509          -0           0           0
  756            0     2.70416           0       1e-07   -0.000437     62.2316           0     120.466           0     135.433         756           0           0  -0.0004369          -0           0           0
  757            0     2.70416           0       1e-07    0.000498     62.2316           0     120.466           0     135.433         757           0           0   0.0004981           0           0           0
  758            0     2.70416           0       1e-07   -0.000531     62.2316           0     120.466           0     135.433         758           0           0  -0.0005309          -0           0           0
  759            0     2.70416           0       1e-07    -0.00078     62.2316           0     120.466           0     135.433         759           0           0  -0.0007799          -0           0           0
  760            0     2.70416           0       1e-07   -0.000418     62.2316           0     120.466           0     135.433         760           0           0  -0.0004179          -0           0           0
  761            0     2.70416           0       1e-07   -0.000177     62.2316           0     120.466           0     135.433         761           0           0  -0.0001769          -0           0           0
  762            0     2.70416           0       1e-07    0.000639     62.2316           0     120.466           0     135.433         762           0           0   0.0006391           0           0           0
  763            0     2.70416           0       1e-07   -0.001585     62.2316           0     120.466           0     135.433         763           0           0  -0.0015849          -0           0           0
  764            0     2.70416           0       1e-07   -0.000357     62.2316           0     120.466           0     135.433         764           0           0  -0.0003569          -0           0           0
  765            0     2.70416           0       1e-07   -0.001394     62.2316           0     120.466           0     135.433         765           0           0  -0.0013939          -0           0           0
  766            0     2.70416           0       1e-07   -0.000815     62.2316           0     120.466           0     135.433         766           0           0  -0.0008149          -0           0           0
  767            0     2.70416           0       1e-07    -0.00074     62.2316           0     120.466           0     135.433         767           0           0  -0.0007399          -0           0           0
  768            0     2.70416           0       1e-07   -0.000125     62.2316           0     120.466           0     135.433         768           0           0  -0.0001249          -0           0           0
  769            0     2.70416           0       1e-07    0.000382     62.2316           0     120.466           0     135.433         769           0           0   0.0003821           0           0           0
  770            0     2.70416           0       1e-07     3.1e-05     62.2316           0     120.466           0     135.433         770           0           0    3.11e-05           0           0           0
  771            0     2.70416           0       1e-07   -0.001013     62.2316           0     120.466           0     135.433         771           0           0  -0.0010129          -0           0           0
  772            0     2.70416           0       1e-07    0.000109     62.2316           0     120.466           0     135.433         772           0           0   0.0001091           0           0           0
  773            0     2.70416           0       1e-07   -0.000238     62.2316           0     120.466           0     135.433         773           0           0  -0.0002379          -0           0           0
  774            0     2.70416           0       1e-07   -0.001516     62.2316           0     120.466           0     135.433         774           0           0  -0.0015159          -0           0           0
  775            0     2.70416           0       1e-07   -0.001248     62.2316           0     120.466           0     135.433         775           0           0  -0.0012479          -0           0           0
  776            0     2.70416           0       1e-07    0.000613     62.2316           0     120.466           0     135.433         776           0           0   0.0006131           0           0           0
  777            0     2.70416           0       1e-07    0.000178     62.2316           0     120.466           0     135.433         777           0           0   0.0001781           0           0           0
  778            0     2.70416           0       1e-07   -0.001943     62.2316           0     120.466           0     135.433         778           0           0  -0.0019429          -0           0           0
  779            0     2.70416           0       1e-07   -0.001176     62.2316           0     120.466           0     135.433         779           0           0  -0.0011759          -0           0           0
  780            0     2.70416           0       1e-07   -0.001628     62.2316           0     120.466           0     135.433         780           0           0  -0.0016279          -0           0           0
  781            0     2.70416           0       1e-07   -0.000573     62.2316           0     120.466           0     135.433         781           0           0  -0.0005729          -0           0           0
  782            0     2.70416           0       1e-07    0.000878     62.2316           0     120.466           0     135.433         782           0           0   0.0008781           0           0           0
  783            0     2.70416           0       1e-07    -0.00091     62.2316           0     120.466           0     135.433         783           0           0  -0.0009099          -0           0           0
  784            0     2.70416           0       1e-07    -0.00236     62.2316           0     120.466           0     135.433         784           0           0  -0.0023599          -0           0           0
  785            0     2.70416           0       1e-07   -0.001771     62.2316           0     120.466           0     135.433         785           0           0  -0.0017709          -0           0           0
  786            0     2.70416           0       1e-07   -0.002795     62.2316           0     120.466           0     135.433         786           0           0  -0.0027949          -0           0           0
  787            0     2.70416           0       1e-07   -0.001299     62.2316           0     120.466           0     135.433         787           0           0  -0.0012989          -0           0           0
  788            0     2.70416           0       1e-07   -0.001825     62.2316           0     120.466           0     135.433         788           0           0  -0.0018249          -0           0           0
  789            0     2.70416           0       1e-07   -0.000301     62.2316           0     120.466           0     135.433         789           0           0  -0.0003009          -0           0           0
  790            0     2.70416          -0       1e-07   -0.000596     62.2316           0     120.466           0     135.433         790           0           0  -0.0005959           0           0           0
  791            0     2.70416           0       1e-07   -0.000292     62.2316           0     120.466           0     135.433         791           0           0  -0.0002919          -0           0           0
  792            0     2.70416          -0       1e-07   -0.000218     62.2316           0     120.466           0     135.433         792           0           0  -0.0002179           0           0           0
  793            0     2.70416          -0       1e-07   -0.001846     62.2316           0     120.466           0     135.433         793           0           0  -0.0018459           0           0           0
  794            0     2.70416           0       1e-07   -0.000891     62.2316           0     120.466           0     135.433         794           0           0  -0.0008909          -0           0           0
  795            0     2.70416           0       1e-07    0.000883     62.2316           0     120.466           0     135.433         795           0           0   0.0008831           0           0           0
  796            0     2.70416           0       1e-07    0.000805     62.2316           0     120.466           0     135.433         796           0           0   0.0008051           0           0           0
  797            0     2.70416           0       1e-07    0.000462     62.2316           0     120.466           0     135.433         797           0           0   0.0004621           0           0           0
  798            0     2.70416           0       1e-07   -0.000224     62.2316           0     120.466           0     135.433         798           0           0  -0.0002239          -0           0           0
  799            0     2.70416           0       1e-07   -0.000128     62.2316           0     120.466           0     135.433         799           0           0  -0.0001279          -0           0           0
  800            0     2.70416           0       1e-07    0.000614     62.2316           0     120.466           0     135.433         800           0           0   0.0006141           0           0           0
  801            0     2.70416           0       1e-07    0.000412     62.2316           0     120.466           0     135.433         801           0           0   0.0004121           0           0           0
  802            0     2.70416           0       1e-07    -0.00077     62.2316           0     120.466           0     135.433         802           0           0  -0.0007699          -0           0           0
  803            0     2.70416           0       1e-07   -0.000528     62.2316           0     120.466           0     135.433         803           0           0  -0.0005279          -0           0           0
  804            0     2.70416           0       1e-07    -0.00053     62.2316           0     120.466           0     135.433         804           0           0  -0.0005299          -0           0           0
  805            0     2.70416           0       1e-07    0.000656     62.2316           0     120.466           0     135.433         805           0           0   0.0006561           0           0           0
  806            0     2.70416           0       1e-07    0.001524     62.2316           0     120.466           0     135.433         806           0           0   0.0015241           0           0           0
  807            0     2.70416           0       1e-07    0.000242     62.2316           0     120.466           0     135.433         807           0           0   0.0002421           0           0           0
  808            0     2.70416           0       1e-07    0.000294     62.2316           0     120.466           0     135.433         808           0           0   0.0002941           0           0           0
  809            0     2.70416           0       1e-07     3.5e-05     62.2316           0     120.466           0     135.433         809           0           0    3.51e-05           0           0           0
  810            0     2.70416           0       1e-07    0.000437     62.2316           0     120.466           0     135.433         810           0           0   0.0004371           0           0           0
  811            0     2.70416           0       1e-07   -0.000151     62.2316           0     120.466           0     135.433         811           0           0  -0.0001509          -0           0           0
  812            0     2.70416           0       1e-07    -2.3e-05     62.2316           0     120.466           0     135.433         812           0           0   -2.29e-05          -0           0           0
  813            0     2.70416           0       1e-07   -0.001599     62.2316           0     120.466           0     135.433         813           0           0  -0.0015989          -0           0           0
  814            0     2.70416           0       1e-07    0.001131     62.2316           0     120.466           0     135.433         814           0           0   0.0011311           0           0           0
  815            0     2.70416           0       1e-07    0.000357     62.2316           0     120.466           0     135.433         815           0           0   0.0003571           0           0           0
  816            0     2.70416           0       1e-07   -0.000423     62.2316           0     120.466           0     135.433         816           0           0  -0.0004229          -0           0           0
  817            0     2.70416           0       1e-07   -0.001542     62.2316           0     120.466           0     135.433         817           0           0  -0.0015419          -0           0           0
  818            0     2.70416           0       1e-07   -0.000503     62.2316           0     120.466           0     135.433         818           0           0  -0.0005029          -0           0           0
  819            0     2.70416           0       1e-07   -0.001689     62.2316           0     120.466           0     135.433         819           0           0  -0.0016889          -0           0           0
  820            0     2.70416           0       1e-07   -0.001205     62.2316           0     120.466           0     135.433         820           0           0  -0.0012049          -0           0           0
  821            0     2.70416           0       1e-07   -0.001365     62.2316           0     120.466           0     135.433         821           0           0  -0.0013649          -0           0           0
  822            0     2.70416           0       1e-07   -0.001179     62.2316           0     120.466           0     135.433         822           0           0  -0.0011789          -0           0           0
  823            0     2.70416           0       1e-07   -0.002012     62.2316           0     120.466           0     135.433         823           0           0  -0.0020119          -0           0           0
  824            0     2.70416           0       1e-07   -0.001639     62.2316           0     120.466           0     135.433         824           0           0  -0.0016389          -0           0           0
  825            0     2.70416           0       1e-07   -0.001759     62.2316           0     120.466           0     135.433         825           0           0  -0.0017589          -0           0           0
  826            0     2.70416           0       1e-07   -0.001562     62.2316           0     120.466           0     135.433         826           0           0  -0.0015619          -0           0           0
  827            0     2.70416           0       1e-07   -0.001435     62.2316           0     120.466           0     135.433         827           0           0  -0.0014349          -0           0           0
  828            0     2.70416           0       1e-07   -0.001558     62.2316           0     120.466           0     135.433         828           0           0  -0.0015579          -0           0           0
  829            0     2.70416           0       1e-07   -0.001212     62.2316           0     120.466           0     135.433         829           0           0  -0.0012119          -0           0           0
  830            0     2.70416           0       1e-07    -0.00277     62.2316           0     120.466           0     135.433         830           0           0  -0.0027699          -0           0           0
  831            0     2.70416           0       1e-07   -0.002266     62.2316           0     120.466           0     135.433         831           0           0  -0.0022659          -0           0           0
  832            0     2.70416           0       1e-07   -0.001694     62.2316           0     120.466           0     135.433         832           0           0  -0.0016939          -0           0           0
  833            0     2.70416           0       1e-07   -0.001192     62.2316           0     120.466           0     135.433         833           0           0  -0.0011919          -0           0           0
  834            0     2.70416           0       1e-07   -0.000102     62.2316           0     120.466           0     135.433         834           0           0  -0.0001019          -0           0           0
  835            0     2.70416           0       1e-07   -0.000348     62.2316           0     120.466           0     135.433         835           0           0  -0.0003479          -0           0           0
  836            0     2.70416           0       1e-07   -0.000391     62.2316           0     120.466           0     135.433         836           0           0  -0.0003909          -0           0           0
  837            0     2.70416          -0       1e-07    -8.8e-05     62.2316           0     120.466           0     135.433         837           0           0   -8.79e-05           0           0           0
  838            0     2.70416          -0       1e-07    -0.00136     62.2316           0     120.466           0     135.433         838           0           0  -0.0013599           0           0           0
  839            0     2.70416          -0       1e-07   -0.000957     62.2316           0     120.466           0     135.433         839           0           0  -0.0009569           0           0           0
  840            0     2.70416          -0       1e-07   -0.001267     62.2316           0     120.466           0     135.433         840           0           0  -0.0012669           0           0           0
  841            0     2.70416          -0       1e-07    0.000383     62.2316           0     120.466           0     135.433         841           0           0   0.0003831          -0           0           0
  842            0     2.70416          -0       1e-07   -0.003072     62.2316           0     120.466           0     135.433         842           0           0  -0.0030719           0           0           0
  843            0     2.70416          -0       1e-07   -0.001577     62.2316           0     120.466           0     135.433         843           0           0  -0.0015769           0           0           0
  844            0     2.70416           0       1e-07   -0.001932     62.2316           0     120.466           0     135.433         844           0           0  -0.0019319          -0           0           0
  845            0     2.70416           0       1e-07   -0.000805     62.2316           0     120.466           0     135.433         845           0           0  -0.0008049          -0           0           0
  846            0     2.70416           0       1e-07    -0.00293     62.2316           0     120.466           0     135.433         846           0           0  -0.0029299          -0           0           0
  847            0     2.70416          -0       1e-07   -0.002254     62.2316           0     120.466           0     135.433         847           0           0  -0.0022539           0           0           0
  848            0     2.70416           0       1e-07   -0.002397     62.2316           0     120.466           0     135.433         848           0           0  -0.0023969          -0           0           0
  849            0     2.70416          -0       1e-07   -0.000976     62.2316           0     120.466           0     135.433         849           0           0  -0.0009759           0           0           0
  850            0     2.70416          -0       1e-07   -0.002275     62.2316           0     120.466           0     135.433         850           0           0  -0.0022749           0           0           0
  851            0     2.70416          -0       1e-07   -0.001508     62.2316           0     120.466           0     135.433         851           0           0  -0.0015079           0           0           0
  852            0     2.70416          -0       1e-07   -0.002547     62.2316           0     120.466           0     135.433         852           0           0  -0.0025469           0           0           0
  853            0     2.70416          -0       1e-07   -0.001475     62.2316           0     120.466           0     135.433         853           0           0  -0.0014749           0           0           0
  854            0     2.70416           0       1e-07   -0.001086     62.2316           0     120.466           0     135.433         854           0           0  -0.0010859          -0           0           0
  855            0     2.70416          -0       1e-07   -0.001293     62.2316           0     120.466           0     135.433         855           0           0  -0.0012929           0           0           0
  856            0     2.70416          -0       1e-07   -0.000146     62.2316           0     120.466           0     135.433         856           0           0  -0.0001459           0           0           0
  857            0     2.70416          -0       1e-07   -0.002545     62.2316           0     120.466           0     135.433         857           0           0  -0.0025449           0           0           0
  858            0     2.70416          -0       1e-07   -0.000497     62.2316           0     120.466           0     135.433         858           0           0  -0.0004969           0           0           0
  859            0     2.70416          -0       1e-07      -5e-05     62.2316           0     120.466           0     135.433         859           0           0   -4.99e-05           0           0           0
  860            0     2.70416          -0       1e-07   -0.000106     62.2316           0     120.466           0     135.433         860           0           0  -0.0001059           0           0           0
  861            0     2.70416          -0       1e-07      -2e-06     62.2316           0     120.466           0     135.433         861           0           0    -1.9e-06           0           0           0
  862            0     2.70416          -0       1e-07   -0.000697     62.2316           0     120.466           0     135.433         862           0           0  -0.0006969           0           0           0
  863            0     2.70416          -0       1e-07   -0.000374     62.2316           0     120.466           0     135.433         863           0           0  -0.0003739           0           0           0
  864            0     2.70416          -0       1e-07   -0.000119     62.2316           0     120.466           0     135.433         864           0           0  -0.0001189           0           0           0
  865            0     2.70416          -0       1e-07   -0.000952     62.2316           0     120.466           0     135.433         865           0           0  -0.0009519           0           0           0
  866            0     2.70416          -0       1e-07   -0.001275     62.2316           0     120.466           0     135.433         866           0           0  -0.0012749           0           0           0
  867            0     2.70416          -0       1e-07   -0.000678     62.2316           0     120.466           0     135.433         867           0           0  -0.0006779           0           0           0
  868            0     2.70416          -0       1e-07      -1e-06     62.2316           0     120.466           0     135.433         868           0           0      -9e-07           0           0           0
  869            0     2.70416          -0       1e-07    0.000266     62.2316           0     120.466           0     135.433         869           0           0   0.0002661          -0           0           0
  870            0     2.70416          -0       1e-07    0.000698     62.2316           0     120.466           0     135.433         870           0           0   0.0006981          -0           0           0
  871            0     2.70416          -0       1e-07    -0.00105     62.2316           0     120.466           0     135.433         871           0           0  -0.0010499           0           0           0
  872            0     2.70416          -0       1e-07   -0.001776     62.2316           0     120.466           0     135.433         872           0           0  -0.0017759           0           0           0
  873            0     2.70416          -0       1e-07   -0.001326     62.2316           0     120.466           0     135.433         873           0           0  -0.0013259           0           0           0
  874            0     2.70416          -0       1e-07   -0.002155     62.2316           0     120.466           0     135.433         874           0           0  -0.0021549           0           0           0
  875            0     2.70416          -0       1e-07   -0.001621     62.2316           0     120.466           0     135.433         875           0           0  -0.0016209           0           0           0
  876            0     2.70416          -0       1e-07   -0.000529     62.2316           0     120.466           0     135.433         876           0           0  -0.0005289           0           0           0
  877            0     2.70416          -0       1e-07   -0.000958     62.2316           0     120.466           0     135.433         877           0           0  -0.0009579           0           0           0
  878            0     2.70416          -0       1e-07   -0.000988     62.2316           0     120.466           0     135.433         878           0           0  -0.0009879           0           0           0
  879            0     2.70416          -0       1e-07   -0.001155     62.2316           0     120.466           0     135.433         879           0           0  -0.0011549           0           0           0
  880            0     2.70416          -0       1e-07   -0.000429     62.2316           0     120.466           0     135.433         880           0           0  -0.0004289           0           0           0
  881            0     2.70416          -0       1e-07   -0.000944     62.2316           0     120.466           0     135.433         881           0           0  -0.0009439           0           0           0
  882            0     2.70416          -0       1e-07   -0.002948     62.2316           0     120.466           0     135.433         882           0           0  -0.0029479           0           0           0
  883            0     2.70416          -0       1e-07   -0.002091     62.2316           0     120.466           0     135.433         883           0           0  -0.0020909           0           0           0
  884            0     2.70416          -0       1e-07   -0.001448     62.2316           0     120.466           0     135.433         884           0           0  -0.0014479           0           0           0
  885            0     2.70416          -0       1e-07   -0.002129     62.2316           0     120.466           0     135.433         885           0           0  -0.0021289           0           0           0
  886            0     2.70416          -0       1e-07   -0.002008     62.2316           0     120.466           0     135.433         886           0           0  -0.0020079           0           0           0
  887            0     2.70416          -0       1e-07   -0.000777     62.2316           0     120.466           0     135.433         887           0           0  -0.0007769           0           0           0
  888            0     2.70416          -0       1e-07   -0.001424     62.2316           0     120.466           0     135.433         888           0           0  -0.0014239           0           0           0
  889            0     2.70416          -0       1e-07   -0.000735     62.2316           0     120.466           0     135.433         889           0           0  -0.0007349           0           0           0
  890            0     2.70416          -0       1e-07   -0.001479     62.2316           0     120.466           0     135.433         890           0           0  -0.0014789           0           0           0
  891            0     2.70416          -0       1e-07   -0.000455     62.2316           0     120.466           0     135.433         891           0           0  -0.0004549           0           0           0
  892            0     2.70416          -0       1e-07   -0.000226     62.2316           0     120.466           0     135.433         892           0           0  -0.0002259           0           0           0
  893            0     2.70416          -0       1e-07   -0.001772     62.2316           0     120.466           0     135.433         893           0           0  -0.0017719           0           0           0
  894            0     2.70416          -0       1e-07   -0.003132     62.2316           0     120.466           0     135.433         894           0           0  -0.0031319           0           0           0
  895            0     2.70416          -0       1e-07   -0.002992     62.2316           0     120.466           0     135.433         895           0           0  -0.0029919           0           0           0
  896            0     2.70416          -0       1e-07   -0.001263     62.2316           0     120.466           0     135.433         896           0           0  -0.0012629           0           0           0
  897            0     2.70416          -0       1e-07   -0.001335     62.2316           0     120.466           0     135.433         897           0           0  -0.0013349           0           0           0
  898            0     2.70416          -0       1e-07    -0.00158     62.2316           0     120.466           0     135.433         898           0           0  -0.0015799           0           0           0
  899            0     2.70416          -0       1e-07   -0.003432     62.2316           0     120.466           0     135.433         899           0           0  -0.0034319           0           0           0
  900            0     2.70416          -0       1e-07     -0.0035     62.2316           0     120.466           0     135.433         900           0           0  -0.0034999           0           0           0
  901            0     2.70416          -0       1e-07   -0.002656     62.2316           0     120.466           0     135.433         901           0           0  -0.0026559           0           0           0
  902            0     2.70416          -0       1e-07    -8.3e-05     62.2316           0     120.466           0     135.433         902           0           0   -8.29e-05           0           0           0
  903            0     2.70416          -0       1e-07    0.000567     62.2316           0     120.466           0     135.433         903           0           0   0.0005671          -0           0           0
  904            0     2.70416          -0       1e-07    0.000213     62.2316           0     120.466           0     135.433         904           0           0   0.0002131          -0           0           0
  905            0     2.70416          -0       1e-07   -0.001285     62.2316           0     120.466           0     135.433         905           0           0  -0.0012849           0           0           0
  906            0     2.70416          -0       1e-07    -0.00151     62.2316           0     120.466           0     135.433         906           0           0  -0.0015099           0           0           0
  907            0     2.70416          -0       1e-07    -0.00319     62.2316           0     120.466           0     135.433         907           0           0  -0.0031899           0           0           0
  908            0     2.70416           0       1e-07   -0.001604     62.2316           0     120.466           0     135.433         908           0           0  -0.0016039          -0           0           0
  909            0     2.70416          -0       1e-07   -0.001868     62.2316           0     120.466           0     135.433         909           0           0  -0.0018679           0           0           0
  910            0     2.70416          -0       1e-07   -0.000946     62.2316           0     120.466           0     135.433         910           0           0  -0.0009459           0           0           0
  911            0     2.70416           0       1e-07   -0.001002     62.2316           0     120.466           0     135.433         911           0           0  -0.0010019          -0           0           0
  912            0     2.70416           0       1e-07   -0.000901     62.2316           0     120.466           0     135.433         912           0           0  -0.0009009          -0           0           0
  913            0     2.70416          -0       1e-07   -0.001869     62.2316           0     120.466           0     135.433         913           0           0  -0.0018689           0           0           0
  914            0     2.70416           0       1e-07   -0.001057     62.2316           0     120.466           0     135.433         914           0           0  -0.0010569          -0           0           0
  915            0     2.70416           0       1e-07   -0.001092     62.2316           0     120.466           0     135.433         915           0           0  -0.0010919          -0           0           0
  916            0     2.70416          -0       1e-07   -0.001183     62.2316           0     120.466           0     135.433         916           0           0  -0.0011829           0           0           0
  917            0     2.70416           0       1e-07   -0.001207     62.2316           0     120.466           0     135.433         917           0           0  -0.0012069          -0           0           0
  918            0     2.70416          -0       1e-07   -0.002343     62.2316           0     120.466           0     135.433         918           0           0  -0.0023429           0           0           0
  919            0     2.70416           0       1e-07   -0.002743     62.2316           0     120.466           0     135.433         919           0           0  -0.0027429          -0           0           0
  920            0     2.70416          -0       1e-07   -0.003196     62.2316           0     120.466           0     135.433         920           0           0  -0.0031959           0           0           0
  921            0     2.70416          -0       1e-07   -0.003398     62.2316           0     120.466           0     135.433         921           0           0  -0.0033979           0           0           0
  922            0     2.70416          -0       1e-07   -0.001692     62.2316           0     120.466           0     135.433         922           0           0  -0.0016919           0           0           0
  923            0     2.70416          -0       1e-07   -0.002821     62.2316           0     120.466           0     135.433         923           0           0  -0.0028209           0           0           0
  924            0     2.70416          -0       1e-07   -0.002172     62.2316           0     120.466           0     135.433         924           0           0  -0.0021719           0           0           0
  925            0     2.70416          -0       1e-07   -0.003149     62.2316           0     120.466           0     135.433         925           0           0  -0.0031489           0           0           0
  926            0     2.70416          -0       1e-07   -0.002496     62.2316           0     120.466           0     135.433         926           0           0  -0.0024959           0           0           0
  927            0     2.70416          -0       1e-07   -0.002476     62.2316           0     120.466           0     135.433         927           0           0  -0.0024759           0           0           0
  928            0     2.70416          -0       1e-07   -0.002305     62.2316           0     120.466           0     135.433         928           0           0  -0.0023049           0           0           0
  929            0     2.70416          -0       1e-07   -0.000275     62.2316           0     120.466           0     135.433         929           0           0  -0.0002749           0           0           0
  930            0     2.70416          -0       1e-07   -0.001648     62.2316           0     120.466           0     135.433         930           0           0  -0.0016479           0           0           0
  931            0     2.70416          -0       1e-07   -0.002316     62.2316           0     120.466           0     135.433         931           0           0  -0.0023159           0           0           0
  932            0     2.70416          -0       1e-07   -0.002617     62.2316           0     120.466           0     135.433         932           0           0  -0.0026169           0           0           0
  933            0     2.70416          -0       1e-07    -0.00366     62.2316           0     120.466           0     135.433         933           0           0  -0.0036599           0           0           0
  934            0     2.70416          -0       1e-07   -0.003182     62.2316           0     120.466           0     135.433         934           0           0  -0.0031819           0           0           0
  935            0     2.70416          -0       1e-07   -0.003321     62.2316           0     120.466           0     135.433         935           0           0  -0.0033209           0           0           0
  936            0     2.70416          -0       1e-07   -0.002892     62.2316           0     120.466           0     135.433         936           0           0  -0.0028919           0           0           0
  937            0     2.70416          -0       1e-07   -0.000948     62.2316           0     120.466           0     135.433         937           0           0  -0.0009479           0           0           0
  938            0     2.70416          -0       1e-07   -0.000461     62.2316           0     120.466           0     135.433         938           0           0  -0.0004609           0           0           0
  939            0     2.70416          -0       1e-07   -0.002693     62.2316           0     120.466           0     135.433         939           0           0  -0.0026929           0           0           0
  940            0     2.70416          -0       1e-07   -0.002765     62.2316           0     120.466           0     135.433         940           0           0  -0.0027649           0           0           0
  941            0     2.70416          -0       1e-07   -0.002077     62.2316           0     120.466           0     135.433         941           0           0  -0.0020769           0           0           0
  942            0     2.70416          -0       1e-07   -0.002359     62.2316           0     120.466           0     135.433         942           0           0  -0.0023589           0           0           0
  943            0     2.70416          -0       1e-07   -0.002427     62.2316           0     120.466           0     135.433         943           0           0  -0.0024269           0           0           0
  944            0     2.70416          -0       1e-07   -0.002584     62.2316           0     120.466           0     135.433         944           0           0  -0.0025839           0           0           0
  945            0     2.70416          -0       1e-07   -0.001533     62.2316           0     120.466           0     135.433         945           0           0  -0.0015329           0           0           0
  946            0     2.70416          -0       1e-07   -0.003199     62.2316           0     120.466           0     135.433         946           0           0  -0.0031989           0           0           0
  947            0     2.70416           0       1e-07   -0.002493     62.2316           0     120.466           0     135.433         947           0           0  -0.0024929          -0           0           0
  948            0     2.70416          -0       1e-07   -0.002142     62.2316           0     120.466           0     135.433         948           0           0  -0.0021419           0           0           0
  949            0     2.70416           0       1e-07    -0.00222     62.2316           0     120.466           0     135.433         949           0           0  -0.0022199          -0           0           0
  950            0     2.70416           0       1e-07   -0.003064     62.2316           0     120.466           0     135.433         950           0           0  -0.0030639          -0           0           0
  951            0     2.70416          -0       1e-07   -0.002507     62.2316           0     120.466           0     135.433         951           0           0  -0.0025069           0           0           0
  952            0     2.70416          -0       1e-07   -0.001852     62.2316           0     120.466           0     135.433         952           0           0  -0.0018519           0           0           0
  953            0     2.70416           0       1e-07   -0.001027     62.2316           0     120.466           0     135.433         953           0           0  -0.0010269          -0           0           0
  954            0     2.70416           0       1e-07   -0.001496     62.2316           0     120.466           0     135.433         954           0           0  -0.0014959          -0           0           0
  955            0     2.70416           0       1e-07   -0.002715     62.2316           0     120.466           0     135.433         955           0           0  -0.0027149          -0           0           0
  956            0     2.70416           0       1e-07   -0.002456     62.2316           0     120.466           0     135.433         956           0           0  -0.0024559          -0           0           0
  957            0     2.70416           0       1e-07     -0.0015     62.2316           0     120.466           0     135.433         957           0           0  -0.0014999          -0           0           0
  958            0     2.70416           0       1e-07   -0.000515     62.2316           0     120.466           0     135.433         958           0           0  -0.0005149          -0           0           0
  959            0     2.70416           0       1e-07   -0.002284     62.2316           0     120.466           0     135.433         959           0           0  -0.0022839          -0           0           0
  960            0     2.70416           0       1e-07   -0.002297     62.2316           0     120.466           0     135.433         960           0           0  -0.0022969          -0           0           0
  961            0     2.70416          -0       1e-07   -0.002503     62.2316           0     120.466           0     135.433         961           0           0  -0.0025029           0           0           0
  962            0     2.70416           0       1e-07   -0.002574     62.2316           0     120.466           0     135.433         962           0           0  -0.0025739          -0           0           0
  963            0     2.70416           0       1e-07   -0.001951     62.2316           0     120.466           0     135.433         963           0           0  -0.0019509          -0           0           0
  964            0     2.70416           0       1e-07   -0.002448     62.2316           0     120.466           0     135.433         964           0           0  -0.0024479          -0           0           0
  965            0     2.70416          -0       1e-07   -0.004735     62.2316           0     120.466           0     135.433         965           0           0  -0.0047349           0           0           0
  966            0     2.70416          -0       1e-07   -0.003545     62.2316           0     120.466           0     135.433         966           0           0  -0.0035449           0           0           0
  967            0     2.70416          -0       1e-07   -0.001652     62.2316           0     120.466           0     135.433         967           0           0  -0.0016519           0           0           0
  968            0     2.70416          -0       1e-07   -0.003211     62.2316           0     120.466           0     135.433         968           0           0  -0.0032109           0           0           0
  969            0     2.70416          -0       1e-07   -0.001216     62.2316           0     120.466           0     135.433         969           0           0  -0.0012159           0           0           0
  970            0     2.70416          -0       1e-07   -0.003476     62.2316           0     120.466           0     135.433         970           0           0  -0.0034759           0           0           0
  971            0     2.70416          -0       1e-07   -0.002459     62.2316           0     120.466           0     135.433         971           0           0  -0.0024589           0           0           0
  972            0     2.70416          -0       1e-07   -0.002108     62.2316           0     120.466           0     135.433         972           0           0  -0.0021079           0           0           0
  973            0     2.70416          -0       1e-07   -0.002166     62.2316           0     120.466           0     135.433         973           0           0  -0.0021659           0           0           0
  974            0     2.70416          -0       1e-07   -0.003268     62.2316           0     120.466           0     135.433         974           0           0  -0.0032679           0           0           0
  975            0     2.70416          -0       1e-07   -0.002285     62.2316           0     120.466           0     135.433         975           0           0  -0.0022849           0           0           0
  976            0     2.70416          -0       1e-07   -0.002986     62.2316           0     120.466           0     135.433         976           0           0  -0.0029859           0           0           0
  977            0     2.70416          -0       1e-07   -0.002905     62.2316           0     120.466           0     135.433         977           0           0  -0.0029049           0           0           0
  978            0     2.70416          -0       1e-07   -0.000963     62.2316           0     120.466           0     135.433         978           0           0  -0.0009629           0           0           0
  979            0     2.70416          -0       1e-07   -0.001678     62.2316           0     120.466           0     135.433         979           0           0  -0.0016779           0           0           0
  980            0     2.70416          -0       1e-07   -0.002986     62.2316           0     120.466           0     135.433         980           0           0  -0.0029859           0           0           0
  981            0     2.70416          -0       1e-07   -0.002621     62.2316           0     120.466           0     135.433         981           0           0  -0.0026209           0           0           0
  982            0     2.70416          -0       1e-07   -0.003053     62.2316           0     120.466           0     135.433         982           0           0  -0.0030529           0           0           0
  983            0     2.70416          -0       1e-07   -0.002843     62.2316           0     120.466           0     135.433         983           0           0  -0.0028429           0           0           0
  984            0     2.70416          -0       1e-07   -0.001248     62.2316           0     120.466           0     135.433         984           0           0  -0.0012479           0           0           0
  985            0     2.70416          -0       1e-07   -0.000957     62.2316           0     120.466           0     135.433         985           0           0  -0.0009569           0           0           0
  986            0     2.70416          -0       1e-07   -0.001833     62.2316           0     120.466           0     135.433         986           0           0  -0.0018329           0           0           0
  987            0     2.70416          -0       1e-07   -0.002532     62.2316           0     120.466           0     135.433         987           0           0  -0.0025319           0           0           0
  988            0     2.70416          -0       1e-07   -0.003528     62.2316           0     120.466           0     135.433         988           0           0  -0.0035279           0           0           0
  989            0     2.70416          -0       1e-07   -0.002282     62.2316           0     120.466           0     135.433         989           0           0  -0.0022819           0           0           0
  990            0     2.70416          -0       1e-07    -0.00153     62.2316           0     120.466           0     135.433         990           0           0  -0.0015299           0           0           0
  991            0     2.70416          -0       1e-07   -0.003472     62.2316           0     120.466           0     135.433         991           0           0  -0.0034719           0           0           0
  992            0     2.70416          -0       1e-07   -0.002356     62.2316           0     120.466           0     135.433         992           0           0  -0.0023559           0           0           0
  993            0     2.70416          -0       1e-07   -0.002224     62.2316           0     120.466           0     135.433         993           0           0  -0.0022239           0           0           0
  994            0     2.70416          -0       1e-07   -0.000355     62.2316           0     120.466           0     135.433         994           0           0  -0.0003549           0           0           0
  995            0     2.70416          -0       1e-07   -0.000326     62.2316           0     120.466           0     135.433         995           0           0  -0.0003259           0           0           0
  996            0     2.70416          -0       1e-07    -0.00206     62.2316           0     120.466           0     135.433         996           0           0  -0.0020599           0           0           0
  997            0     2.70416          -0       1e-07   -0.001633     62.2316           0     120.466           0     135.433         997           0           0  -0.0016329           0           0           0
  998            0     2.70416          -0       1e-07   -0.001254     62.2316           0     120.466           0     135.433         998           0           0  -0.0012539           0           0           0
  999            0     2.70416          -0       1e-07   -0.001117     62.2316           0     120.466           0     135.433         999           0           0  -0.0011169           0           0           0
 1000            0     2.70416          -0       1e-07   -0.002042     62.2316           0     120.466           0     135.433        1000           0           0  -0.0020419           0           0           0
 1001            0     2.70416          -0       1e-07   -0.001889     62.2316           0     120.466           0     135.433        1001           0           0  -0.0018889           0           0           0
 1002            0     2.70416          -0       1e-07   -0.002096     62.2316           0     120.466           0     135.433        1002           0           0  -0.0020959           0           0           0
 1003            0     2.70416          -0       1e-07   -0.002448     62.2316           0     120.466           0     135.433        1003           0           0  -0.0024479           0           0           0
 1004            0     2.70416          -0       1e-07   -0.002091     62.2316           0     120.466           0     135.433        1004           0           0  -0.0020909           0           0           0
 1005            0     2.70416          -0       1e-07   -0.001118     62.2316           0     120.466           0     135.433        1005           0           0  -0.0011179           0           0           0
 1006            0     2.70416          -0       1e-07    -0.00068     62.2316           0     120.466           0     135.433        1006           0           0  -0.0006799           0           0           0
 1007            0     2.70416          -0       1e-07   -0.002122     62.2316           0     120.466           0     135.433        1007           0           0  -0.0021219           0           0           0
 1008            0     2.70416          -0       1e-07   -0.002436     62.2316           0     120.466           0     135.433        1008           0           0  -0.0024359           0           0           0
 1009            0     2.70416          -0       1e-07    -0.00215     62.2316           0     120.466           0     135.433        1009           0           0  -0.0021499           0           0           0
 1010            0     2.70416          -0       1e-07    -0.00223     62.2316           0     120.466           0     135.433        1010           0           0  -0.0022299           0           0           0
 1011            0     2.70416          -0       1e-07   -0.001126     62.2316           0     120.466           0     135.433        1011           0           0  -0.0011259           0           0           0
 1012            0     2.70416          -0       1e-07   -0.001446     62.2316           0     120.466           0     135.433        1012           0           0  -0.0014459           0           0           0
 1013            0     2.70416          -0       1e-07   -0.001902     62.2316           0     120.466           0     135.433        1013           0           0  -0.0019019           0           0           0
 1014            0     2.70416          -0       1e-07   -0.001804     62.2316           0     120.466           0     135.433        1014           0           0  -0.0018039           0           0           0
 1015            0     2.70416          -0       1e-07   -0.002695     62.2316           0     120.466           0     135.433        1015           0           0  -0.0026949           0           0           0
 1016            0     2.70416          -0       1e-07    -0.00091     62.2316           0     120.466           0     135.433        1016           0           0  -0.0009099           0           0           0
 1017            0     2.70416          -0       1e-07   -0.002548     62.2316           0     120.466           0     135.433        1017           0           0  -0.0025479           0           0           0
 1018            0     2.70416          -0       1e-07   -0.003551     62.2316           0     120.466           0     135.433        1018           0           0  -0.0035509           0           0           0
 1019            0     2.70416          -0       1e-07   -0.002968     62.2316           0     120.466           0     135.433        1019           0           0  -0.0029679           0           0           0
 1020            0     2.70416          -0       1e-07   -0.002284     62.2316           0     120.466           0     135.433        1020           0           0  -0.0022839           0           0           0
 1021            0     2.70416          -0       1e-07   -0.003247     62.2316           0     120.466           0     135.433        1021           0           0  -0.0032469           0           0           0
 1022            0     2.70416          -0       1e-07   -0.000593     62.2316           0     120.466           0     135.433        1022           0           0  -0.0005929           0           0           0
 1023            0     2.70416          -0       1e-07   -0.001902     62.2316           0     120.466           0     135.433        1023           0           0  -0.0019019           0           0           0
 1024            0     2.70416          -0       1e-07   -0.001266     62.2316           0     120.466           0     135.433        1024           0           0  -0.0012659           0           0           0
 1025            0     2.70416          -0       1e-07    -0.00257     62.2316           0     120.466           0     135.433        1025           0           0  -0.0025699           0           0           0
 1026            0     2.70416          -0       1e-07   -0.002136     62.2316           0     120.466           0     135.433        1026           0           0  -0.0021359           0           0           0
 1027            0     2.70416          -0       1e-07   -0.002282     62.2316           0     120.466           0     135.433        1027           0           0  -0.0022819           0           0           0
 1028            0     2.70416          -0       1e-07   -0.001684     62.2316           0     120.466           0     135.433        1028           0           0  -0.0016839           0           0           0
 1029            0     2.70416          -0       1e-07   -0.003329     62.2316           0     120.466           0     135.433        1029           0           0  -0.0033289           0           0           0
 1030            0     2.70416          -0       1e-07   -0.003181     62.2316           0     120.466           0     135.433        1030           0           0  -0.0031809           0           0           0
 1031            0     2.70416          -0       1e-07   -0.003267     62.2316           0     120.466           0     135.433        1031           0           0  -0.0032669           0           0           0
 1032            0     2.70416          -0       1e-07   -0.000727     62.2316           0     120.466           0     135.433        1032           0           0  -0.0007269           0           0           0
 1033            0     2.70416          -0       1e-07    -0.00177     62.2316           0     120.466           0     135.433        1033           0           0  -0.0017699           0           0           0
 1034            0     2.70416          -0       1e-07   -0.002478     62.2316           0     120.466           0     135.433        1034           0           0  -0.0024779           0           0           0
 1035            0     2.70416          -0       1e-07   -0.001956     62.2316           0     120.466           0     135.433        1035           0           0  -0.0019559           0           0           0
 1036            0     2.70416          -0       1e-07   -0.002466     62.2316           0     120.466           0     135.433        1036           0           0  -0.0024659           0           0           0
 1037            0     2.70416          -0       1e-07   -0.002305     62.2316           0     120.466           0     135.433        1037           0           0  -0.0023049           0           0           0
 1038            0     2.70416          -0       1e-07   -0.003449     62.2316           0     120.466           0     135.433        1038           0           0  -0.0034489           0           0           0
 1039            0     2.70416          -0       1e-07   -0.000602     62.2316           0     120.466           0     135.433        1039           0           0  -0.0006019           0           0           0
 1040            0     2.70416          -0       1e-07   -0.003185     62.2316           0     120.466           0     135.433        1040           0           0  -0.0031849           0           0           0
 1041            0     2.70416          -0       1e-07   -0.001583     62.2316           0     120.466           0     135.433        1041           0           0  -0.0015829           0           0           0
 1042            0     2.70416          -0       1e-07   -0.002713     62.2316           0     120.466           0     135.433        1042           0           0  -0.0027129           0           0           0
 1043            0     2.70416          -0       1e-07   -0.001428     62.2316           0     120.466           0     135.433        1043           0           0  -0.0014279           0           0           0
 1044            0     2.70416          -0       1e-07   -0.003352     62.2316           0     120.466           0     135.433        1044           0           0  -0.0033519           0           0           0
 1045            0     2.70416          -0       1e-07   -0.003309     62.2316           0     120.466           0     135.433        1045           0           0  -0.0033089           0           0           0
 1046            0     2.70416          -0       1e-07   -0.003128     62.2316           0     120.466           0     135.433        1046           0           0  -0.0031279           0           0           0
 1047            0     2.70416          -0       1e-07   -0.002844     62.2316           0     120.466           0     135.433        1047           0           0  -0.0028439           0           0           0
 1048            0     2.70416          -0       1e-07   -0.002695     62.2316           0     120.466           0     135.433        1048           0           0  -0.0026949           0           0           0
 1049            0     2.70416          -0       1e-07   -0.002478     62.2316           0     120.466           0     135.433        1049           0           0  -0.0024779           0           0           0
 1050            0     2.70416          -0       1e-07   -0.003038     62.2316           0     120.466           0     135.433        1050           0           0  -0.0030379           0           0           0
 1051            0     2.70416          -0       1e-07   -0.002561     62.2316           0     120.466           0     135.433        1051           0           0  -0.0025609           0           0           0
 1052            0     2.70416          -0       1e-07    -0.00099     62.2316           0     120.466           0     135.433        1052           0           0  -0.0009899           0           0           0
 1053            0     2.70416          -0       1e-07    -0.00275     62.2316           0     120.466           0     135.433        1053           0           0  -0.0027499           0           0           0
 1054            0     2.70416          -0       1e-07   -0.002745     62.2316           0     120.466           0     135.433        1054           0           0  -0.0027449           0           0           0
 1055            0     2.70416          -0       1e-07   -0.001643     62.2316           0     120.466           0     135.433        1055           0           0  -0.0016429           0           0           0
 1056            0     2.70416          -0       1e-07   -0.001196     62.2316           0     120.466           0     135.433        1056           0           0  -0.0011959           0           0           0
 1057            0     2.70416          -0       1e-07   -0.002768     62.2316           0     120.466           0     135.433        1057           0           0  -0.0027679           0           0           0
 1058            0     2.70416          -0       1e-07   -0.002114     62.2316           0     120.466           0     135.433        1058           0           0  -0.0021139           0           0           0
 1059            0     2.70416          -0       1e-07   -0.002086     62.2316           0     120.466           0     135.433        1059           0           0  -0.0020859           0           0           0
 1060            0     2.70416          -0       1e-07    -0.00125     62.2316           0     120.466           0     135.433        1060           0           0  -0.0012499           0           0           0
 1061            0     2.70416          -0       1e-07   -0.000454     62.2316           0     120.466           0     135.433        1061           0           0  -0.0004539           0           0           0
 1062            0     2.70416          -0       1e-07   -0.002044     62.2316           0     120.466           0     135.433        1062           0           0  -0.0020439           0           0           0
 1063            0     2.70416          -0       1e-07   -0.002423     62.2316           0     120.466           0     135.433        1063           0           0  -0.0024229           0           0           0
 1064            0     2.70416          -0       1e-07   -0.004054     62.2316           0     120.466           0     135.433        1064           0           0  -0.0040539           0           0           0
 1065            0     2.70416          -0       1e-07   -0.002245     62.2316           0     120.466           0     135.433        1065           0           0  -0.0022449           0           0           0
 1066            0     2.70416          -0       1e-07   -0.001819     62.2316           0     120.466           0     135.433        1066           0           0  -0.0018189           0           0           0
 1067            0     2.70416          -0       1e-07   -0.002074     62.2316           0     120.466           0     135.433        1067           0           0  -0.0020739           0           0           0
 1068            0     2.70416          -0       1e-07   -0.001666     62.2316           0     120.466           0     135.433        1068           0           0  -0.0016659           0           0           0
 1069            0     2.70416          -0       1e-07    -0.00186     62.2316           0     120.466           0     135.433        1069           0           0  -0.0018599           0           0           0
 1070            0     2.70416          -0       1e-07   -0.001965     62.2316           0     120.466           0     135.433        1070           0           0  -0.0019649           0           0           0
 1071            0     2.70416          -0       1e-07   -0.003711     62.2316           0     120.466           0     135.433        1071           0           0  -0.0037109           0           0           0
 1072            0     2.70416          -0       1e-07   -0.002913     62.2316           0     120.466           0     135.433        1072           0           0  -0.0029129           0           0           0
 1073            0     2.70416          -0       1e-07   -0.003166     62.2316           0     120.466           0     135.433        1073           0           0  -0.0031659           0           0           0
 1074            0     2.70416          -0       1e-07   -0.001692     62.2316           0     120.466           0     135.433        1074           0           0  -0.0016919           0           0           0
 1075            0     2.70416          -0       1e-07   -0.000736     62.2316           0     120.466           0     135.433        1075           0           0  -0.0007359           0           0           0
 1076            0     2.70416          -0       1e-07   -0.001342     62.2316           0     120.466           0     135.433        1076           0           0  -0.0013419           0           0           0
 1077            0     2.70416          -0       1e-07     0.00045     62.2316           0     120.466           0     135.433        1077           0           0   0.0004501          -0           0           0
 1078            0     2.70416          -0       1e-07     -0.0023     62.2316           0     120.466           0     135.433        1078           0           0  -0.0022999           0           0           0
 1079            0     2.70416          -0       1e-07   -0.001152     62.2316           0     120.466           0     135.433        1079           0           0  -0.0011519           0           0           0
 1080            0     2.70416          -0       1e-07   -0.001844     62.2316           0     120.466           0     135.433        1080           0           0  -0.0018439           0           0           0
 1081            0     2.70416          -0       1e-07   -0.003012     62.2316           0     120.466           0     135.433        1081           0           0  -0.0030119           0           0           0
 1082            0     2.70416          -0       1e-07     -0.0019     62.2316           0     120.466           0     135.433        1082           0           0  -0.0018999           0           0           0
 1083            0     2.70416          -0       1e-07   -0.001425     62.2316           0     120.466           0     135.433        1083           0           0  -0.0014249           0           0           0
 1084            0     2.70416          -0       1e-07   -0.000733     62.2316           0     120.466           0     135.433        1084           0           0  -0.0007329           0           0           0
 1085            0     2.70416          -0       1e-07   -0.002007     62.2316           0     120.466           0     135.433        1085           0           0  -0.0020069           0           0           0
 1086            0     2.70416          -0       1e-07   -0.000741     62.2316           0     120.466           0     135.433        1086           0           0  -0.0007409           0           0           0
 1087            0     2.70416          -0       1e-07   -0.000698     62.2316           0     120.466           0     135.433        1087           0           0  -0.0006979           0           0           0
 1088            0     2.70416          -0       1e-07   -0.001322     62.2316           0     120.466           0     135.433        1088           0           0  -0.0013219           0           0           0
 1089            0     2.70416          -0       1e-07   -0.001349     62.2316           0     120.466           0     135.433        1089           0           0  -0.0013489           0           0           0
 1090            0     2.70416          -0       1e-07   -0.000286     62.2316           0     120.466           0     135.433        1090           0           0  -0.0002859           0           0           0
 1091            0     2.70416          -0       1e-07   -0.001567     62.2316           0     120.466           0     135.433        1091           0           0  -0.0015669           0           0           0
 1092            0     2.70416          -0       1e-07   -0.002286     62.2316           0     120.466           0     135.433        1092           0           0  -0.0022859           0           0           0
 1093            0     2.70416          -0       1e-07    -0.00154     62.2316           0     120.466           0     135.433        1093           0           0  -0.0015399           0           0           0
 1094            0     2.70416          -0       1e-07   -0.000649     62.2316           0     120.466           0     135.433        1094           0           0  -0.0006489           0           0           0
 1095            0     2.70416          -0       1e-07     0.00099     62.2316           0     120.466           0     135.433        1095           0           0   0.0009901          -0           0           0
 1096            0     2.70416          -0       1e-07   -0.001347     62.2316           0     120.466           0     135.433        1096           0           0  -0.0013469           0           0           0
 1097            0     2.70416          -0       1e-07    0.000259     62.2316           0     120.466           0     135.433        1097           0           0   0.0002591          -0           0           0
 1098            0     2.70416          -0       1e-07   -0.000925     62.2316           0     120.466           0     135.433        1098           0           0  -0.0009249           0           0           0
 1099            0     2.70416          -0       1e-07   -0.000113     62.2316           0     120.466           0     135.433        1099           0           0  -0.0001129           0           0           0
 1100            0     2.70416          -0       1e-07   -0.001105     62.2316           0     120.466           0     135.433        1100           0           0  -0.0011049           0           0           0
 1101            0     2.70416          -0       1e-07   -0.000979     62.2316           0     120.466           0     135.433        1101           0           0  -0.0009789           0           0           0
 1102            0     2.70416          -0       1e-07   -0.000736     62.2316           0     120.466           0     135.433        1102           0           0  -0.0007359           0           0           0
 1103            0     2.70416          -0       1e-07   -0.001093     62.2316           0     120.466           0     135.433        1103           0           0  -0.0010929           0           0           0
 1104            0     2.70416          -0       1e-07   -0.000671     62.2316           0     120.466           0     135.433        1104           0           0  -0.0006709           0           0           0
 1105            0     2.70416          -0       1e-07    -0.00055     62.2316           0     120.466           0     135.433        1105           0           0  -0.0005499           0           0           0
 1106            0     2.70416          -0       1e-07   -0.001036     62.2316           0     120.466           0     135.433        1106           0           0  -0.0010359           0           0           0
 1107            0     2.70416          -0       1e-07   -0.001664     62.2316           0     120.466           0     135.433        1107           0           0  -0.0016639           0           0           0
 1108            0     2.70416          -0       1e-07   -0.001729     62.2316           0     120.466           0     135.433        1108           0           0  -0.0017289           0           0           0
 1109            0     2.70416          -0       1e-07   -0.002459     62.2316           0     120.466           0     135.433        1109           0           0  -0.0024589           0           0           0
 1110            0     2.70416          -0       1e-07   -0.002254     62.2316           0     120.466           0     135.433        1110           0           0  -0.0022539           0           0           0
 1111            0     2.70416          -0       1e-07   -0.001275     62.2316           0     120.466           0     135.433        1111           0           0  -0.0012749           0           0           0
 1112            0     2.70416          -0       1e-07   -0.000454     62.2316           0     120.466           0     135.433        1112           0           0  -0.0004539           0           0           0
 1113            0     2.70416          -0       1e-07    -0.00056     62.2316           0     120.466           0     135.433        1113           0           0  -0.0005599           0           0           0
 1114            0     2.70416          -0       1e-07    -0.00181     62.2316           0     120.466           0     135.433        1114           0           0  -0.0018099           0           0           0
 1115            0     2.70416          -0       1e-07    -0.00229     62.2316           0     120.466           0     135.433        1115           0           0  -0.0022899           0           0           0
 1116            0     2.70416          -0       1e-07   -0.001169     62.2316           0     120.466           0     135.433        1116           0           0  -0.0011689           0           0           0
 1117            0     2.70416          -0       1e-07   -0.002625     62.2316           0     120.466           0     135.433        1117           0           0  -0.0026249           0           0           0
 1118            0     2.70416          -0       1e-07   -0.001695     62.2316           0     120.466           0     135.433        1118           0           0  -0.0016949           0           0           0
 1119            0     2.70416          -0       1e-07   -0.001466     62.2316           0     120.466           0     135.433        1119           0           0  -0.0014659           0           0           0
 1120            0     2.70416          -0       1e-07   -0.001281     62.2316           0     120.466           0     135.433        1120           0           0  -0.0012809           0           0           0
 1121            0     2.70416          -0       1e-07    -0.00168     62.2316           0     120.466           0     135.433        1121           0           0  -0.0016799           0           0           0
 1122            0     2.70416          -0       1e-07   -0.000549     62.2316           0     120.466           0     135.433        1122           0           0  -0.0005489           0           0           0
 1123            0     2.70416          -0       1e-07   -0.001155     62.2316           0     120.466           0     135.433        1123           0           0  -0.0011549           0           0           0
 1124            0     2.70416          -0       1e-07   -0.000393     62.2316           0     120.466           0     135.433        1124           0           0  -0.0003929           0           0           0
 1125            0     2.70416          -0       1e-07   -0.001293     62.2316           0     120.466           0     135.433        1125           0           0  -0.0012929           0           0           0
 1126            0     2.70416          -0       1e-07   -0.000284     62.2316           0     120.466           0     135.433        1126           0           0  -0.0002839           0           0           0
 1127            0     2.70416          -0       1e-07     -0.0002     62.2316           0     120.466           0     135.433        1127           0           0  -0.0001999           0           0           0
 1128            0     2.70416          -0       1e-07    -0.00018     62.2316           0     120.466           0     135.433        1128           0           0  -0.0001799           0           0           0
 1129            0     2.70416          -0       1e-07   -0.001119     62.2316           0     120.466           0     135.433        1129           0           0  -0.0011189           0           0           0
 1130            0     2.70416          -0       1e-07   -0.001301     62.2316           0     120.466           0     135.433        1130           0           0  -0.0013009           0           0           0
 1131            0     2.70416          -0       1e-07   -0.000934     62.2316           0     120.466           0     135.433        1131           0           0  -0.0009339           0           0           0
 1132            0     2.70416          -0       1e-07   -0.000962     62.2316           0     120.466           0     135.433        1132           0           0  -0.0009619           0           0           0
 1133            0     2.70416          -0       1e-07    0.000111     62.2316           0     120.466           0     135.433        1133           0           0   0.0001111          -0           0           0
 1134            0     2.70416          -0       1e-07    -0.00033     62.2316           0     120.466           0     135.433        1134           0           0  -0.0003299           0           0           0
 1135            0     2.70416          -0       1e-07   -0.001125     62.2316           0     120.466           0     135.433        1135           0           0  -0.0011249           0           0           0
 1136            0     2.70416          -0       1e-07   -0.001735     62.2316           0     120.466           0     135.433        1136           0           0  -0.0017349           0           0           0
 1137            0     2.70416          -0       1e-07   -0.002356     62.2316           0     120.466           0     135.433        1137           0           0  -0.0023559           0           0           0
 1138            0     2.70416          -0       1e-07   -0.001722     62.2316           0     120.466           0     135.433        1138           0           0  -0.0017219           0           0           0
 1139            0     2.70416          -0       1e-07   -0.000754     62.2316           0     120.466           0     135.433        1139           0           0  -0.0007539           0           0           0
 1140            0     2.70416          -0       1e-07   -0.001112     62.2316           0     120.466           0     135.433        1140           0           0  -0.0011119           0           0           0
 1141            0     2.70416          -0       1e-07   -0.000937     62.2316           0     120.466           0     135.433        1141           0           0  -0.0009369           0           0           0
 1142            0     2.70416          -0       1e-07   -0.000516     62.2316           0     120.466           0     135.433        1142           0           0  -0.0005159           0           0           0
 1143            0     2.70416          -0       1e-07     0.00052     62.2316           0     120.466           0     135.433        1143           0           0   0.0005201          -0           0           0
 1144            0     2.70416          -0       1e-07   -0.001471     62.2316           0     120.466           0     135.433        1144           0           0  -0.0014709           0           0           0
 1145            0     2.70416          -0       1e-07   -0.001148     62.2316           0     120.466           0     135.433        1145           0           0  -0.0011479           0           0           0
 1146            0     2.70416          -0       1e-07   -0.000617     62.2316           0     120.466           0     135.433        1146           0           0  -0.0006169           0           0           0
 1147            0     2.70416          -0       1e-07   -0.001199     62.2316           0     120.466           0     135.433        1147           0           0  -0.0011989           0           0           0
 1148            0     2.70416          -0       1e-07   -0.001657     62.2316           0     120.466           0     135.433        1148           0           0  -0.0016569           0           0           0
 1149            0     2.70416          -0       1e-07    0.000108     62.2316           0     120.466           0     135.433        1149           0           0   0.0001081          -0           0           0
 1150            0     2.70416          -0       1e-07    -3.5e-05     62.2316           0     120.466           0     135.433        1150           0           0   -3.49e-05           0           0           0
 1151            0     2.70416          -0       1e-07    0.000897     62.2316           0     120.466           0     135.433        1151           0           0   0.0008971          -0           0           0
 1152            0     2.70416          -0       1e-07    0.000136     62.2316           0     120.466           0     135.433        1152           0           0   0.0001361          -0           0           0
 1153            0     2.70416          -0       1e-07   -0.001888     62.2316           0     120.466           0     135.433        1153           0           0  -0.0018879           0           0           0
 1154            0     2.70416          -0       1e-07     -0.0003     62.2316           0     120.466           0     135.433        1154           0           0  -0.0002999           0           0           0
 1155            0     2.70416          -0       1e-07   -0.000871     62.2316           0     120.466           0     135.433        1155           0           0  -0.0008709           0           0           0
 1156            0     2.70416          -0       1e-07   -0.000566     62.2316           0     120.466           0     135.433        1156           0           0  -0.0005659           0           0           0
 1157            0     2.70416          -0       1e-07   -0.000823     62.2316           0     120.466           0     135.433        1157           0           0  -0.0008229           0           0           0
 1158            0     2.70416          -0       1e-07   -0.000995     62.2316           0     120.466           0     135.433        1158           0           0  -0.0009949           0           0           0
 1159            0     2.70416          -0       1e-07   -0.000386     62.2316           0     120.466           0     135.433        1159           0           0  -0.0003859           0           0           0
 1160            0     2.70416          -0       1e-07   -0.000673     62.2316           0     120.466           0     135.433        1160           0           0  -0.0006729           0           0           0
 1161            0     2.70416          -0       1e-07    -0.00022     62.2316           0     120.466           0     135.433        1161           0           0  -0.0002199           0           0           0
 1162            0     2.70416          -0       1e-07   -0.000153     62.2316           0     120.466           0     135.433        1162           0           0  -0.0001529           0           0           0
 1163            0     2.70416          -0       1e-07   -0.000504     62.2316           0     120.466           0     135.433        1163           0           0  -0.0005039           0           0           0
 1164            0     2.70416          -0       1e-07    0.000108     62.2316           0     120.466           0     135.433        1164           0           0   0.0001081          -0           0           0
 1165            0     2.70416          -0       1e-07    -0.00103     62.2316           0     120.466           0     135.433        1165           0           0  -0.0010299           0           0           0
 1166            0     2.70416          -0       1e-07     4.7e-05     62.2316           0     120.466           0     135.433        1166           0           0    4.71e-05          -0           0           0
 1167            0     2.70416          -0       1e-07   -0.001553     62.2316           0     120.466           0     135.433        1167           0           0  -0.0015529           0           0           0
 1168            0     2.70416          -0       1e-07   -0.000526     62.2316           0     120.466           0     135.433        1168           0           0  -0.0005259           0           0           0
 1169            0     2.70416          -0       1e-07    0.000163     62.2316           0     120.466           0     135.433        1169           0           0   0.0001631          -0           0           0
 1170            0     2.70416          -0       1e-07   -0.001376     62.2316           0     120.466           0     135.433        1170           0           0  -0.0013759           0           0           0
 1171            0     2.70416          -0       1e-07    -0.00171     62.2316           0     120.466           0     135.433        1171           0           0  -0.0017099           0           0           0
 1172            0     2.70416          -0       1e-07   -0.000746     62.2316           0     120.466           0     135.433        1172           0           0  -0.0007459           0           0           0
 1173            0     2.70416          -0       1e-07    0.000525     62.2316           0     120.466           0     135.433        1173           0           0   0.0005251          -0           0           0
 1174            0     2.70416          -0       1e-07   -0.000853     62.2316           0     120.466           0     135.433        1174           0           0  -0.0008529           0           0           0
 1175            0     2.70416          -0       1e-07   -0.001612     62.2316           0     120.466           0     135.433        1175           0           0  -0.0016119           0           0           0
 1176            0     2.70416          -0       1e-07   -0.000282     62.2316           0     120.466           0     135.433        1176           0           0  -0.0002819           0           0           0
 1177            0     2.70416          -0       1e-07   -0.002198     62.2316           0     120.466           0     135.433        1177           0           0  -0.0021979           0           0           0
 1178            0     2.70416          -0       1e-07   -0.001882     62.2316           0     120.466           0     135.433        1178           0           0  -0.0018819           0           0           0
 1179            0     2.70416          -0       1e-07   -0.001581     62.2316           0     120.466           0     135.433        1179           0           0  -0.0015809           0           0           0
 1180            0     2.70416          -0       1e-07   -0.001689     62.2316           0     120.466           0     135.433        1180           0           0  -0.0016889           0           0           0
 1181            0     2.70416          -0       1e-07    -0.00288     62.2316           0     120.466           0     135.433        1181           0           0  -0.0028799           0           0           0
 1182            0     2.70416          -0       1e-07    -0.00071     62.2316           0     120.466           0     135.433        1182           0           0  -0.0007099           0           0           0
 1183            0     2.70416          -0       1e-07   -0.001022     62.2316           0     120.466           0     135.433        1183           0           0  -0.0010219           0           0           0
 1184            0     2.70416          -0       1e-07    0.001153     62.2316           0     120.466           0     135.433        1184           0           0   0.0011531          -0           0           0
 1185            0     2.70416          -0       1e-07    0.001117     62.2316           0     120.466           0     135.433        1185           0           0   0.0011171          -0           0           0
 1186            0     2.70416          -0       1e-07    0.000889     62.2316           0     120.466           0     135.433        1186           0           0   0.0008891          -0           0           0
 1187            0     2.70416          -0       1e-07   -0.000339     62.2316           0     120.466           0     135.433        1187           0           0  -0.0003389           0           0           0
 1188            0     2.70416          -0       1e-07   -0.000753     62.2316           0     120.466           0     135.433        1188           0           0  -0.0007529           0           0           0
 1189            0     2.70416          -0       1e-07   -0.001883     62.2316           0     120.466           0     135.433        1189           0           0  -0.0018829           0           0           0
 1190            0     2.70416          -0       1e-07   -0.001834     62.2316           0     120.466           0     135.433        1190           0           0  -0.0018339           0           0           0
 1191            0     2.70416          -0       1e-07   -0.001463     62.2316           0     120.466           0     135.433        1191           0           0  -0.0014629           0           0           0
 1192            0     2.70416          -0       1e-07   -0.001113     62.2316           0     120.466           0     135.433        1192           0           0  -0.0011129           0           0           0
 1193            0     2.70416          -0       1e-07   -0.002421     62.2316           0     120.466           0     135.433        1193           0           0  -0.0024209           0           0           0
 1194            0     2.70416          -0       1e-07    -0.00096     62.2316           0     120.466           0     135.433        1194           0           0  -0.0009599           0           0           0
 1195            0     2.70416          -0       1e-07   -0.001171     62.2316           0     120.466           0     135.433        1195           0           0  -0.0011709           0           0           0
 1196            0     2.70416          -0       1e-07   -0.000913     62.2316           0     120.466           0     135.433        1196           0           0  -0.0009129           0           0           0
 1197            0     2.70416          -0       1e-07    -0.00167     62.2316           0     120.466           0     135.433        1197           0           0  -0.0016699           0           0           0
 1198            0     2.70416          -0       1e-07   -0.001281     62.2316           0     120.466           0     135.433        1198           0           0  -0.0012809           0           0           0
 1199            0     2.70416          -0       1e-07   -0.000743     62.2316           0     120.466           0     135.433        1199           0           0  -0.0007429           0           0           0
 1200            0     2.70416          -0       1e-07   -0.000662     62.2316           0     120.466           0     135.433        1200           0           0  -0.0006619           0           0           0
 1201            0     2.70416          -0       1e-07    -4.7e-05     62.2316           0     120.466           0     135.433        1201           0           0   -4.69e-05           0           0           0
 1202            0     2.70416          -0       1e-07   -0.000813     62.2316           0     120.466           0     135.433        1202           0           0  -0.0008129           0           0           0
 1203            0     2.70416          -0       1e-07   -0.001325     62.2316           0     120.466           0     135.433        1203           0           0  -0.0013249           0           0           0
 1204            0     2.70416          -0       1e-07   -0.001139     62.2316           0     120.466           0     135.433        1204           0           0  -0.0011389           0           0           0
 1205            0     2.70416          -0       1e-07   -0.000993     62.2316           0     120.466           0     135.433        1205           0           0  -0.0009929           0           0           0
 1206            0     2.70416          -0       1e-07   -0.002918     62.2316           0     120.466           0     135.433        1206           0           0  -0.0029179           0           0           0
 1207            0     2.70416          -0       1e-07   -0.001714     62.2316           0     120.466           0     135.433        1207           0           0  -0.0017139           0           0           0
 1208            0     2.70416          -0       1e-07   -0.000908     62.2316           0     120.466           0     135.433        1208           0           0  -0.0009079           0           0           0
 1209            0     2.70416          -0       1e-07   -0.003248     62.2316           0     120.466           0     135.433        1209           0           0  -0.0032479           0           0           0
 1210            0     2.70416          -0       1e-07   -0.001611     62.2316           0     120.466           0     135.433        1210           0           0  -0.0016109           0           0           0
 1211            0     2.70416          -0       1e-07   -0.002409     62.2316           0     120.466           0     135.433        1211           0           0  -0.0024089           0           0           0
 1212            0     2.70416          -0       1e-07   -0.003473     62.2316           0     120.466           0     135.433        1212           0           0  -0.0034729           0           0           0
 1213            0     2.70416          -0       1e-07   -0.004645     62.2316           0     120.466           0     135.433        1213           0           0  -0.0046449           0           0           0
 1214            0     2.70416          -0       1e-07    -0.00238     62.2316           0     120.466           0     135.433        1214           0           0  -0.0023799           0           0           0
 1215            0     2.70416          -0       1e-07   -0.001758     62.2316           0     120.466           0     135.433        1215           0           0  -0.0017579           0           0           0
 1216            0     2.70416          -0       1e-07   -0.002163     62.2316           0     120.466           0     135.433        1216           0           0  -0.0021629           0           0           0
 1217            0     2.70416          -0       1e-07   -0.002546     62.2316           0     120.466           0     135.433        1217           0           0  -0.0025459           0           0           0
 1218            0     2.70416          -0       1e-07   -0.002675     62.2316           0     120.466           0     135.433        1218           0           0  -0.0026749           0           0           0
 1219            0     2.70416          -0       1e-07   -0.000565     62.2316           0     120.466           0     135.433        1219           0           0  -0.0005649           0           0           0
 1220            0     2.70416          -0       1e-07   -0.002116     62.2316           0     120.466           0     135.433        1220           0           0  -0.0021159           0           0           0
 1221            0     2.70416          -0       1e-07   -0.001548     62.2316           0     120.466           0     135.433        1221           0           0  -0.0015479           0           0           0
 1222            0     2.70416          -0       1e-07   -0.002477     62.2316           0     120.466           0     135.433        1222           0           0  -0.0024769           0           0           0
 1223            0     2.70416          -0       1e-07   -0.001421     62.2316           0     120.466           0     135.433        1223           0           0  -0.0014209           0           0           0
 1224            0     2.70416          -0       1e-07   -0.001834     62.2316           0     120.466           0     135.433        1224           0           0  -0.0018339           0           0           0
 1225            0     2.70416          -0       1e-07   -0.001545     62.2316           0     120.466           0     135.433        1225           0           0  -0.0015449           0           0           0
 1226            0     2.70416          -0       1e-07   -0.002002     62.2316           0     120.466           0     135.433        1226           0           0  -0.0020019           0           0           0
 1227            0     2.70416          -0       1e-07   -0.001334     62.2316           0     120.466           0     135.433        1227           0           0  -0.0013339           0           0           0
 1228            0     2.70416          -0       1e-07   -0.001998     62.2316           0     120.466           0     135.433        1228           0           0  -0.0019979           0           0           0
 1229            0     2.70416          -0       1e-07   -0.003118     62.2316           0     120.466           0     135.433        1229           0           0  -0.0031179           0           0           0
 1230            0     2.70416          -0       1e-07   -0.001432     62.2316           0     120.466           0     135.433        1230           0           0  -0.0014319           0           0           0
 1231            0     2.70416          -0       1e-07   -0.001998     62.2316           0     120.466           0     135.433        1231           0           0  -0.0019979           0           0           0
 1232            0     2.70416          -0       1e-07   -0.001941     62.2316           0     120.466           0     135.433        1232           0           0  -0.0019409           0           0           0
 1233            0     2.70416          -0       1e-07   -0.002148     62.2316           0     120.466           0     135.433        1233           0           0  -0.0021479           0           0           0
 1234            0     2.70416          -0       1e-07   -0.002167     62.2316           0     120.466           0     135.433        1234           0           0  -0.0021669           0           0           0
 1235            0     2.70416          -0       1e-07    -0.00323     62.2316           0     120.466           0     135.433        1235           0           0  -0.0032299           0           0           0
 1236            0     2.70416          -0       1e-07    -0.00329     62.2316           0     120.466           0     135.433        1236           0           0  -0.0032899           0           0           0
 1237            0     2.70416          -0       1e-07   -0.004819     62.2316           0     120.466           0     135.433        1237           0           0  -0.0048189           0           0           0
 1238            0     2.70416          -0       1e-07   -0.001889     62.2316           0     120.466           0     135.433        1238           0           0  -0.0018889           0           0           0
 1239            0     2.70416          -0       1e-07   -0.001989     62.2316           0     120.466           0     135.433        1239           0           0  -0.0019889           0           0           0
 1240            0     2.70416          -0       1e-07    -0.00216     62.2316           0     120.466           0     135.433        1240           0           0  -0.0021599           0           0           0
 1241            0     2.70416          -0       1e-07   -0.002203     62.2316           0     120.466           0     135.433        1241           0           0  -0.0022029           0           0           0
 1242            0     2.70416          -0       1e-07    -0.00346     62.2316           0     120.466           0     135.433        1242           0           0  -0.0034599           0           0           0
 1243            0     2.70416          -0       1e-07   -0.001615     62.2316           0     120.466           0     135.433        1243           0           0  -0.0016149           0           0           0
 1244            0     2.70416          -0       1e-07   -0.002361     62.2316           0     120.466           0     135.433        1244           0           0  -0.0023609           0           0           0
 1245            0     2.70416          -0       1e-07   -0.002017     62.2316           0     120.466           0     135.433        1245           0           0  -0.0020169           0           0           0
 1246            0     2.70416          -0       1e-07   -0.002962     62.2316           0     120.466           0     135.433        1246           0           0  -0.0029619           0           0           0
 1247            0     2.70416          -0       1e-07   -0.000896     62.2316           0     120.466           0     135.433        1247           0           0  -0.0008959           0           0           0
 1248            0     2.70416          -0       1e-07   -0.001761     62.2316           0     120.466           0     135.433        1248           0           0  -0.0017609           0           0           0
 1249            0     2.70416          -0       1e-07   -0.003004     62.2316           0     120.466           0     135.433        1249           0           0  -0.0030039           0           0           0
 1250            0     2.70416          -0       1e-07    -0.00312     62.2316           0     120.466           0     135.433        1250           0           0  -0.0031199           0           0           0
 1251            0     2.70416          -0       1e-07   -0.001562     62.2316           0     120.466           0     135.433        1251           0           0  -0.0015619           0           0           0
 1252            0     2.70416          -0       1e-07   -0.001589     62.2316           0     120.466           0     135.433        1252           0           0  -0.0015889           0           0           0
 1253            0     2.70416          -0       1e-07   -0.002268     62.2316           0     120.466           0     135.433        1253           0           0  -0.0022679           0           0           0
 1254            0     2.70416          -0       1e-07   -0.003076     62.2316           0     120.466           0     135.433        1254           0           0  -0.0030759           0           0           0
 1255            0     2.70416          -0       1e-07   -0.003814     62.2316           0     120.466           0     135.433        1255           0           0  -0.0038139           0           0           0
 1256            0     2.70416          -0       1e-07   -0.003805     62.2316           0     120.466           0     135.433        1256           0           0  -0.0038049           0           0           0
 1257            0     2.70416          -0       1e-07   -0.001308     62.2316           0     120.466           0     135.433        1257           0           0  -0.0013079           0           0           0
 1258            0     2.70416          -0       1e-07   -0.001574     62.2316           0     120.466           0     135.433        1258           0           0  -0.0015739           0           0           0
 1259            0     2.70416          -0       1e-07   -0.001543     62.2316           0     120.466           0     135.433        1259           0           0  -0.0015429           0           0           0
 1260            0     2.70416          -0       1e-07   -0.001156     62.2316           0     120.466           0     135.433        1260           0           0  -0.0011559           0           0           0
 1261            0     2.70416          -0       1e-07   -0.001934     62.2316           0     120.466           0     135.433        1261           0           0  -0.0019339           0           0           0
 1262            0     2.70416          -0       1e-07   -0.002925     62.2316           0     120.466           0     135.433        1262           0           0  -0.0029249           0           0           0
 1263            0     2.70416          -0       1e-07   -0.001773     62.2316           0     120.466           0     135.433        1263           0           0  -0.0017729           0           0           0
 1264            0     2.70416          -0       1e-07   -0.001603     62.2316           0     120.466           0     135.433        1264           0           0  -0.0016029           0           0           0
 1265            0     2.70416          -0       1e-07    -0.00269     62.2316           0     120.466           0     135.433        1265           0           0  -0.0026899           0           0           0
 1266            0     2.70416          -0       1e-07    -0.00303     62.2316           0     120.466           0     135.433        1266           0           0  -0.0030299           0           0           0
 1267            0     2.70416          -0       1e-07   -0.003066     62.2316           0     120.466           0     135.433        1267           0           0  -0.0030659           0           0           0
 1268            0     2.70416          -0       1e-07   -0.003107     62.2316           0     120.466           0     135.433        1268           0           0  -0.0031069           0           0           0
 1269            0     2.70416          -0       1e-07   -0.003635     62.2316           0     120.466           0     135.433        1269           0           0  -0.0036349           0           0           0
 1270            0     2.70416          -0       1e-07   -0.002982     62.2316           0     120.466           0     135.433        1270           0           0  -0.0029819           0           0           0
 1271            0     2.70416          -0       1e-07   -0.004029     62.2316           0     120.466           0     135.433        1271           0           0  -0.0040289           0           0           0
 1272            0     2.70416          -0       1e-07   -0.002868     62.2316           0     120.466           0     135.433        1272           0           0  -0.0028679           0           0           0
 1273            0     2.70416          -0       1e-07   -0.002693     62.2316           0     120.466           0     135.433        1273           0           0  -0.0026929           0           0           0
 1274            0     2.70416          -0       1e-07   -0.002008     62.2316           0     120.466           0     135.433        1274           0           0  -0.0020079           0           0           0
 1275            0     2.70416          -0       1e-07   -0.002021     62.2316           0     120.466           0     135.433        1275           0           0  -0.0020209           0           0           0
 1276            0     2.70416          -0       1e-07    0.000221     62.2316           0     120.466           0     135.433        1276           0           0   0.0002211          -0           0           0
 1277            0     2.70416          -0       1e-07   -0.002262     62.2316           0     120.466           0     135.433        1277           0           0  -0.0022619           0           0           0
 1278            0     2.70416          -0       1e-07   -0.001926     62.2316           0     120.466           0     135.433        1278           0           0  -0.0019259           0           0           0
 1279            0     2.70416          -0       1e-07   -0.002734     62.2316           0     120.466           0     135.433        1279           0           0  -0.0027339           0           0           0
 1280            0     2.70416          -0       1e-07    -0.00324     62.2316           0     120.466           0     135.433        1280           0           0  -0.0032399           0           0           0
 1281            0     2.70416          -0       1e-07   -0.003767     62.2316           0     120.466           0     135.433        1281           0           0  -0.0037669           0           0           0
 1282            0     2.70416          -0       1e-07   -0.002045     62.2316           0     120.466           0     135.433        1282           0           0  -0.0020449           0           0           0
 1283            0     2.70416          -0       1e-07   -0.002292     62.2316           0     120.466           0     135.433        1283           0           0  -0.0022919           0           0           0
 1284            0     2.70416          -0       1e-07   -0.003132     62.2316           0     120.466           0     135.433        1284           0           0  -0.0031319           0           0           0
 1285            0     2.70416          -0       1e-07   -0.003446     62.2316           0     120.466           0     135.433        1285           0           0  -0.0034459           0           0           0
 1286            0     2.70416          -0       1e-07   -0.002356     62.2316           0     120.466           0     135.433        1286           0           0  -0.0023559           0           0           0
 1287            0     2.70416          -0       1e-07    -0.00257     62.2316           0     120.466           0     135.433        1287           0           0  -0.0025699           0           0           0
 1288            0     2.70416          -0       1e-07   -0.002424     62.2316           0     120.466           0     135.433        1288           0           0  -0.0024239           0           0           0
 1289            0     2.70416          -0       1e-07   -0.003341     62.2316           0     120.466           0     135.433        1289           0           0  -0.0033409           0           0           0
 1290            0     2.70416          -0       1e-07   -0.002905     62.2316           0     120.466           0     135.433        1290           0           0  -0.0029049           0           0           0
 1291            0     2.70416          -0       1e-07   -0.003287     62.2316           0     120.466           0     135.433        1291           0           0  -0.0032869           0           0           0
 1292            0     2.70416          -0       1e-07    -0.00399     62.2316           0     120.466           0     135.433        1292           0           0  -0.0039899           0           0           0
 1293            0     2.70416          -0       1e-07   -0.003285     62.2316           0     120.466           0     135.433        1293           0           0  -0.0032849           0           0           0
 1294            0     2.70416          -0       1e-07   -0.003365     62.2316           0     120.466           0     135.433        1294           0           0  -0.0033649           0           0           0
 1295            0     2.70416          -0       1e-07   -0.002678     62.2316           0     120.466           0     135.433        1295           0           0  -0.0026779           0           0           0
 1296            0     2.70416          -0       1e-07   -0.002038     62.2316           0     120.466           0     135.433        1296           0           0  -0.0020379           0           0           0
 1297            0     2.70416          -0       1e-07   -0.002479     62.2316           0     120.466           0     135.433        1297           0           0  -0.0024789           0           0           0
 1298            0     2.70416          -0       1e-07   -0.002899     62.2316           0     120.466           0     135.433        1298           0           0  -0.0028989           0           0           0
 1299            0     2.70416          -0       1e-07   -0.004661     62.2316           0     120.466           0     135.433        1299           0           0  -0.0046609           0           0           0
 1300            0     2.70416          -0       1e-07   -0.004048     62.2316           0     120.466           0     135.433        1300           0           0  -0.0040479           0           0           0
 1301            0     2.70416          -0       1e-07   -0.003711     62.2316           0     120.466           0     135.433        1301           0           0  -0.0037109           0           0           0
 1302            0     2.70416          -0       1e-07   -0.002647     62.2316           0     120.466           0     135.433        1302           0           0  -0.0026469           0           0           0
 1303            0     2.70416          -0       1e-07   -0.001539     62.2316           0     120.466           0     135.433        1303           0           0  -0.0015389           0           0           0
 1304            0     2.70416          -0       1e-07   -0.001024     62.2316           0     120.466           0     135.433        1304           0           0  -0.0010239           0           0           0
 1305            0     2.70416          -0       1e-07   -0.001454     62.2316           0     120.466           0     135.433        1305           0           0  -0.0014539           0           0           0
 1306            0     2.70416          -0       1e-07   -0.003644     62.2316           0     120.466           0     135.433        1306           0           0  -0.0036439           0           0           0
 1307            0     2.70416          -0       1e-07   -0.002319     62.2316           0     120.466           0     135.433        1307           0           0  -0.0023189           0           0           0
 1308            0     2.70416          -0       1e-07    -0.00195     62.2316           0     120.466           0     135.433        1308           0           0  -0.0019499           0           0           0
 1309            0     2.70416          -0       1e-07   -0.001832     62.2316           0     120.466           0     135.433        1309           0           0  -0.0018319           0           0           0
 1310            0     2.70416          -0       1e-07   -0.001508     62.2316           0     120.466           0     135.433        1310           0           0  -0.0015079           0           0           0
 1311            0     2.70416          -0       1e-07   -0.002321     62.2316           0     120.466           0     135.433        1311           0           0  -0.0023209           0           0           0
 1312            0     2.70416          -0       1e-07   -0.002099     62.2316           0     120.466           0     135.433        1312           0           0  -0.0020989           0           0           0
 1313            0     2.70416          -0       1e-07   -0.001686     62.2316           0     120.466           0     135.433        1313           0           0  -0.0016859           0           0           0
 1314            0     2.70416          -0       1e-07   -0.003254     62.2316           0     120.466           0     135.433        1314           0           0  -0.0032539           0           0           0
 1315            0     2.70416          -0       1e-07   -0.002029     62.2316           0     120.466           0     135.433        1315           0           0  -0.0020289           0           0           0
 1316            0     2.70416          -0       1e-07   -0.002801     62.2316           0     120.466           0     135.433        1316           0           0  -0.0028009           0           0           0
 1317            0     2.70416          -0       1e-07   -0.003511     62.2316           0     120.466           0     135.433        1317           0           0  -0.0035109           0           0           0
 1318            0     2.70416          -0       1e-07   -0.000853     62.2316           0     120.466           0     135.433        1318           0           0  -0.0008529           0           0           0
 1319            0     2.70416          -0       1e-07   -0.001589     62.2316           0     120.466           0     135.433        1319           0           0  -0.0015889           0           0           0
 1320            0     2.70416          -0       1e-07   -0.002132     62.2316           0     120.466           0     135.433        1320           0           0  -0.0021319           0           0           0
 1321            0     2.70416          -0       1e-07   -0.002057     62.2316           0     120.466           0     135.433        1321           0           0  -0.0020569           0           0           0
 1322            0     2.70416          -0       1e-07   -0.001094     62.2316           0     120.466           0     135.433        1322           0           0  -0.0010939           0           0           0
 1323            0     2.70416          -0       1e-07   -0.001562     62.2316           0     120.466           0     135.433        1323           0           0  -0.0015619           0           0           0
 1324            0     2.70416          -0       1e-07   -0.002547     62.2316           0     120.466           0     135.433        1324           0           0  -0.0025469           0           0           0
 1325            0     2.70416          -0       1e-07   -0.002483     62.2316           0     120.466           0     135.433        1325           0           0  -0.0024829           0           0           0
 1326            0     2.70416          -0       1e-07   -0.000839     62.2316           0     120.466           0     135.433        1326           0           0  -0.0008389           0           0           0
 1327            0     2.70416          -0       1e-07   -0.001635     62.2316           0     120.466           0     135.433        1327           0           0  -0.0016349           0           0           0
 1328            0     2.70416          -0       1e-07   -0.003427     62.2316           0     120.466           0     135.433        1328           0           0  -0.0034269           0           0           0
 1329            0     2.70416          -0       1e-07     -0.0024     62.2316           0     120.466           0     135.433        1329           0           0  -0.0023999           0           0           0
 1330            0     2.70416          -0       1e-07   -0.000366     62.2316           0     120.466           0     135.433        1330           0           0  -0.0003659           0           0           0
 1331            0     2.70416          -0       1e-07   -0.001871     62.2316           0     120.466           0     135.433        1331           0           0  -0.0018709           0           0           0
 1332            0     2.70416          -0       1e-07    -0.00143     62.2316           0     120.466           0     135.433        1332           0           0  -0.0014299           0           0           0
 1333            0     2.70416          -0       1e-07   -0.001282     62.2316           0     120.466           0     135.433        1333           0           0  -0.0012819           0           0           0
 1334            0     2.70416          -0       1e-07   -0.001146     62.2316           0     120.466           0     135.433        1334           0           0  -0.0011459           0           0           0
 1335            0     2.70416          -0       1e-07   -0.003061     62.2316           0     120.466           0     135.433        1335           0           0  -0.0030609           0           0           0
 1336            0     2.70416          -0       1e-07   -0.003068     62.2316           0     120.466           0     135.433        1336           0           0  -0.0030679           0           0           0
 1337            0     2.70416          -0       1e-07    -0.00197     62.2316           0     120.466           0     135.433        1337           0           0  -0.0019699           0           0           0
 1338            0     2.70416          -0       1e-07   -0.001591     62.2316           0     120.466           0     135.433        1338           0           0  -0.0015909           0           0           0
 1339            0     2.70416          -0       1e-07     -0.0015     62.2316           0     120.466           0     135.433        1339           0           0  -0.0014999           0           0           0
 1340            0     2.70416          -0       1e-07   -0.001565     62.2316           0     120.466           0     135.433        1340           0           0  -0.0015649           0           0           0
 1341            0     2.70416          -0       1e-07   -0.000478     62.2316           0     120.466           0     135.433        1341           0           0  -0.0004779           0           0           0
 1342            0     2.70416          -0       1e-07   -0.000723     62.2316           0     120.466           0     135.433        1342           0           0  -0.0007229           0           0           0
 1343            0     2.70416          -0       1e-07   -0.000921     62.2316           0     120.466           0     135.433        1343           0           0  -0.0009209           0           0           0
 1344            0     2.70416          -0       1e-07   -0.001385     62.2316           0     120.466           0     135.433        1344           0           0  -0.0013849           0           0           0
 1345            0     2.70416          -0       1e-07   -0.000748     62.2316           0     120.466           0     135.433        1345           0           0  -0.0007479           0           0           0
 1346            0     2.70416          -0       1e-07   -0.000881     62.2316           0     120.466           0     135.433        1346           0           0  -0.0008809           0           0           0
 1347            0     2.70416          -0       1e-07   -0.002251     62.2316           0     120.466           0     135.433        1347           0           0  -0.0022509           0           0           0
 1348            0     2.70416          -0       1e-07   -0.001506     62.2316           0     120.466           0     135.433        1348           0           0  -0.0015059           0           0           0
 1349            0     2.70416          -0       1e-07   -0.000399     62.2316           0     120.466           0     135.433        1349           0           0  -0.0003989           0           0           0
 1350            0     2.70416          -0       1e-07    -0.00023     62.2316           0     120.466           0     135.433        1350           0           0  -0.0002299           0           0           0
 1351            0     2.70416          -0       1e-07    0.000275     62.2316           0     120.466           0     135.433        1351           0           0   0.0002751          -0           0           0
 1352            0     2.70416          -0       1e-07    0.000189     62.2316           0     120.466           0     135.433        1352           0           0   0.0001891          -0           0           0
 1353            0     2.70416          -0       1e-07   -0.000165     62.2316           0     120.466           0     135.433        1353           0           0  -0.0001649           0           0           0
 1354            0     2.70416          -0       1e-07   -0.000168     62.2316           0     120.466           0     135.433        1354           0           0  -0.0001679           0           0           0
 1355            0     2.70416          -0       1e-07   -0.001005     62.2316           0     120.466           0     135.433        1355           0           0  -0.0010049           0           0           0
 1356            0     2.70416          -0       1e-07   -0.000732     62.2316           0     120.466           0     135.433        1356           0           0  -0.0007319           0           0           0
 1357            0     2.70416          -0       1e-07   -0.001018     62.2316           0     120.466           0     135.433        1357           0           0  -0.0010179           0           0           0
 1358            0     2.70416          -0       1e-07   -0.000269     62.2316           0     120.466           0     135.433        1358           0           0  -0.0002689           0           0           0
 1359            0     2.70416          -0       1e-07   -0.000314     62.2316           0     120.466           0     135.433        1359           0           0  -0.0003139           0           0           0
 1360            0     2.70416          -0       1e-07   -0.001285     62.2316           0     120.466           0     135.433        1360           0           0  -0.0012849           0           0           0
 1361            0     2.70416          -0       1e-07   -0.000786     62.2316           0     120.466           0     135.433        1361           0           0  -0.0007859           0           0           0
 1362            0     2.70416          -0       1e-07   -0.001397     62.2316           0     120.466           0     135.433        1362           0           0  -0.0013969           0           0           0
 1363            0     2.70416          -0       1e-07   -0.000916     62.2316           0     120.466           0     135.433        1363           0           0  -0.0009159           0           0           0
 1364            0     2.70416          -0       1e-07    -0.00108     62.2316           0     120.466           0     135.433        1364           0           0  -0.0010799           0           0           0
 1365            0     2.70416          -0       1e-07   -0.001885     62.2316           0     120.466           0     135.433        1365           0           0  -0.0018849           0           0           0
 1366            0     2.70416          -0       1e-07   -0.000206     62.2316           0     120.466           0     135.433        1366           0           0  -0.0002059           0           0           0
 1367            0     2.70416          -0       1e-07   -0.000495     62.2316           0     120.466           0     135.433        1367           0           0  -0.0004949           0           0           0
 1368            0     2.70416          -0       1e-07   -0.000571     62.2316           0     120.466           0     135.433        1368           0           0  -0.0005709           0           0           0
 1369            0     2.70416          -0       1e-07   -0.002265     62.2316           0     120.466           0     135.433        1369           0           0  -0.0022649           0           0           0
 1370            0     2.70416          -0       1e-07   -0.001051     62.2316           0     120.466           0     135.433        1370           0           0  -0.0010509           0           0           0
 1371            0     2.70416          -0       1e-07   -0.001611     62.2316           0     120.466           0     135.433        1371           0           0  -0.0016109           0           0           0
 1372            0     2.70416          -0       1e-07   -0.002204     62.2316           0     120.466           0     135.433        1372           0           0  -0.0022039           0           0           0
 1373            0     2.70416          -0       1e-07   -0.002851     62.2316           0     120.466           0     135.433        1373           0           0  -0.0028509           0           0           0
 1374            0     2.70416          -0       1e-07   -0.002216     62.2316           0     120.466           0     135.433        1374           0           0  -0.0022159           0           0           0
 1375            0     2.70416          -0       1e-07   -0.001119     62.2316           0     120.466           0     135.433        1375           0           0  -0.0011189           0           0           0
 1376            0     2.70416          -0       1e-07   -0.001332     62.2316           0     120.466           0     135.433        1376           0           0  -0.0013319           0           0           0
 1377            0     2.70416          -0       1e-07   -0.000311     62.2316           0     120.466           0     135.433        1377           0           0  -0.0003109           0           0           0
 1378            0     2.70416          -0       1e-07   -0.002118     62.2316           0     120.466           0     135.433        1378           0           0  -0.0021179           0           0           0
 1379            0     2.70416          -0       1e-07   -0.000872     62.2316           0     120.466           0     135.433        1379           0           0  -0.0008719           0           0           0
 1380            0     2.70416          -0       1e-07    0.001247     62.2316           0     120.466           0     135.433        1380           0           0   0.0012471          -0           0           0
 1381            0     2.70416          -0       1e-07   -0.000866     62.2316           0     120.466           0     135.433        1381           0           0  -0.0008659           0           0           0
 1382            0     2.70416          -0       1e-07   -0.001162     62.2316           0     120.466           0     135.433        1382           0           0  -0.0011619           0           0           0
 1383            0     2.70416          -0       1e-07   -0.000521     62.2316           0     120.466           0     135.433        1383           0           0  -0.0005209           0           0           0
 1384            0     2.70416          -0       1e-07   -0.001709     62.2316           0     120.466           0     135.433        1384           0           0  -0.0017089           0           0           0
 1385            0     2.70416          -0       1e-07   -0.000511     62.2316           0     120.466           0     135.433        1385           0           0  -0.0005109           0           0           0
 1386            0     2.70416          -0       1e-07   -0.000256     62.2316           0     120.466           0     135.433        1386           0           0  -0.0002559           0           0           0
 1387            0     2.70416          -0       1e-07   -0.001844     62.2316           0     120.466           0     135.433        1387           0           0  -0.0018439           0           0           0
 1388            0     2.70416          -0       1e-07   -0.002058     62.2316           0     120.466           0     135.433        1388           0           0  -0.0020579           0           0           0
 1389            0     2.70416          -0       1e-07    -0.00038     62.2316           0     120.466           0     135.433        1389           0           0  -0.0003799           0           0           0
 1390            0     2.70416          -0       1e-07   -0.001936     62.2316           0     120.466           0     135.433        1390           0           0  -0.0019359           0           0           0
 1391            0     2.70416          -0       1e-07    -7.3e-05     62.2316           0     120.466           0     135.433        1391           0           0   -7.29e-05           0           0           0
 1392            0     2.70416          -0       1e-07   -0.002355     62.2316           0     120.466           0     135.433        1392           0           0  -0.0023549           0           0           0
 1393            0     2.70416          -0       1e-07   -0.001236     62.2316           0     120.466           0     135.433        1393           0           0  -0.0012359           0           0           0
 1394            0     2.70416          -0       1e-07   -0.001748     62.2316           0     120.466           0     135.433        1394           0           0  -0.0017479           0           0           0
 1395            0     2.70416          -0       1e-07   -0.001341     62.2316           0     120.466           0     135.433        1395           0           0  -0.0013409           0           0           0
 1396            0     2.70416          -0       1e-07   -0.001775     62.2316           0     120.466           0     135.433        1396           0           0  -0.0017749           0           0           0
 1397            0     2.70416          -0       1e-07   -0.000321     62.2316           0     120.466           0     135.433        1397           0           0  -0.0003209           0           0           0
 1398            0     2.70416          -0       1e-07   -0.001438     62.2316           0     120.466           0     135.433        1398           0           0  -0.0014379           0           0           0
 1399            0     2.70416          -0       1e-07   -0.002831     62.2316           0     120.466           0     135.433        1399           0           0  -0.0028309           0           0           0
 1400            0     2.70416          -0       1e-07   -0.002968     62.2316           0     120.466           0     135.433        1400           0           0  -0.0029679           0           0           0
 1401            0     2.70416          -0       1e-07    -0.00238     62.2316           0     120.466           0     135.433        1401           0           0  -0.0023799           0           0           0
 1402            0     2.70416          -0       1e-07   -0.002946     62.2316           0     120.466           0     135.433        1402           0           0  -0.0029459           0           0           0
 1403            0     2.70416          -0       1e-07   -0.001499     62.2316           0     120.466           0     135.433        1403           0           0  -0.0014989           0           0           0
 1404            0     2.70416          -0       1e-07   -0.002023     62.2316           0     120.466           0     135.433        1404           0           0  -0.0020229           0           0           0
 1405            0     2.70416          -0       1e-07   -0.003124     62.2316           0     120.466           0     135.433        1405           0           0  -0.0031239           0           0           0
 1406            0     2.70416          -0       1e-07   -0.001088     62.2316           0     120.466           0     135.433        1406           0           0  -0.0010879           0           0           0
 1407            0     2.70416          -0       1e-07   -0.002046     62.2316           0     120.466           0     135.433        1407           0           0  -0.0020459           0           0           0
 1408            0     2.70416          -0       1e-07    0.000506     62.2316           0     120.466           0     135.433        1408           0           0   0.0005061          -0           0           0
 1409            0     2.70416          -0       1e-07   -0.000789     62.2316           0     120.466           0     135.433        1409           0           0  -0.0007889           0           0           0
 1410            0     2.70416          -0       1e-07   -0.000987     62.2316           0     120.466           0     135.433        1410           0           0  -0.0009869           0           0           0
 1411            0     2.70416          -0       1e-07   -0.000618     62.2316           0     120.466           0     135.433        1411           0           0  -0.0006179           0           0           0
 1412            0     2.70416          -0       1e-07   -0.001043     62.2316           0     120.466           0     135.433        1412           0           0  -0.0010429           0           0           0
 1413            0     2.70416          -0       1e-07   -0.000689     62.2316           0     120.466           0     135.433        1413           0           0  -0.0006889           0           0           0
 1414            0     2.70416          -0       1e-07   -0.003149     62.2316           0     120.466           0     135.433        1414           0           0  -0.0031489           0           0           0
 1415            0     2.70416          -0       1e-07   -0.001901     62.2316           0     120.466           0     135.433        1415           0           0  -0.0019009           0           0           0
 1416            0     2.70416          -0       1e-07   -0.002181     62.2316           0     120.466           0     135.433        1416           0           0  -0.0021809           0           0           0
 1417            0     2.70416          -0       1e-07   -0.002161     62.2316           0     120.466           0     135.433        1417           0           0  -0.0021609           0           0           0
 1418            0     2.70416          -0       1e-07   -0.001494     62.2316           0     120.466           0     135.433        1418           0           0  -0.0014939           0           0           0
 1419            0     2.70416          -0       1e-07   -0.001674     62.2316           0     120.466           0     135.433        1419           0           0  -0.0016739           0           0           0
 1420            0     2.70416          -0       1e-07   -0.001151     62.2316           0     120.466           0     135.433        1420           0           0  -0.0011509           0           0           0
 1421            0     2.70416          -0       1e-07   -0.002921     62.2316           0     120.466           0     135.433        1421           0           0  -0.0029209           0           0           0
 1422            0     2.70416          -0       1e-07   -0.003187     62.2316           0     120.466           0     135.433        1422           0           0  -0.0031869           0           0           0
 1423            0     2.70416          -0       1e-07   -0.001052     62.2316           0     120.466           0     135.433        1423           0           0  -0.0010519           0           0           0
 1424            0     2.70416          -0       1e-07   -0.002168     62.2316           0     120.466           0     135.433        1424           0           0  -0.0021679           0           0           0
 1425            0     2.70416          -0       1e-07   -0.003097     62.2316           0     120.466           0     135.433        1425           0           0  -0.0030969           0           0           0
 1426            0     2.70416          -0       1e-07    -0.00198     62.2316           0     120.466           0     135.433        1426           0           0  -0.0019799           0           0           0
 1427            0     2.70416          -0       1e-07   -0.001249     62.2316           0     120.466           0     135.433        1427           0           0  -0.0012489           0           0           0
 1428            0     2.70416          -0       1e-07    0.001212     62.2316           0     120.466           0     135.433        1428           0           0   0.0012121          -0           0           0
 1429            0     2.70416          -0       1e-07   -0.000585     62.2316           0     120.466           0     135.433        1429           0           0  -0.0005849           0           0           0
 1430            0     2.70416          -0       1e-07    -0.00144     62.2316           0     120.466           0     135.433        1430           0           0  -0.0014399           0           0           0
 1431            0     2.70416          -0       1e-07     2.5e-05     62.2316           0     120.466           0     135.433        1431           0           0    2.51e-05          -0           0           0
 1432            0     2.70416          -0       1e-07   -0.001708     62.2316           0     120.466           0     135.433        1432           0           0  -0.0017079           0           0           0
 1433            0     2.70416          -0       1e-07   -0.000519     62.2316           0     120.466           0     135.433        1433           0           0  -0.0005189           0           0           0
 1434            0     2.70416          -0       1e-07   -0.000834     62.2316           0     120.466           0     135.433        1434           0           0  -0.0008339           0           0           0
 1435            0     2.70416          -0       1e-07       4e-06     62.2316           0     120.466           0     135.433        1435           0           0     4.1e-06          -0           0           0
 1436            0     2.70416          -0       1e-07   -0.001115     62.2316           0     120.466           0     135.433        1436           0           0  -0.0011149           0           0           0
 1437            0     2.70416          -0       1e-07   -0.000757     62.2316           0     120.466           0     135.433        1437           0           0  -0.0007569           0           0           0
 1438            0     2.70416          -0       1e-07    -0.00069     62.2316           0     120.466           0     135.433        1438           0           0  -0.0006899           0           0           0
 1439            0     2.70416          -0       1e-07   -0.001099     62.2316           0     120.466           0     135.433        1439           0           0  -0.0010989           0           0           0
 1440            0     2.70416          -0       1e-07    0.000636     62.2316           0     120.466           0     135.433        1440           0           0   0.0006361          -0           0           0
 1441            0     2.70416          -0       1e-07   -0.000916     62.2316           0     120.466           0     135.433        1441           0           0  -0.0009159           0           0           0
 1442            0     2.70416          -0       1e-07   -0.001512     62.2316           0     120.466           0     135.433        1442           0           0  -0.0015119           0           0           0
 1443            0     2.70416          -0       1e-07   -0.002915     62.2316           0     120.466           0     135.433        1443           0           0  -0.0029149           0           0           0
 1444            0     2.70416          -0       1e-07   -0.002971     62.2316           0     120.466           0     135.433        1444           0           0  -0.0029709           0           0           0
 1445            0     2.70416          -0       1e-07   -0.001628     62.2316           0     120.466           0     135.433        1445           0           0  -0.0016279           0           0           0
 1446            0     2.70416          -0       1e-07   -0.001635     62.2316           0     120.466           0     135.433        1446           0           0  -0.0016349           0           0           0
 1447            0     2.70416          -0       1e-07   -0.002235     62.2316           0     120.466           0     135.433        1447           0           0  -0.0022349           0           0           0
 1448            0     2.70416          -0       1e-07   -0.002734     62.2316           0     120.466           0     135.433        1448           0           0  -0.0027339           0           0           0
 1449            0     2.70416          -0       1e-07   -0.003198     62.2316           0     120.466           0     135.433        1449           0           0  -0.0031979           0           0           0
 1450            0     2.70416          -0       1e-07   -0.003928     62.2316           0     120.466           0     135.433        1450           0           0  -0.0039279           0           0           0
 1451            0     2.70416          -0       1e-07   -0.002869     62.2316           0     120.466           0     135.433        1451           0           0  -0.0028689           0           0           0
 1452            0     2.70416          -0       1e-07   -0.002055     62.2316           0     120.466           0     135.433        1452           0           0  -0.0020549           0           0           0
 1453            0     2.70416          -0       1e-07   -0.001951     62.2316           0     120.466           0     135.433        1453           0           0  -0.0019509           0           0           0
 1454            0     2.70416          -0       1e-07   -0.001512     62.2316           0     120.466           0     135.433        1454           0           0  -0.0015119           0           0           0
 1455            0     2.70416          -0       1e-07   -0.000681     62.2316           0     120.466           0     135.433        1455           0           0  -0.0006809           0           0           0
 1456            0     2.70416          -0       1e-07   -0.000324     62.2316           0     120.466           0     135.433        1456           0           0  -0.0003239           0           0           0
 1457            0     2.70416          -0       1e-07   -0.000417     62.2316           0     120.466           0     135.433        1457           0           0  -0.0004169           0           0           0
 1458            0     2.70416          -0       1e-07   -0.001174     62.2316           0     120.466           0     135.433        1458           0           0  -0.0011739           0           0           0
 1459            0     2.70416          -0       1e-07   -0.000394     62.2316           0     120.466           0     135.433        1459           0           0  -0.0003939           0           0           0
 1460            0     2.70416          -0       1e-07   -0.002341     62.2316           0     120.466           0     135.433        1460           0           0  -0.0023409           0           0           0
 1461            0     2.70416          -0       1e-07   -0.003385     62.2316           0     120.466           0     135.433        1461           0           0  -0.0033849           0           0           0
 1462            0     2.70416          -0       1e-07   -0.001373     62.2316           0     120.466           0     135.433        1462           0           0  -0.0013729           0           0           0
 1463            0     2.70416          -0       1e-07    -0.00252     62.2316           0     120.466           0     135.433        1463           0           0  -0.0025199           0           0           0
 1464            0     2.70416          -0       1e-07   -0.001777     62.2316           0     120.466           0     135.433        1464           0           0  -0.0017769           0           0           0
 1465            0     2.70416          -0       1e-07   -0.001369     62.2316           0     120.466           0     135.433        1465           0           0  -0.0013689           0           0           0
 1466            0     2.70416          -0       1e-07   -0.001311     62.2316           0     120.466           0     135.433        1466           0           0  -0.0013109           0           0           0
 1467            0     2.70416          -0       1e-07   -0.001686     62.2316           0     120.466           0     135.433        1467           0           0  -0.0016859           0           0           0
 1468            0     2.70416          -0       1e-07    0.000418     62.2316           0     120.466           0     135.433        1468           0           0   0.0004181          -0           0           0
 1469            0     2.70416          -0       1e-07   -0.000635     62.2316           0     120.466           0     135.433        1469           0           0  -0.0006349           0           0           0
 1470            0     2.70416          -0       1e-07    0.001001     62.2316           0     120.466           0     135.433        1470           0           0   0.0010011          -0           0           0
 1471            0     2.70416          -0       1e-07    0.000369     62.2316           0     120.466           0     135.433        1471           0           0   0.0003691          -0           0           0
 1472            0     2.70416          -0       1e-07    -8.7e-05     62.2316           0     120.466           0     135.433        1472           0           0   -8.69e-05           0           0           0
 1473            0     2.70416          -0       1e-07   -0.000419     62.2316           0     120.466           0     135.433        1473           0           0  -0.0004189           0           0           0
 1474            0     2.70416          -0       1e-07    0.000432     62.2316           0     120.466           0     135.433        1474           0           0   0.0004321          -0           0           0
 1475            0     2.70416          -0       1e-07   -0.001183     62.2316           0     120.466           0     135.433        1475           0           0  -0.0011829           0           0           0
 1476            0     2.70416          -0       1e-07   -0.001545     62.2316           0     120.466           0     135.433        1476           0           0  -0.0015449           0           0           0
 1477            0     2.70416          -0       1e-07    -0.00208     62.2316           0     120.466           0     135.433        1477           0           0  -0.0020799           0           0           0
 1478            0     2.70416          -0       1e-07   -0.001295     62.2316           0     120.466           0     135.433        1478           0           0  -0.0012949           0           0           0
 1479            0     2.70416          -0       1e-07   -0.000895     62.2316           0     120.466           0     135.433        1479           0           0  -0.0008949           0           0           0
 1480            0     2.70416          -0       1e-07   -0.001469     62.2316           0     120.466           0     135.433        1480           0           0  -0.0014689           0           0           0
 1481            0     2.70416          -0       1e-07   -0.001103     62.2316           0     120.466           0     135.433        1481           0           0  -0.0011029           0           0           0
 1482            0     2.70416          -0       1e-07   -0.001461     62.2316           0     120.466           0     135.433        1482           0           0  -0.0014609           0           0           0
 1483            0     2.70416          -0       1e-07     -0.0024     62.2316           0     120.466           0     135.433        1483           0           0  -0.0023999           0           0           0
 1484            0     2.70416          -0       1e-07   -0.001415     62.2316           0     120.466           0     135.433        1484           0           0  -0.0014149           0           0           0
 1485            0     2.70416          -0       1e-07   -0.000777     62.2316           0     120.466           0     135.433        1485           0           0  -0.0007769           0           0           0
 1486            0     2.70416          -0       1e-07    0.000472     62.2316           0     120.466           0     135.433        1486           0           0   0.0004721          -0           0           0
 1487            0     2.70416          -0       1e-07    0.000556     62.2316           0     120.466           0     135.433        1487           0           0   0.0005561          -0           0           0
 1488            0     2.70416          -0       1e-07   -0.001156     62.2316           0     120.466           0     135.433        1488           0           0  -0.0011559           0           0           0
 1489            0     2.70416          -0       1e-07   -0.002032     62.2316           0     120.466           0     135.433        1489           0           0  -0.0020319           0           0           0
 1490            0     2.70416          -0       1e-07   -0.000943     62.2316           0     120.466           0     135.433        1490           0           0  -0.0009429           0           0           0
 1491            0     2.70416          -0       1e-07   -0.001211     62.2316           0     120.466           0     135.433        1491           0           0  -0.0012109           0           0           0
 1492            0     2.70416          -0       1e-07   -0.000555     62.2316           0     120.466           0     135.433        1492           0           0  -0.0005549           0           0           0
 1493            0     2.70416          -0       1e-07   -0.000804     62.2316           0     120.466           0     135.433        1493           0           0  -0.0008039           0           0           0
 1494            0     2.70416          -0       1e-07   -0.001176     62.2316           0     120.466           0     135.433        1494           0           0  -0.0011759           0           0           0
 1495            0     2.70416          -0       1e-07   -0.002462     62.2316           0     120.466           0     135.433        1495           0           0  -0.0024619           0           0           0
 1496            0     2.70416          -0       1e-07    -0.00144     62.2316           0     120.466           0     135.433        1496           0           0  -0.0014399           0           0           0
 1497            0     2.70416          -0       1e-07    -0.00051     62.2316           0     120.466           0     135.433        1497           0           0  -0.0005099           0           0           0
 1498            0     2.70416          -0       1e-07   -0.001061     62.2316           0     120.466           0     135.433        1498           0           0  -0.0010609           0           0           0
 1499            0     2.70416          -0       1e-07   -0.001088     62.2316           0     120.466           0     135.433        1499           0           0  -0.0010879           0           0           0
 1500            0     2.70416          -0       1e-07    0.000527     62.2316           0     120.466           0     135.433        1500           0           0   0.0005271          -0           0           0
 1501            0     2.70416          -0       1e-07   -0.000546     62.2316           0     120.466           0     135.433        1501           0           0  -0.0005459           0           0           0
 1502            0     2.70416          -0       1e-07    0.000352     62.2316           0     120.466           0     135.433        1502           0           0   0.0003521          -0           0           0
 1503            0     2.70416          -0       1e-07    0.000295     62.2316           0     120.466           0     135.433        1503           0           0   0.0002951          -0           0           0
 1504            0     2.70416          -0       1e-07    0.002009     62.2316           0     120.466           0     135.433        1504           0           0   0.0020091          -0           0           0
 1505            0     2.70416          -0       1e-07   -0.000162     62.2316           0     120.466           0     135.433        1505           0           0  -0.0001619           0           0           0
 1506            0     2.70416          -0       1e-07   -0.000102     62.2316           0     120.466           0     135.433        1506           0           0  -0.0001019           0           0           0
 1507            0     2.70416          -0       1e-07   -0.000413     62.2316           0     120.466           0     135.433        1507           0           0  -0.0004129           0           0           0
 1508            0     2.70416          -0       1e-07     0.00108     62.2316           0     120.466           0     135.433        1508           0           0   0.0010801          -0           0           0
 1509            0     2.70416          -0       1e-07    0.000694     62.2316           0     120.466           0     135.433        1509           0           0   0.0006941          -0           0           0
 1510            0     2.70416          -0       1e-07    0.000484     62.2316           0     120.466           0     135.433        1510           0           0   0.0004841          -0           0           0
 1511            0     2.70416          -0       1e-07    0.001383     62.2316           0     120.466           0     135.433        1511           0           0   0.0013831          -0           0           0
 1512            0     2.70416          -0       1e-07   -0.000971     62.2316           0     120.466           0     135.433        1512           0           0  -0.0009709           0           0           0
 1513            0     2.70416          -0       1e-07   -0.001041     62.2316           0     120.466           0     135.433        1513           0           0  -0.0010409           0           0           0
 1514            0     2.70416          -0       1e-07   -0.000859     62.2316           0     120.466           0     135.433        1514           0           0  -0.0008589           0           0           0
 1515            0     2.70416          -0       1e-07    -0.00077     62.2316           0     120.466           0     135.433        1515           0           0  -0.0007699           0           0           0
 1516            0     2.70416           0       1e-07   -0.002526     62.2316           0     120.466           0     135.433        1516           0           0  -0.0025259          -0           0           0
 1517            0     2.70416           0       1e-07   -0.001148     62.2316           0     120.466           0     135.433        1517           0           0  -0.0011479          -0           0           0
 1518            0     2.70416           0       1e-07      0.0002     62.2316           0     120.466           0     135.433        1518           0           0   0.0002001           0           0           0
 1519            0     2.70416           0       1e-07   -0.001561     62.2316           0     120.466           0     135.433        1519           0           0  -0.0015609          -0           0           0
 1520            0     2.70416           0       1e-07   -0.000815     62.2316           0     120.466           0     135.433        1520           0           0  -0.0008149          -0           0           0
 1521            0     2.70416           0       1e-07   -0.000684     62.2316           0     120.466           0     135.433        1521           0           0  -0.0006839          -0           0           0
 1522            0     2.70416           0       1e-07    -0.00083     62.2316           0     120.466           0     135.433        1522           0           0  -0.0008299          -0           0           0
 1523            0     2.70416           0       1e-07     1.5e-05     62.2316           0     120.466           0     135.433        1523           0           0    1.51e-05           0           0           0
 1524            0     2.70416           0       1e-07   -0.000584     62.2316           0     120.466           0     135.433        1524           0           0  -0.0005839          -0           0           0
 1525            0     2.70416           0       1e-07   -0.001428     62.2316           0     120.466           0     135.433        1525           0           0  -0.0014279          -0           0           0
 1526            0     2.70416           0       1e-07    0.001606     62.2316           0     120.466           0     135.433        1526           0           0   0.0016061           0           0           0
 1527            0     2.70416           0       1e-07       1e-05     62.2316           0     120.466           0     135.433        1527           0           0    1.01e-05           0           0           0
 1528            0     2.70416           0       1e-07   -0.001142     62.2316           0     120.466           0     135.433        1528           0           0  -0.0011419          -0           0           0
 1529            0     2.70416           0       1e-07   -0.000701     62.2316           0     120.466           0     135.433        1529           0           0  -0.0007009          -0           0           0
 1530            0     2.70416           0       1e-07   -0.000362     62.2316           0     120.466           0     135.433        1530           0           0  -0.0003619          -0           0           0
 1531            0     2.70416           0       1e-07       1e-05     62.2316           0     120.466           0     135.433        1531           0           0    1.01e-05           0           0           0
 1532            0     2.70416           0       1e-07    0.000254     62.2316           0     120.466           0     135.433        1532           0           0   0.0002541           0           0           0
 1533            0     2.70416           0       1e-07   -0.001115     62.2316           0     120.466           0     135.433        1533           0           0  -0.0011149          -0           0           0
 1534            0     2.70416           0       1e-07   -0.001137     62.2316           0     120.466           0     135.433        1534           0           0  -0.0011369          -0           0           0
 1535            0     2.70416           0       1e-07    0.000177     62.2316           0     120.466           0     135.433        1535           0           0   0.0001771           0           0           0
 1536            0     2.70416           0       1e-07   -0.001391     62.2316           0     120.466           0     135.433        1536           0           0  -0.0013909          -0           0           0
 1537            0     2.70416           0       1e-07    -0.00078     62.2316           0     120.466           0     135.433        1537           0           0  -0.0007799          -0           0           0
 1538            0     2.70416           0       1e-07    -5.1e-05     62.2316           0     120.466           0     135.433        1538           0           0   -5.09e-05          -0           0           0
 1539            0     2.70416           0       1e-07   -0.000774     62.2316           0     120.466           0     135.433        1539           0           0  -0.0007739          -0           0           0
 1540            0     2.70416           0       1e-07   -0.000691     62.2316           0     120.466           0     135.433        1540           0           0  -0.0006909          -0           0           0
 1541            0     2.70416           0       1e-07   -0.000183     62.2316           0     120.466           0     135.433        1541           0           0  -0.0001829          -0           0           0
 1542            0     2.70416           0       1e-07     0.00039     62.2316           0     120.466           0     135.433        1542           0           0   0.0003901           0           0           0
 1543            0     2.70416           0       1e-07    0.000751     62.2316           0     120.466           0     135.433        1543           0           0   0.0007511           0           0           0
 1544            0     2.70416           0       1e-07           0     62.2316           0     120.466           0     135.433        1544           0           0       1e-07           0           0           0
 1545            0     2.70416           0       1e-07    0.001578     62.2323           0     120.466           0     135.433        1545           0           0   0.0015781           0           0           0
 1546            0     2.70416          -0       1e-07    0.003713     62.2297           0     120.466           0     135.433        1546           0           0   0.0037131          -0           0           0
 1547            0     2.70416          -0       1e-07    0.010362     62.2313           0     120.466           0     135.433        1547           0           0   0.0103621          -0           0           0
 1548            0     2.70416          -0       1e-07     0.02386       62.23           0     120.466           0     135.433        1548           0           0   0.0238601          -0           0           0
 1549            0     2.70416          -0       1e-07    0.039503     62.2338           0     120.466           0     135.433        1549           0           0   0.0395031          -0           0           0
 1550            0     2.70416          -0       1e-07    0.052722     62.2332           0     120.466           0     135.433        1550           0           0   0.0527221          -0           0           0
 1551            0     2.70416          -0       1e-07      0.0662     62.2297           0     120.466           0     135.433        1551           0           0   0.0662001          -0           0           0
 1552            0     2.70416          -0       1e-07    0.078035     62.2335           0     120.466           0     135.433        1552           0           0   0.0780351          -0           0           0
 1553            0     2.70416          -0       1e-07    0.087974      62.231           0     120.466           0     135.433        1553           0           0   0.0879741          -0           0           0
 1554            0     2.70416          -0       1e-07    0.102773     62.2345           0     120.466           0     135.433        1554           0           0    0.102773          -0           0           0
 1555            0     2.70416          -0       1e-07    0.125422     62.2357           0     120.466           0     135.433        1555           0           0    0.125422          -0           0           0
 1556            0     2.70416          -0       1e-07    0.157887     62.2358           0     120.466           0     135.433        1556           0           0    0.157887          -0           0           0
 1557            0     2.70416          -0       1e-07    0.183808     62.2344           0     120.466           0     135.433        1557           0           0    0.183808          -0           0           0
 1558            0     2.70416          -0       1e-07    0.205862     62.2379           0     120.466           0     135.433        1558           0           0    0.205862          -0           0           0
 1559            0     2.70416          -0       1e-07    0.219012     62.2379           0     120.466           0     135.433        1559           0           0    0.219012          -0           0           0
 1560            0     2.70416          -0       1e-07     0.22811     62.2346           0     120.466           0     135.433        1560           0           0     0.22811          -0           0           0
 1561            0     2.70416          -0       1e-07    0.229702     62.2368           0     120.466           0     135.433        1561           0           0    0.229702          -0           0           0
 1562            0     2.70416          -0       1e-07    0.228353     62.2367           0     120.466           0     135.433        1562           0           0    0.228353          -0           0           0
 1563            0     2.70416          -0       1e-07    0.227553      62.236           0     120.466           0     135.433        1563           0           0    0.227553          -0           0           0
 1564            0     2.70416          -0       1e-07    0.225243     62.2335           0     120.466           0     135.433        1564           0           0    0.225243          -0           0           0
 1565            0     2.70416          -0       1e-07    0.228297     62.2321           0     120.466           0     135.433        1565           0           0    0.228297          -0           0           0
 1566            0     2.70416          -0       1e-07    0.225808     62.2301           0     120.466           0     135.433        1566           0           0    0.225808          -0           0           0
 1567            0     2.70416          -0       1e-07    0.226405     62.2319           0     120.466           0     135.433        1567           0           0    0.226405          -0           0           0
 1568            0     2.70416          -0       1e-07    0.226428     62.2309           0     120.466           0     135.433        1568           0           0    0.226428          -0           0           0
 1569            0     2.70416          -0       1e-07    0.225252     62.2318           0     120.466           0     135.433        1569           0           0    0.225252          -0           0           0
 1570            0     2.70416          -0       1e-07    0.226108     62.2323           0     120.466           0     135.433        1570           0           0    0.226108          -0           0           0
 1571            0     2.70416          -0       1e-07    0.225133     62.2326           0     120.466           0     135.433        1571           0           0    0.225133          -0           0           0
 1572            0     2.70416          -0       1e-07    0.226725     62.2366           0     120.466           0     135.433        1572           0           0    0.226725          -0           0           0
 1573            0     2.70416          -0       1e-07    0.226613     62.2355           0     120.466           0     135.433        1573           0           0    0.226613          -0           0           0
 1574            0     2.70416          -0       1e-07    0.223867     62.2294           0     120.466           0     135.433        1574           0           0    0.223867          -0           0           0
 1575            0     2.70416          -0       1e-07    0.225738     62.2288           0     120.466           0     135.433        1575           0           0    0.225738          -0           0           0
 1576            0     2.70416          -0       1e-07    0.227433     62.2338           0     120.466           0     135.433        1576           0           0    0.227433          -0           0           0
 1577            0     2.70416          -0       1e-07    0.225767     62.2374           0     120.466           0     135.433        1577           0           0    0.225767          -0           0           0
 1578            0     2.70416          -0       1e-07    0.224903     62.2315           0     120.466           0     135.433        1578           0           0    0.224903          -0           0           0
 1579            0     2.70416          -0       1e-07    0.224418     62.2323           0     120.466           0     135.433        1579           0           0    0.224418          -0           0           0
 1580            0     2.70416          -0       1e-07    0.225434     62.2326           0     120.466           0     135.433        1580           0           0    0.225434          -0           0           0
 1581            0     2.70416          -0       1e-07    0.224237     62.2309           0     120.466           0     135.433        1581           0           0    0.224237          -0           0           0
 1582            0     2.70416          -0       1e-07    0.225927     62.2301           0     120.466           0     135.433        1582           0           0    0.225927          -0           0           0
 1583            0     2.70416          -0       1e-07    0.226145     62.2338           0     120.466           0     135.433        1583           0           0    0.226145          -0           0           0
 1584            0     2.70416          -0       1e-07    0.225627     62.2345           0     120.466           0     135.433        1584           0           0    0.225627          -0           0           0
 1585            0     2.70416          -0       1e-07    0.224972     62.2319           0     120.466           0     135.433        1585           0           0    0.224972          -0           0           0
 1586            0     2.70416          -0       1e-07    0.224166     62.2346           0     120.466           0     135.433        1586           0           0    0.224166          -0           0           0
 1587            0     2.70416          -0       1e-07     0.22469     62.2346           0     120.466           0     135.433        1587           0           0     0.22469          -0           0           0
 1588            0     2.70416          -0       1e-07    0.222389     62.2332           0     120.466           0     135.433        1588           0           0    0.222389          -0           0           0
 1589            0     2.70416          -0       1e-07    0.222816     62.2319           0     120.466           0     135.433        1589           0           0    0.222816          -0           0           0
 1590            0     2.70416          -0       1e-07    0.222623     62.2307           0     120.466           0     135.433        1590           0           0    0.222623          -0           0           0
 1591            0     2.70416          -0       1e-07    0.223154     62.2323           0     120.466           0     135.433        1591           0           0    0.223154          -0           0           0
 1592            0     2.70416          -0       1e-07    0.224009     62.2317           0     120.466           0     135.433        1592           0           0    0.224009          -0           0           0
 1593            0     2.70416          -0       1e-07    0.222854     62.2303           0     120.466           0     135.433        1593           0           0    0.222854          -0           0           0
 1594            0     2.70416          -0       1e-07    0.223998     62.2318           0     120.466           0     135.433        1594           0           0    0.223998          -0           0           0
 1595            0     2.70416          -0       1e-07    0.223793     62.2296           0     120.466           0     135.433        1595           0           0    0.223793          -0           0           0
 1596            0     2.70416          -0       1e-07    0.226533     62.2339           0     120.466           0     135.433        1596           0           0    0.226533          -0           0           0
 1597            0     2.70416          -0       1e-07    0.226539     62.2364           0     120.466           0     135.433        1597           0           0    0.226539          -0           0           0
 1598            0     2.70416          -0       1e-07    0.223237     62.2329           0     120.466           0     135.433        1598           0           0    0.223237          -0           0           0
 1599            0     2.70416          -0       1e-07    0.224067     62.2335           0     120.466           0     135.433        1599           0           0    0.224067          -0           0           0
 1600            0     2.70416          -0       1e-07    0.224729     62.2339           0     120.466           0     135.433        1600           0           0    0.224729          -0           0           0
 1601            0     2.70416          -0       1e-07    0.224069     62.2292           0     120.466           0     135.433        1601           0           0    0.224069          -0           0           0
 1602            0     2.70416          -0       1e-07    0.225815     62.2323           0     120.466           0     135.433        1602           0           0    0.225815          -0           0           0
 1603            0     2.70416          -0       1e-07    0.223667     62.2327           0     120.466           0     135.433        1603           0           0    0.223667          -0           0           0
 1604            0     2.70416          -0       1e-07    0.228168     62.2432           0     120.466           0     135.433        1604           0           0    0.228168          -0           0           0
 1605            0     2.70416          -0       1e-07    0.231662     62.2606           0     120.466           0     135.433        1605           0           0    0.231662          -0           0           0
 1606            0     2.70416          -0       1e-07    0.234386     62.2837           0     120.466           0     135.433        1606           0           0    0.234386          -0           0           0
 1607            0     2.70416          -0       1e-07    0.238109      62.308           0     120.466           0     135.433        1607           0           0    0.238109          -0           0           0
 1608            0     2.70416          -0       1e-07    0.237201     62.3237           0     120.466           0     135.433        1608           0           0    0.237201          -0           0           0
 1609            0     2.70416          -0       1e-07      0.2408     62.3409           0     120.466           0     135.433        1609           0           0      0.2408          -0           0           0
 1610            0     2.70416          -0       1e-07    0.242765     62.3599           0     120.466           0     135.433        1610           0           0    0.242765          -0           0           0
 1611            0     2.70416          -0       1e-07    0.244923     62.3815           0     120.466           0     135.433        1611           0           0    0.244923          -0           0           0
 1612            0     2.70416          -0       1e-07    0.246073     62.4024           0     120.466           0     135.433        1612           0           0    0.246073          -0           0           0
 1613            0     2.70416          -0       1e-07    0.247251     62.4194           0     120.466           0     135.433        1613           0           0    0.247251          -0           0           0
 1614            0     2.70416          -0       1e-07    0.249291     62.4407           0     120.466           0     135.433        1614           0           0    0.249291          -0           0           0
 1615            0     2.70416          -0       1e-07    0.251356     62.4588           0     120.466           0     135.433        1615           0           0    0.251356          -0           0           0
 1616            0     2.70416          -0       1e-07    0.253274     62.4789           0     120.466           0     135.433        1616           0           0    0.253274          -0           0           0
 1617            0     2.70416          -0       1e-07    0.256805     62.5021           0     120.466           0     135.433        1617           0           0    0.256805          -0           0           0
 1618            0     2.70416          -0       1e-07    0.256797      62.521           0     120.466           0     135.433        1618           0           0    0.256797          -0           0           0
 1619            0     2.70416          -0       1e-07    0.256885     62.5366           0     120.466           0     135.433        1619           0           0    0.256885          -0           0           0
 1620            0     2.70416          -0       1e-07    0.262975     62.5626           0     120.466           0     135.433        1620           0           0    0.262975          -0           0           0
 1621            0     2.70416          -0       1e-07    0.262174     62.5833           0     120.466           0     135.433        1621           0           0    0.262174          -0           0           0
 1622            0     2.70416          -0       1e-07    0.264059     62.6012           0     120.466           0     135.433        1622           0           0    0.264059          -0           0           0
 1623            0     2.70416          -0       1e-07    0.267415     62.6263           0     120.466           0     135.433        1623           0           0    0.267415          -0           0           0
 1624            0     2.70416          -0       1e-07    0.268578     62.6411           0     120.466           0     135.433        1624           0           0    0.268578          -0           0           0
 1625            0     2.70416          -0       1e-07    0.272569     62.6628           0     120.466           0     135.433        1625           0           0    0.272569          -0           0           0
 1626            0     2.70416          -0       1e-07    0.272316      62.683           0     120.466           0     135.433        1626           0           0    0.272316          -0           0           0
 1627            0     2.70416          -0       1e-07    0.273577     62.6993           0     120.466           0     135.433        1627           0           0    0.273577          -0           0           0
 1628            0     2.70416          -0       1e-07    0.276797     62.7224           0     120.466           0     135.433        1628           0           0    0.276797          -0           0           0
 1629            0     2.70416          -0       1e-07    0.278757     62.7433           0     120.466           0     135.433        1629           0           0    0.278757          -0           0           0
 1630            0     2.70416          -0       1e-07    0.281475     62.7612           0     120.466           0     135.433        1630           0           0    0.281475          -0           0           0
 1631            0     2.70416          -0       1e-07    0.285184     62.7789           0     120.466           0     135.433        1631           0           0    0.285184          -0           0           0
 1632            0     2.70416          -0       1e-07    0.288985     62.8021           0     120.466           0     135.433        1632           0           0    0.288985          -0           0           0
 1633            0     2.70416          -0       1e-07    0.287939     62.8216           0     120.466           0     135.433        1633           0           0    0.287939          -0           0           0
 1634            0     2.70416          -0       1e-07     0.29216      62.843           0     120.466           0     135.433        1634           0           0     0.29216          -0           0           0
 1635            0     2.70416          -0       1e-07    0.290614     62.8599           0     120.466           0     135.433        1635           0           0    0.290614          -0           0           0
 1636            0     2.70416          -0       1e-07    0.295484     62.8789           0     120.466           0     135.433        1636           0           0    0.295484          -0           0           0
 1637            0     2.70416          -0       1e-07    0.298634     62.8976           0     120.466           0     135.433        1637           0           0    0.298634          -0           0           0
 1638            0     2.70416          -0       1e-07    0.302482     62.9234           0     120.466           0     135.433        1638           0           0    0.302482          -0           0           0
 1639            0     2.70416          -0       1e-07    0.304454     62.9471           0     120.466           0     135.433        1639           0           0    0.304454          -0           0           0
 1640            0     2.70416          -0       1e-07     0.30665     62.9636           0     120.466           0     135.433        1640           0           0     0.30665          -0           0           0
 1641            0     2.70416          -0       1e-07    0.306515     62.9814           0     120.466           0     135.433        1641           0           0    0.306515          -0           0           0
 1642            0     2.70416          -0       1e-07    0.311584     63.0048           0     120.466           0     135.433        1642           0           0    0.311584          -0           0           0
 1643            0     2.70416          -0       1e-07    0.310153     63.0209           0     120.466           0     135.433        1643           0           0    0.310153          -0           0           0
 1644            0     2.70416          -0       1e-07    0.315767     63.0451           0     120.466           0     135.433        1644           0           0    0.315767          -0           0           0
 1645            0     2.70416          -0       1e-07    0.316313     63.0609           0     120.466           0     135.433        1645           0           0    0.316313          -0           0           0
 1646            0     2.70416          -0       1e-07    0.318211     63.0825           0     120.466           0     135.433        1646           0           0    0.318211          -0           0           0
 1647            0     2.70416          -0       1e-07    0.321162     63.0987           0     120.466           0     135.433        1647           0           0    0.321162          -0           0           0
 1648            0     2.70416          -0       1e-07    0.324595     63.1202           0     120.466           0     135.433        1648           0           0    0.324595          -0           0           0
 1649            0     2.70416          -0       1e-07    0.329972     63.1446           0     120.466           0     135.433        1649           0           0    0.329972          -0           0           0
 1650            0     2.70416          -0       1e-07    0.329749     63.1601           0     120.466           0     135.433        1650           0           0    0.329749          -0           0           0
 1651            0     2.70416          -0       1e-07    0.331964     63.1811           0     120.466           0     135.433        1651           0           0    0.331964          -0           0           0
 1652            0     2.70416          -0       1e-07    0.335883     63.2034           0     120.466           0     135.433        1652           0           0    0.335883          -0           0           0
 1653            0     2.70416          -0       1e-07    0.336218     63.2221           0     120.466           0     135.433        1653           0           0    0.336218          -0           0           0
 1654            0     2.70416          -0       1e-07    0.339417     63.2393           0     120.466           0     135.433        1654           0           0    0.339417          -0           0           0
 1655            0     2.70416          -0       1e-07    0.342924     63.2575           0     120.466           0     135.433        1655           0           0    0.342924          -0           0           0
 1656            0     2.70416          -0       1e-07    0.346283     63.2774           0     120.466           0     135.433        1656           0           0    0.346283          -0           0           0
 1657            0     2.70416          -0       1e-07    0.347839     63.2975           0     120.466           0     135.433        1657           0           0    0.347839          -0           0           0
 1658            0     2.70416          -0       1e-07    0.354594     63.3237           0     120.466           0     135.433        1658           0           0    0.354594          -0           0           0
 1659            0     2.70416          -0       1e-07     0.35299     63.3415           0     120.466           0     135.433        1659           0           0     0.35299          -0           0           0
 1660            0     2.70416          -0       1e-07    0.358081     63.3632           0     120.466           0     135.433        1660           0           0    0.358081          -0           0           0
 1661            0     2.70416          -0       1e-07    0.358698     63.3821           0     120.466           0     135.433        1661           0           0    0.358698          -0           0           0
 1662            0     2.70416          -0       1e-07    0.360722     63.4009           0     120.466           0     135.433        1662           0           0    0.360722          -0           0           0
 1663            0     2.70416          -0       1e-07    0.363731     63.4201           0     120.466           0     135.433        1663           0           0    0.363731          -0           0           0
 1664            0     2.70416          -0       1e-07    0.366761     63.4398           0     120.466           0     135.433        1664           0           0    0.366761          -0           0           0
 1665            0     2.70416          -0       1e-07    0.369441     63.4625           0     120.466           0     135.433        1665           0           0    0.369441          -0           0           0
 1666            0     2.70416          -0       1e-07    0.372454     63.4805           0     120.466           0     135.433        1666           0           0    0.372454          -0           0           0
 1667            0     2.70416          -0       1e-07    0.376162     63.5014           0     120.466           0     135.433        1667           0           0    0.376162          -0           0           0
 1668            0     2.70416          -0       1e-07    0.378682     63.5216           0     120.466           0     135.433        1668           0           0    0.378682          -0           0           0
 1669            0     2.70416          -0       1e-07    0.382446     63.5423           0     120.466           0     135.433        1669           0           0    0.382446          -0           0           0
 1670            0     2.70416          -0       1e-07    0.384272     63.5668           0     120.466           0     135.433        1670           0           0    0.384272          -0           0           0
 1671            0     2.70416          -0       1e-07    0.386382     63.5814           0     120.466           0     135.433        1671           0           0    0.386382          -0           0           0
 1672            0     2.70416          -0       1e-07    0.390783     63.6003           0     120.466           0     135.433        1672           0           0    0.390783          -0           0           0
 1673            0     2.70416          -0       1e-07    0.394855     63.6222           0     120.466           0     135.433        1673           0           0    0.394855          -0           0           0
 1674            0     2.70416          -0       1e-07    0.398463     63.6437           0     120.466           0     135.433        1674           0           0    0.398463          -0           0           0
 1675            0     2.70416          -0       1e-07    0.401464      63.661           0     120.466           0     135.433        1675           0           0    0.401464          -0           0           0
 1676            0     2.70416          -0       1e-07    0.405666      63.679           0     120.466           0     135.433        1676           0           0    0.405666          -0           0           0
 1677            0     2.70416          -0       1e-07    0.408769      63.702           0     120.466           0     135.433        1677           0           0    0.408769          -0           0           0
 1678            0     2.70416          -0       1e-07    0.411326     63.7179           0     120.466           0     135.433        1678           0           0    0.411326          -0           0           0
 1679            0     2.70416          -0       1e-07    0.417555     63.7398           0     120.466           0     135.433        1679           0           0    0.417555          -0           0           0
 1680            0     2.70416          -0       1e-07    0.418798     63.7614           0     120.466           0     135.433        1680           0           0    0.418798          -0           0           0
 1681            0     2.70416          -0       1e-07    0.422672     63.7802           0     120.466           0     135.433        1681           0           0    0.422672          -0           0           0
 1682            0     2.70416          -0       1e-07    0.425462     63.8012           0     120.466           0     135.433        1682           0           0    0.425462          -0           0           0
 1683            0     2.70416          -0       1e-07    0.431199     63.8235           0     120.466           0     135.433        1683           0           0    0.431199          -0           0           0
 1684            0     2.70416          -0       1e-07    0.431155     63.8427           0     120.466           0     135.433        1684           0           0    0.431155          -0           0           0
 1685            0     2.70416          -0       1e-07     0.43507     63.8594           0     120.466           0     135.433        1685           0           0     0.43507          -0           0           0
 1686            0     2.70416          -0       1e-07    0.438955     63.8786           0     120.466           0     135.433        1686           0           0    0.438955          -0           0           0
 1687            0     2.70416          -0       1e-07     0.44236     63.8996           0     120.466           0     135.433        1687           0           0     0.44236          -0           0           0
 1688            0     2.70416          -0       1e-07    0.445174     63.9198           0     120.466           0     135.433        1688           0           0    0.445174          -0           0           0
 1689            0     2.70416          -0       1e-07    0.448909     63.9385           0     120.466           0     135.433        1689           0           0    0.448909          -0           0           0
 1690            0     2.70416          -0       1e-07    0.456378     63.9642           0     120.466           0     135.433        1690           0           0    0.456378          -0           0           0
 1691            0     2.70416          -0       1e-07    0.456832     63.9854           0     120.466           0     135.433        1691           0           0    0.456832          -0           0           0
 1692            0     2.70416          -0       1e-07     0.46309     64.0027           0     120.466           0     135.433        1692           0           0     0.46309          -0           0           0
 1693            0     2.70416          -0       1e-07    0.465932      64.022           0     120.466           0     135.433        1693           0           0    0.465932          -0           0           0
 1694            0     2.70416          -0       1e-07    0.468687      64.041           0     120.466           0     135.433        1694           0           0    0.468687          -0           0           0
 1695            0     2.70416          -0       1e-07    0.472973     64.0608           0     120.466           0     135.433        1695           0           0    0.472973          -0           0           0
 1696            0     2.70416          -0       1e-07    0.477113     64.0827           0     120.466           0     135.433        1696           0           0    0.477113          -0           0           0
 1697            0     2.70416          -0       1e-07    0.481261     64.1021           0     120.466           0     135.433        1697           0           0    0.481261          -0           0           0
 1698            0     2.70416          -0       1e-07    0.485975     64.1204           0     120.466           0     135.433        1698           0           0    0.485975          -0           0           0
 1699            0     2.70416          -0       1e-07    0.489738     64.1442           0     120.466           0     135.433        1699           0           0    0.489738          -0           0           0
 1700            0     2.70416          -0       1e-07    0.493781     64.1643           0     120.466           0     135.433        1700           0           0    0.493781          -0           0           0
 1701            0     2.70416          -0       1e-07    0.496793     64.1809           0     120.466           0     135.433        1701           0           0    0.496793          -0           0           0
 1702            0     2.70416          -0       1e-07    0.503071     64.2011           0     120.466           0     135.433        1702           0           0    0.503071          -0           0           0
 1703            0     2.70416          -0       1e-07    0.503149     64.2203           0     120.466           0     135.433        1703           0           0    0.503149          -0           0           0
 1704            0     2.70416          -0       1e-07    0.510221     64.2419           0     120.466           0     135.433        1704           0           0    0.510221          -0           0           0
 1705            0     2.70416          -0       1e-07    0.511638     64.2596           0     120.466           0     135.433        1705           0           0    0.511638          -0           0           0
 1706            0     2.70416          -0       1e-07      0.5168     64.2793           0     120.466           0     135.433        1706           0           0      0.5168          -0           0           0
 1707            0     2.70416          -0       1e-07    0.520547     64.3019           0     120.466           0     135.433        1707           0           0    0.520547          -0           0           0
 1708            0     2.70416          -0       1e-07    0.525188     64.3206           0     120.466           0     135.433        1708           0           0    0.525188          -0           0           0
 1709            0     2.70416          -0       1e-07     0.52892     64.3369           0     120.466           0     135.433        1709           0           0     0.52892          -0           0           0
 1710            0     2.70416          -0       1e-07    0.536397     64.3586           0     120.466           0     135.433        1710           0           0    0.536397          -0           0           0
 1711            0     2.70416          -0       1e-07    0.540045     64.3822           0     120.466           0     135.433        1711           0           0    0.540045          -0           0           0
 1712            0     2.70416          -0       1e-07    0.543812     64.4019           0     120.466           0     135.433        1712           0           0    0.543812          -0           0           0
 1713            0     2.70416          -0       1e-07    0.548358     64.4185           0     120.466           0     135.433        1713           0           0    0.548358          -0           0           0
 1714            0     2.70416          -0       1e-07    0.553545     64.4381           0     120.466           0     135.433        1714           0           0    0.553545          -0           0           0
 1715            0     2.70416          -0       1e-07    0.558532     64.4619           0     120.466           0     135.433        1715           0           0    0.558532          -0           0           0
 1716            0     2.70416          -0       1e-07    0.563208     64.4808           0     120.466           0     135.433        1716           0           0    0.563208          -0           0           0
 1717            0     2.70416          -0       1e-07    0.563678     64.4964           0     120.466           0     135.433        1717           0           0    0.563678          -0           0           0
 1718            0     2.70416          -0       1e-07    0.573104     64.5195           0     120.466           0     135.433        1718           0           0    0.573104          -0           0           0
 1719            0     2.70416          -0       1e-07    0.577612     64.5411           0     120.466           0     135.433        1719           0           0    0.577612          -0           0           0
 1720            0     2.70416          -0       1e-07    0.580576     64.5615           0     120.466           0     135.433        1720           0           0    0.580576          -0           0           0
 1721            0     2.70416          -0       1e-07     0.58702     64.5844           0     120.466           0     135.433        1721           0           0     0.58702          -0           0           0
 1722            0     2.70416          -0       1e-07     0.58917     64.6018           0     120.466           0     135.433        1722           0           0     0.58917          -0           0           0
 1723            0     2.70416          -0       1e-07    0.599183     64.6238           0     120.466           0     135.433        1723           0           0    0.599183          -0           0           0
 1724            0     2.70416          -0       1e-07    0.599283     64.6438           0     120.466           0     135.433        1724           0           0    0.599283          -0           0           0
 1725            0     2.70416          -0       1e-07    0.605727     64.6602           0     120.466           0     135.433        1725           0           0    0.605727          -0           0           0
 1726            0     2.70416          -0       1e-07    0.612953     64.6829           0     120.466           0     135.433        1726           0           0    0.612953          -0           0           0
 1727            0     2.70416          -0       1e-07     0.61577     64.7012           0     120.466           0     135.433        1727           0           0     0.61577          -0           0           0
 1728            0     2.70416          -0       1e-07    0.622123     64.7243           0     120.466           0     135.433        1728           0           0    0.622123          -0           0           0
 1729            0     2.70416          -0       1e-07    0.630488     64.7443           0     120.466           0     135.433        1729           0           0    0.630488          -0           0           0
 1730            0     2.70416          -0       1e-07    0.629076     64.7606           0     120.466           0     135.433        1730           0           0    0.629076          -0           0           0
 1731            0     2.70416          -0       1e-07    0.636812     64.7789           0     120.466           0     135.433        1731           0           0    0.636812          -0           0           0
 1732            0     2.70416          -0       1e-07    0.644752     64.8055           0     120.466           0     135.433        1732           0           0    0.644752          -0           0           0
 1733            0     2.70416          -0       1e-07     0.64938     64.8258           0     120.466           0     135.433        1733           0           0     0.64938          -0           0           0
 1734            0     2.70416          -0       1e-07    0.653295     64.8431           0     120.466           0     135.433        1734           0           0    0.653295          -0           0           0
 1735            0     2.70416          -0       1e-07    0.658575     64.8625           0     120.466           0     135.433        1735           0           0    0.658575          -0           0           0
 1736            0     2.70416          -0       1e-07    0.663392     64.8834           0     120.466           0     135.433        1736           0           0    0.663392          -0           0           0
 1737            0     2.70416          -0       1e-07    0.669949     64.8979           0     120.466           0     135.433        1737           0           0    0.669949          -0           0           0
 1738            0     2.70416          -0       1e-07    0.676971     64.9213           0     120.466           0     135.433        1738           0           0    0.676971          -0           0           0
 1739            0     2.70416          -0       1e-07    0.683037     64.9437           0     120.466           0     135.433        1739           0           0    0.683037          -0           0           0
 1740            0     2.70416          -0       1e-07    0.686564     64.9583           0     120.466           0     135.433        1740           0           0    0.686564          -0           0           0
 1741            0     2.70416          -0       1e-07    0.694778     64.9823           0     120.466           0     135.433        1741           0           0    0.694778          -0           0           0
 1742            0     2.70416          -0       1e-07    0.698822     64.9986           0     120.466           0     135.433        1742           0           0    0.698822          -0           0           0
 1743            0     2.70416          -0       1e-07    0.703818     65.0222           0     120.466           0     135.433        1743           0           0    0.703818          -0           0           0
 1744            0     2.70416          -0       1e-07     0.70844     65.0379           0     120.466           0     135.433        1744           0           0     0.70844          -0           0           0
 1745            0     2.70416          -0       1e-07     0.71648     65.0609           0     120.466           0     135.433        1745           0           0     0.71648          -0           0           0
 1746            0     2.70416          -0       1e-07    0.720289     65.0783           0     120.466           0     135.433        1746           0           0    0.720289          -0           0           0
 1747            0     2.70416          -0       1e-07    0.728846     65.0961           0     120.466           0     135.433        1747           0           0    0.728846          -0           0           0
 1748            0     2.70416          -0       1e-07     0.73635     65.1229           0     120.466           0     135.433        1748           0           0     0.73635          -0           0           0
 1749            0     2.70416          -0       1e-07    0.740945      65.142           0     120.466           0     135.433        1749           0           0    0.740945          -0           0           0
 1750            0     2.70416          -0       1e-07    0.749795     65.1602           0     120.466           0     135.433        1750           0           0    0.749795          -0           0           0
 1751            0     2.70416          -0       1e-07    0.753253     65.1801           0     120.466           0     135.433        1751           0           0    0.753253          -0           0           0
 1752            0     2.70416          -0       1e-07    0.758343     65.1976           0     120.466           0     135.433        1752           0           0    0.758343          -0           0           0
 1753            0     2.70416          -0       1e-07    0.764505     65.2195           0     120.466           0     135.433        1753           0           0    0.764505          -0           0           0
 1754            0     2.70416          -0       1e-07    0.768794       65.24           0     120.466           0     135.433        1754           0           0    0.768794          -0           0           0
 1755            0     2.70416          -0       1e-07     0.77765     65.2598           0     120.466           0     135.433        1755           0           0     0.77765          -0           0           0
 1756            0     2.70416          -0       1e-07    0.782757      65.281           0     120.466           0     135.433        1756           0           0    0.782757          -0           0           0
 1757            0     2.70416          -0       1e-07    0.788099     65.2992           0     120.466           0     135.433        1757           0           0    0.788099          -0           0           0
 1758            0     2.70416          -0       1e-07    0.797222     65.3185           0     120.466           0     135.433        1758           0           0    0.797222          -0           0           0
 1759            0     2.70416          -0       1e-07    0.805213     65.3411           0     120.466           0     135.433        1759           0           0    0.805213          -0           0           0
 1760            0     2.70416          -0       1e-07    0.807507      65.359           0     120.466           0     135.433        1760           0           0    0.807507          -0           0           0
 1761            0     2.70416          -0       1e-07     0.81636     65.3772           0     120.466           0     135.433        1761           0           0     0.81636          -0           0           0
 1762            0     2.70416          -0       1e-07    0.821989     65.3995           0     120.466           0     135.433        1762           0           0    0.821989          -0           0           0
 1763            0     2.70416          -0       1e-07    0.830011     65.4194           0     120.466           0     135.433        1763           0           0    0.830011          -0           0           0
 1764            0     2.70416          -0       1e-07    0.835588     65.4401           0     120.466           0     135.433        1764           0           0    0.835588          -0           0           0
 1765            0     2.70416          -0       1e-07    0.844009     65.4611           0     120.466           0     135.433        1765           0           0    0.844009          -0           0           0
 1766            0     2.70416          -0       1e-07    0.848827     65.4823           0     120.466           0     135.433        1766           0           0    0.848827          -0           0           0
 1767            0     2.70416          -0       1e-07    0.855776      65.501           0     120.466           0     135.433        1767           0           0    0.855776          -0           0           0
 1768            0     2.70416          -0       1e-07     0.86445      65.519           0     120.466           0     135.433        1768           0           0     0.86445          -0           0           0
 1769            0     2.70416          -0       1e-07    0.869151     65.5409           0     120.466           0     135.433        1769           0           0    0.869151          -0           0           0
 1770            0     2.70416          -0       1e-07    0.877439     65.5596           0     120.466           0     135.433        1770           0           0    0.877439          -0           0           0
 1771            0     2.70416          -0       1e-07    0.884257     65.5782           0     120.466           0     135.433        1771           0           0    0.884257          -0           0           0
 1772            0     2.70416          -0       1e-07    0.888454     65.5999           0     120.466           0     135.433        1772           0           0    0.888454          -0           0           0
 1773            0     2.70416          -0       1e-07    0.897626     65.6153           0     120.466           0     135.433        1773           0           0    0.897626          -0           0           0
 1774            0     2.70416          -0       1e-07    0.906868     65.6413           0     120.466           0     135.433        1774           0           0    0.906868          -0           0           0
 1775            0     2.70416          -0       1e-07    0.911376     65.6612           0     120.466           0     135.433        1775           0           0    0.911376          -0           0           0
 1776            0     2.70416          -0       1e-07    0.916734     65.6802           0     120.466           0     135.433        1776           0           0    0.916734          -0           0           0
 1777            0     2.70416          -0       1e-07    0.925436     65.6972           0     120.466           0     135.433        1777           0           0    0.925436          -0           0           0
 1778            0     2.70416          -0       1e-07    0.934036     65.7175           0     120.466           0     135.433        1778           0           0    0.934036          -0           0           0
 1779            0     2.70416          -0       1e-07    0.943407     65.7395           0     120.466           0     135.433        1779           0           0    0.943407          -0           0           0
 1780            0     2.70416          -0       1e-07    0.947885     65.7603           0     120.466           0     135.433        1780           0           0    0.947885          -0           0           0
 1781            0     2.70416          -0       1e-07    0.957075      65.782           0     120.466           0     135.433        1781           0           0    0.957075          -0           0           0
 1782            0     2.70416          -0       1e-07    0.962698     65.7991           0     120.466           0     135.433        1782           0           0    0.962698          -0           0           0
 1783            0     2.70416          -0       1e-07    0.973692     65.8216           0     120.466           0     135.433        1783           0           0    0.973692          -0           0           0
 1784            0     2.70416          -0       1e-07    0.978988      65.843           0     120.466           0     135.433        1784           0           0    0.978988          -0           0           0
 1785            0     2.70416          -0       1e-07    0.983397     65.8608           0     120.466           0     135.433        1785           0           0    0.983397          -0           0           0
 1786            0     2.70416          -0       1e-07    0.990869     65.8781           0     120.466           0     135.433        1786           0           0    0.990869          -0           0           0
 1787            0     2.70416          -0       1e-07     1.00194        65.9           0     120.466           0     135.433        1787           0           0     1.00194          -0           0           0
 1788            0     2.70416          -0       1e-07     1.00879     65.9212           0     120.466           0     135.433        1788           0           0     1.00879          -0           0           0
 1789            0     2.70416          -0       1e-07     1.01636     65.9399           0     120.466           0     135.433        1789           0           0     1.01636          -0           0           0
 1790            0     2.70416          -0       1e-07     1.01786     65.9543           0     120.466           0     135.433        1790           0           0     1.01786          -0           0           0
 1791            0     2.70416          -0       1e-07     1.01625      65.958           0     120.466           0     135.433        1791           0           0     1.01625          -0           0           0
 1792            0     2.70416          -0       1e-07     1.01347     65.9589           0     120.466           0     135.433        1792           0           0     1.01347          -0           0           0
 1793            0     2.70416          -0       1e-07     1.01479     65.9614           0     120.466           0     135.433        1793           0           0     1.01479          -0           0           0
 1794            0     2.70416          -0       1e-07     1.01606     65.9616           0     120.466           0     135.433        1794           0           0     1.01606          -0           0           0
 1795            0     2.70416          -0       1e-07     1.01777      65.966           0     120.466           0     135.433        1795           0           0     1.01777          -0           0           0
 1796            0     2.70416          -0       1e-07     1.01724      65.968           0     120.466           0     135.433        1796           0           0     1.01724          -0           0           0
 1797            0     2.70416          -0       1e-07     1.01695     65.9699           0     120.466           0     135.433        1797           0           0     1.01695          -0           0           0
 1798            0     2.70416          -0       1e-07     1.01882     65.9708           0     120.466           0     135.433        1798           0           0     1.01882          -0           0           0
 1799            0     2.70416          -0       1e-07     1.01783     65.9746           0     120.466           0     135.433        1799           0           0     1.01783          -0           0           0
 1800            0     2.70416          -0       1e-07     1.01674     65.9755           0     120.466           0     135.433        1800           0           0     1.01674          -0           0           0
 1801            0     2.70416          -0       1e-07     1.47651     66.3668           0     120.466           0     135.433        1801           0           0     1.47651          -0           0           0
 1802            0     2.70416          -0       1e-07     1.73947     67.0905           0     120.466           0     135.433        1802           0           0     1.73947          -0           0           0
 1803           -0     2.70416          -0       1e-07     1.84326     67.4864           0     120.466           0     135.433        1803           0           0     1.84326          -0           0           0
 1804            0     2.70416          -0       1e-07     1.90672     67.7129           0     120.466           0     135.433        1804           0           0     1.90672          -0           0           0
 1805            0     2.70416          -0       1e-07      1.9488     67.8437           0     120.466           0     135.433        1805           0           0      1.9488          -0           0           0
 1806            0     2.70416          -0       1e-07     1.97404      67.924           0     120.466           0     135.433        1806           0           0     1.97404          -0           0           0
 1807            0     2.70416          -0       1e-07     1.98864     67.9744           0     120.466           0     135.433        1807           0           0     1.98864          -0           0           0
 1808            0     2.70416          -0       1e-07     1.99941     68.0079           0     120.466           0     135.433        1808           0           0     1.99941          -0           0           0
 1809            0     2.70416          -0       1e-07     2.00445     68.0274           0     120.466           0     135.433        1809           0           0     2.00445          -0           0           0
 1810            0     2.70416          -0       1e-07     2.00899     68.0421           0     120.466           0     135.433        1810           0           0     2.00899          -0           0           0
 1811            0     2.70416          -0       1e-07     2.01261      68.051           0     120.466           0     135.433        1811           0           0     2.01261          -0           0           0
 1812            0     2.70416          -0       1e-07      2.0133     68.0601           0     120.466           0     135.433        1812           0           0      2.0133          -0           0           0
 1813            0     2.70416          -0       1e-07     2.01262     68.0626           0     120.466           0     135.433        1813           0           0     2.01262          -0           0           0
 1814            0     2.70416          -0       1e-07      2.0139     68.0634           0     120.466           0     135.433        1814           0           0     2.01391          -0           0           0
 1815            0     2.70416          -0       1e-07     2.01601     68.0643           0     120.466           0     135.433        1815           0           0     2.01601          -0           0           0
 1816            0     2.70416          -0       1e-07     2.01587     68.0675           0     120.466           0     135.433        1816           0           0     2.01587          -0           0           0
 1817            0     2.70416          -0       1e-07     2.01441     68.0707           0     120.466           0     135.433        1817           0           0     2.01441          -0           0           0
 1818            0     2.70416          -0       1e-07     2.01542      68.072           0     120.466           0     135.433        1818           0           0     2.01542          -0           0           0
 1819            0     2.70416          -0       1e-07      2.0148     68.0729           0     120.466           0     135.433        1819           0           0      2.0148          -0           0           0
 1820            0     2.70416          -0       1e-07      2.0154     68.0742           0     120.466           0     135.433        1820           0           0      2.0154          -0           0           0
 1821            0     2.70416          -0       1e-07     2.01607     68.0789           0     120.466           0     135.433        1821           0           0     2.01607          -0           0           0
 1822            0     2.70416          -0       1e-07     2.01634      68.079           0     120.466           0     135.433        1822           0           0     2.01634          -0           0           0
 1823            0     2.70416          -0       1e-07     2.01748     68.0808           0     120.466           0     135.433        1823           0           0     2.01748          -0           0           0
 1824            0     2.70416          -0       1e-07     2.01863     68.0834           0     120.466           0     135.433        1824           0           0     2.01863          -0           0           0
 1825            0     2.70416          -0       1e-07     2.01802     68.0846           0     120.466           0     135.433        1825           0           0     2.01802          -0           0           0
 1826            0     2.70416          -0       1e-07     2.01716     68.0841           0     120.466           0     135.433        1826           0           0     2.01716          -0           0           0
 1827            0     2.70416          -0       1e-07     2.01846     68.0835           0     120.466           0     135.433        1827           0           0     2.01846          -0           0           0
 1828            0     2.70416          -0       1e-07     2.01815      68.084           0     120.466           0     135.433        1828           0           0     2.01815          -0           0           0
 1829            0     2.70416          -0       1e-07     2.01866     68.0857           0     120.466           0     135.433        1829           0           0     2.01866          -0           0           0
 1830            0     2.70416          -0       1e-07      2.0168     68.0851           0     120.466           0     135.433        1830           0           0      2.0168          -0           0           0
 1831            0     2.70416          -0       1e-07     2.01688     68.0844           0     120.466           0     135.433        1831           0           0     2.01688          -0           0           0
 1832            0     2.70416          -0       1e-07     2.01479     68.0852           0     120.466           0     135.433        1832           0           0      2.0148          -0           0           0
 1833            0     2.70416          -0       1e-07     2.01699     68.0825           0     120.466           0     135.433        1833           0           0     2.01699          -0           0           0
 1834            0     2.70416          -0       1e-07     2.01663     68.0826           0     120.466           0     135.433        1834           0           0     2.01663          -0           0           0
 1835            0     2.70416          -0       1e-07     2.01525      68.084           0     120.466           0     135.433        1835           0           0     2.01525          -0           0           0
 1836            0     2.70416          -0       1e-07     2.01665      68.083           0     120.466           0     135.433        1836           0           0     2.01665          -0           0           0
 1837            0     2.70416          -0       1e-07     2.01705     68.0838           0     120.466           0     135.433        1837           0           0     2.01705          -0           0           0
 1838            0     2.70416          -0       1e-07     2.01728      68.084           0     120.466           0     135.433        1838           0           0     2.01728          -0           0           0
 1839            0     2.70416          -0       1e-07     2.01752     68.0865           0     120.466           0     135.433        1839           0           0     2.01752          -0           0           0
 1840            0     2.70416          -0       1e-07     2.01884     68.0875           0     120.466           0     135.433        1840           0           0     2.01884          -0           0           0
 1841            0     2.70416          -0       1e-07     2.01735     68.0858           0     120.466           0     135.433        1841           0           0     2.01735          -0           0           0
 1842            0     2.70416          -0       1e-07     2.01686     68.0828           0     120.466           0     135.433        1842           0           0     2.01686          -0           0           0
 1843            0     2.70416          -0       1e-07     2.01588     68.0832           0     120.466           0     135.433        1843           0           0     2.01588          -0           0           0
 1844            0     2.70416          -0       1e-07     2.01658     68.0842           0     120.466           0     135.433        1844           0           0     2.01658          -0           0           0
 1845            0     2.70416          -0       1e-07     2.01763     68.0873           0     120.466           0     135.433        1845           0           0     2.01763          -0           0           0
 1846            0     2.70416          -0       1e-07     2.01758     68.0872           0     120.466           0     135.433        1846           0           0     2.01758          -0           0           0
 1847            0     2.70416          -0       1e-07     2.01704     68.0876           0     120.466           0     135.433        1847           0           0     2.01704          -0           0           0
 1848            0     2.70416          -0       1e-07     2.01727     68.0883           0     120.466           0     135.433        1848           0           0     2.01727          -0           0           0
 1849            0     2.70416          -0       1e-07     2.01632     68.0886           0     120.466           0     135.433        1849           0           0     2.01632          -0           0           0
 1850            0     2.70416          -0       1e-07     2.01756     68.0873           0     120.466           0     135.433        1850           0           0     2.01756          -0           0           0
 1851            0     2.70416          -0       1e-07     2.01508      68.088           0     120.466           0     135.433        1851           0           0     2.01508          -0           0           0
 1852            0     2.70416          -0       1e-07     2.01652     68.0885           0     120.466           0     135.433        1852           0           0     2.01652          -0           0           0
 1853            0     2.70416          -0       1e-07     2.01766     68.0902           0     120.466           0     135.433        1853           0           0     2.01766          -0           0           0
 1854            0     2.70416          -0       1e-07     2.01709     68.0884           0     120.466           0     135.433        1854           0           0     2.01709          -0           0           0
 1855            0     2.70416          -0       1e-07     2.01753     68.0897           0     120.466           0     135.433        1855           0           0     2.01753          -0           0           0
 1856            0     2.70416          -0       1e-07     2.01731     68.0893           0     120.466           0     135.433        1856           0           0     2.01731          -0           0           0
 1857            0     2.70416          -0       1e-07     2.01529     68.0889           0     120.466           0     135.433        1857           0           0     2.01529          -0           0           0
 1858           -0     2.70416          -0       1e-07     2.01654     68.0862           0     120.466           0     135.433        1858           0           0     2.01654          -0           0           0
 1859            0     2.70416          -0       1e-07     2.01785     68.0889          -0     120.466           0     135.433        1859           0           0     2.01785          -0           0           0
 1860            0     2.70416          -0       1e-07     2.01619     68.0889           0     120.466           0     135.433        1860           0           0     2.01619          -0           0           0
 1861            0     2.70416          -0       1e-07     2.01876     68.0903           0     120.466           0     135.433        1861           0           0     2.01876          -0           0           0
 1862            0     2.70416          -0       1e-07     2.01887     68.0946           0     120.466           0     135.433        1862           0           0     2.01887          -0           0           0
 1863            0     2.70416          -0       1e-07     2.01922     68.0931           0     120.466           0     135.433        1863           0           0     2.01922          -0           0           0
 1864            0     2.70416          -0       1e-07     2.01821     68.0909           0     120.466           0     135.433        1864           0           0     2.01821          -0           0           0
 1865            0     2.70416          -0       1e-07     2.01818     68.0905           0     120.466           0     135.433        1865           0           0     2.01819          -0           0           0
 1866            0     2.70416          -0       1e-07     2.01696     68.0883           0     120.466           0     135.433        1866           0           0     2.01696          -0           0           0
 1867            0     2.70416          -0       1e-07     2.01533     68.0903           0     120.466           0     135.433        1867           0           0     2.01533          -0           0           0
 1868            0     2.70416          -0       1e-07     2.01557       68.09           0     120.466           0     135.433        1868           0           0     2.01557          -0           0           0
 1869            0     2.70416          -0       1e-07     2.01634     68.0887           0     120.466           0     135.433        1869           0           0     2.01634          -0           0           0
 1870            0     2.70416          -0       1e-07     2.01782      68.092           0     120.466           0     135.433        1870           0           0     2.01782          -0           0           0
 1871            0     2.70416          -0       1e-07     2.01605     68.0917           0     120.466           0     135.433        1871           0           0     2.01606          -0           0           0
 1872            0     2.70416          -0       1e-07     2.01754     68.0894           0     120.466           0     135.433        1872           0           0     2.01754          -0           0           0
 1873            0     2.70416          -0       1e-07     2.01584     68.0888           0     120.466           0     135.433        1873           0           0     2.01584          -0           0           0
 1874            0     2.70416          -0       1e-07     2.01655     68.0887           0     120.466           0     135.433        1874           0           0     2.01655          -0           0           0
 1875            0     2.70416          -0       1e-07     2.01525     68.0872           0     120.466           0     135.433        1875           0           0     2.01526          -0           0           0
 1876            0     2.70416          -0       1e-07      2.0154     68.0907           0     120.466           0     135.433        1876           0           0      2.0154          -0           0           0
 1877            0     2.70416          -0       1e-07     2.01561     68.0902           0     120.466           0     135.433        1877           0           0     2.01561          -0           0           0
 1878            0     2.70416          -0       1e-07     2.01653     68.0894           0     120.466           0     135.433        1878           0           0     2.01653          -0           0           0
 1879            0     2.70416          -0       1e-07     2.01699     68.0884           0     120.466           0     135.433        1879           0           0     2.01699          -0           0           0
 1880            0     2.70416          -0       1e-07      2.0165     68.0884           0     120.466           0     135.433        1880           0           0      2.0165          -0           0           0
 1881            0     2.70416          -0       1e-07     2.01578     68.0874           0     120.466           0     135.433        1881           0           0     2.01578          -0           0           0
 1882            0     2.70416          -0       1e-07     2.01677     68.0869           0     120.466           0     135.433        1882           0           0     2.01677          -0           0           0
 1883            0     2.70416          -0       1e-07     2.01815     68.0889           0     120.466           0     135.433        1883           0           0     2.01815          -0           0           0
 1884            0     2.70416          -0       1e-07     2.01706     68.0908           0     120.466           0     135.433        1884           0           0     2.01707          -0           0           0
 1885            0     2.70416          -0       1e-07     2.01763     68.0933           0     120.466           0     135.433        1885           0           0     2.01763          -0           0           0
 1886            0     2.70416          -0       1e-07     2.01703     68.0936           0     120.466           0     135.433        1886           0           0     2.01703          -0           0           0
 1887            0     2.70416          -0       1e-07      2.0173      68.093           0     120.466           0     135.433        1887           0           0      2.0173          -0           0           0
 1888            0     2.70416          -0       1e-07     2.01539     68.0923           0     120.466           0     135.433        1888           0           0     2.01539          -0           0           0
 1889            0     2.70416          -0       1e-07     2.01661     68.0903           0     120.466           0     135.433        1889           0           0     2.01661          -0           0           0
 1890            0     2.70416          -0       1e-07     2.01652       68.09           0     120.466           0     135.433        1890           0           0     2.01652          -0           0           0
[truncated: 49,310,376 more chars]
